# Supplementary material for: Essential metabolism for a minimal cell
Source: eLife. 2019 Jan 18;8:e36842. doi: 10.7554/eLife.36842 (PMC6609329; doi:10.7554/eLife.36842)
Supplement: Supplementary file 9. [file elife-36842-supp9.xml.zip › elife-36842-supp9-v2.xml]

<?xml version='1.0' encoding='UTF-8'?>
<sbml xmlns:fbc="http://www.sbml.org/sbml/level3/version1/fbc/version2" level="3" sboTerm="SBO:0000624" version="1" xmlns="http://www.sbml.org/sbml/level3/version1/core" fbc:required="false">
  <model fbc:strict="true" id="MMSYN">
    <listOfUnitDefinitions>
      <unitDefinition id="mmol_per_gDW_per_hr">
        <listOfUnits>
          <unit exponent="1" kind="mole" multiplier="1" scale="-3"/>
          <unit exponent="-1" kind="gram" multiplier="1" scale="0"/>
          <unit exponent="-1" kind="second" multiplier="3600" scale="0"/>
        </listOfUnits>
      </unitDefinition>
    </listOfUnitDefinitions>
    <fbc:listOfObjectives fbc:activeObjective="obj">
      <fbc:objective fbc:id="obj" fbc:type="maximize">
        <fbc:listOfFluxObjectives>
          <fbc:fluxObjective fbc:reaction="R_EX_biomass_c" fbc:coefficient="1"/>
        </fbc:listOfFluxObjectives>
      </fbc:objective>
    </fbc:listOfObjectives>
    <listOfParameters>
      <parameter constant="true" id="cobra_default_lb" sboTerm="SBO:0000626" units="mmol_per_gDW_per_hr" value="-1000"/>
      <parameter constant="true" id="cobra_default_ub" sboTerm="SBO:0000626" units="mmol_per_gDW_per_hr" value="1000"/>
      <parameter constant="true" id="cobra_0_bound" sboTerm="SBO:0000626" units="mmol_per_gDW_per_hr" value="0"/>
      <parameter constant="true" id="R_GHMT2_lower_bound" sboTerm="SBO:0000625" units="mmol_per_gDW_per_hr" value="0.01"/>
      <parameter constant="true" id="R_Protein_degrad_lower_bound" sboTerm="SBO:0000625" units="mmol_per_gDW_per_hr" value="0.00035"/>
      <parameter constant="true" id="R_RNA_degrad_lower_bound" sboTerm="SBO:0000625" units="mmol_per_gDW_per_hr" value="0.0077"/>
      <parameter constant="true" id="R_ATPase_upper_bound" sboTerm="SBO:0000625" units="mmol_per_gDW_per_hr" value="-0.575"/>
      <parameter constant="true" id="R_EX_ac_e_upper_bound" sboTerm="SBO:0000625" units="mmol_per_gDW_per_hr" value="6.9"/>
      <parameter constant="true" id="R_EX_glc__D_e_lower_bound" sboTerm="SBO:0000625" units="mmol_per_gDW_per_hr" value="-7.4"/>
      <parameter constant="true" id="R_EX_glyc_e_lower_bound" sboTerm="SBO:0000625" units="mmol_per_gDW_per_hr" value="-0.193"/>
    </listOfParameters>
    <listOfCompartments>
      <compartment constant="true" id="e" name=""/>
      <compartment constant="true" id="c" name=""/>
    </listOfCompartments>
    <listOfSpecies>
      <species boundaryCondition="false" constant="false" hasOnlySubstanceUnits="false" id="M_f6p_c" name="D-Fructose 6-phosphate" compartment="c" fbc:charge="-2" fbc:chemicalFormula="C6H11O9P"/>
      <species boundaryCondition="false" constant="false" hasOnlySubstanceUnits="false" id="M_g6p_c" name="D-Glucose 6-phosphate" compartment="c" fbc:charge="-2" fbc:chemicalFormula="C6H11O9P"/>
      <species boundaryCondition="false" constant="false" hasOnlySubstanceUnits="false" id="M_fdp_c" name="D-Fructose 1,6-bisphosphate" compartment="c" fbc:charge="-4" fbc:chemicalFormula="C6H10O12P2"/>
      <species boundaryCondition="false" constant="false" hasOnlySubstanceUnits="false" id="M_atp_c" name="ATP" compartment="c" fbc:charge="-4" fbc:chemicalFormula="C10H12N5O13P3"/>
      <species boundaryCondition="false" constant="false" hasOnlySubstanceUnits="false" id="M_h_c" name="H+" compartment="c" fbc:charge="1" fbc:chemicalFormula="H"/>
      <species boundaryCondition="false" constant="false" hasOnlySubstanceUnits="false" id="M_adp_c" name="ADP" compartment="c" fbc:charge="-3" fbc:chemicalFormula="C10H12N5O10P2"/>
      <species boundaryCondition="false" constant="false" hasOnlySubstanceUnits="false" id="M_g3p_c" name="Glyceraldehyde 3-phosphate" compartment="c" fbc:charge="-2" fbc:chemicalFormula="C3H5O6P"/>
      <species boundaryCondition="false" constant="false" hasOnlySubstanceUnits="false" id="M_dhap_c" name="Dihydroxyacetone phosphate" compartment="c" fbc:charge="-2" fbc:chemicalFormula="C3H5O6P"/>
      <species boundaryCondition="false" constant="false" hasOnlySubstanceUnits="false" id="M_nad_c" name="NAD+" compartment="c" fbc:charge="-1" fbc:chemicalFormula="C21H26N7O14P2"/>
      <species boundaryCondition="false" constant="false" hasOnlySubstanceUnits="false" id="M_13dpg_c" name="3-Phospho-D-glyceroyl phosphate" compartment="c" fbc:charge="-4" fbc:chemicalFormula="C3H4O10P2"/>
      <species boundaryCondition="false" constant="false" hasOnlySubstanceUnits="false" id="M_pi_c" name="Phosphate" compartment="c" fbc:charge="-2" fbc:chemicalFormula="HO4P"/>
      <species boundaryCondition="false" constant="false" hasOnlySubstanceUnits="false" id="M_nadh_c" name="NADH" compartment="c" fbc:charge="-2" fbc:chemicalFormula="C21H27N7O14P2"/>
      <species boundaryCondition="false" constant="false" hasOnlySubstanceUnits="false" id="M_3pg_c" name="3-Phospho-D-glycerate" compartment="c" fbc:charge="-3" fbc:chemicalFormula="C3H4O7P"/>
      <species boundaryCondition="false" constant="false" hasOnlySubstanceUnits="false" id="M_h2o_c" name="H2O" compartment="c" fbc:charge="0" fbc:chemicalFormula="H2O"/>
      <species boundaryCondition="false" constant="false" hasOnlySubstanceUnits="false" id="M_nadp_c" name="NADP+" compartment="c" fbc:charge="-3" fbc:chemicalFormula="C21H25N7O17P3"/>
      <species boundaryCondition="false" constant="false" hasOnlySubstanceUnits="false" id="M_nadph_c" name="NADPH" compartment="c" fbc:charge="-4" fbc:chemicalFormula="C21H26N7O17P3"/>
      <species boundaryCondition="false" constant="false" hasOnlySubstanceUnits="false" id="M_2pg_c" name="D-Glycerate 2-phosphate" compartment="c" fbc:charge="-3" fbc:chemicalFormula="C3H4O7P"/>
      <species boundaryCondition="false" constant="false" hasOnlySubstanceUnits="false" id="M_pep_c" name="Phosphoenolpyruvate" compartment="c" fbc:charge="-3" fbc:chemicalFormula="C3H2O6P"/>
      <species boundaryCondition="false" constant="false" hasOnlySubstanceUnits="false" id="M_pyr_c" name="Pyruvate" compartment="c" fbc:charge="-1" fbc:chemicalFormula="C3H3O3"/>
      <species boundaryCondition="false" constant="false" hasOnlySubstanceUnits="false" id="M_acmanap_c" name="N-Acetyl-D-mannosamine 6-phosphate" compartment="c" fbc:charge="-2" fbc:chemicalFormula="C8H14NO9P"/>
      <species boundaryCondition="false" constant="false" hasOnlySubstanceUnits="false" id="M_acmana_c" name="N-Acetyl-D-mannosamine" compartment="c" fbc:charge="0" fbc:chemicalFormula="C8H15NO6"/>
      <species boundaryCondition="false" constant="false" hasOnlySubstanceUnits="false" id="M_acgam6p_c" name="N-Acetyl-D-glucosamine 6-phosphate" compartment="c" fbc:charge="-2" fbc:chemicalFormula="C8H14NO9P"/>
      <species boundaryCondition="false" constant="false" hasOnlySubstanceUnits="false" id="M_gam6p_c" name="D-Glucosamine 6-phosphate" compartment="c" fbc:charge="-1" fbc:chemicalFormula="C6H13NO8P"/>
      <species boundaryCondition="false" constant="false" hasOnlySubstanceUnits="false" id="M_ac_c" name="Acetate" compartment="c" fbc:charge="-1" fbc:chemicalFormula="C2H3O2"/>
      <species boundaryCondition="false" constant="false" hasOnlySubstanceUnits="false" id="M_nh3_c" name="NH3" compartment="c" fbc:charge="0" fbc:chemicalFormula="NH3"/>
      <species boundaryCondition="false" constant="false" hasOnlySubstanceUnits="false" id="M_man6p_c" name="D-Mannose 6-phosphate" compartment="c" fbc:charge="-2" fbc:chemicalFormula="C6H11O9P"/>
      <species boundaryCondition="false" constant="false" hasOnlySubstanceUnits="false" id="M_lac__L_c" name="L-Lactate" compartment="c" fbc:charge="-1" fbc:chemicalFormula="C3H5O3"/>
      <species boundaryCondition="false" constant="false" hasOnlySubstanceUnits="false" id="M_co2_c" name="CO2" compartment="c" fbc:charge="0" fbc:chemicalFormula="CO2"/>
      <species boundaryCondition="false" constant="false" hasOnlySubstanceUnits="false" id="M_acdhlpl_PdhC_c" name="S-acetyldihydrolipoyl-PdhC" compartment="c" fbc:charge="-3" fbc:chemicalFormula="C2097H3421N556O640S17"/>
      <species boundaryCondition="false" constant="false" hasOnlySubstanceUnits="false" id="M_lpl_PdhC_c" name="lipoyl-PdhC" compartment="c" fbc:charge="-3" fbc:chemicalFormula="C2095H3417N556O639S17"/>
      <species boundaryCondition="false" constant="false" hasOnlySubstanceUnits="false" id="M_coa_c" name="CoA" compartment="c" fbc:charge="-4" fbc:chemicalFormula="C21H32N7O16P3S"/>
      <species boundaryCondition="false" constant="false" hasOnlySubstanceUnits="false" id="M_accoa_c" name="Acetyl-CoA" compartment="c" fbc:charge="-4" fbc:chemicalFormula="C23H34N7O17P3S"/>
      <species boundaryCondition="false" constant="false" hasOnlySubstanceUnits="false" id="M_dhlpl_PdhC_c" name="dihydrolipoyl-PdhC" compartment="c" fbc:charge="-3" fbc:chemicalFormula="C2095H3419N556O639S17"/>
      <species boundaryCondition="false" constant="false" hasOnlySubstanceUnits="false" id="M_acald_c" name="Acetaldehyde" compartment="c" fbc:charge="0" fbc:chemicalFormula="C2H4O"/>
      <species boundaryCondition="false" constant="false" hasOnlySubstanceUnits="false" id="M_actp_c" name="Acetyl phosphate" compartment="c" fbc:charge="-2" fbc:chemicalFormula="C2H3O5P"/>
      <species boundaryCondition="false" constant="false" hasOnlySubstanceUnits="false" id="M_o2_c" name="O2" compartment="c" fbc:charge="0" fbc:chemicalFormula="O2"/>
      <species boundaryCondition="false" constant="false" hasOnlySubstanceUnits="false" id="M_e4p_c" name="D-Erythrose 4-phosphate" compartment="c" fbc:charge="-2" fbc:chemicalFormula="C4H7O7P"/>
      <species boundaryCondition="false" constant="false" hasOnlySubstanceUnits="false" id="M_s7p_c" name="Sedoheptulose 7-phosphate" compartment="c" fbc:charge="-2" fbc:chemicalFormula="C7H13O10P"/>
      <species boundaryCondition="false" constant="false" hasOnlySubstanceUnits="false" id="M_xu5p__D_c" name="D-Xylulose 5-phosphate" compartment="c" fbc:charge="-2" fbc:chemicalFormula="C5H9O8P"/>
      <species boundaryCondition="false" constant="false" hasOnlySubstanceUnits="false" id="M_r5p_c" name="D-ribose 5-phosphate" compartment="c" fbc:charge="-2" fbc:chemicalFormula="C5H9O8P"/>
      <species boundaryCondition="false" constant="false" hasOnlySubstanceUnits="false" id="M_ru5p__D_c" name="D-Ribulose 5-phosphate" compartment="c" fbc:charge="-2" fbc:chemicalFormula="C5H9O8P"/>
      <species boundaryCondition="false" constant="false" hasOnlySubstanceUnits="false" id="M_amp_c" name="AMP" compartment="c" fbc:charge="-2" fbc:chemicalFormula="C10H12N5O7P"/>
      <species boundaryCondition="false" constant="false" hasOnlySubstanceUnits="false" id="M_prpp_c" name="5-Phospho-alpha-D-ribose 1-diphosphate" compartment="c" fbc:charge="-5" fbc:chemicalFormula="C5H8O14P3"/>
      <species boundaryCondition="false" constant="false" hasOnlySubstanceUnits="false" id="M_r1p_c" name="D-ribose 1-phosphate" compartment="c" fbc:charge="-2" fbc:chemicalFormula="C5H9O8P"/>
      <species boundaryCondition="false" constant="false" hasOnlySubstanceUnits="false" id="M_2dr1p_c" name="2-Deoxy-D-ribose 1-phosphate" compartment="c" fbc:charge="-2" fbc:chemicalFormula="C5H9O7P"/>
      <species boundaryCondition="false" constant="false" hasOnlySubstanceUnits="false" id="M_2dr5p_c" name="2-Deoxy-D-ribose 5-phosphate" compartment="c" fbc:charge="-2" fbc:chemicalFormula="C5H9O7P"/>
      <species boundaryCondition="false" constant="false" hasOnlySubstanceUnits="false" id="M_ade_c" name="Adenine" compartment="c" fbc:charge="0" fbc:chemicalFormula="C5H5N5"/>
      <species boundaryCondition="false" constant="false" hasOnlySubstanceUnits="false" id="M_ppi_c" name="Diphosphate" compartment="c" fbc:charge="-3" fbc:chemicalFormula="HO7P2"/>
      <species boundaryCondition="false" constant="false" hasOnlySubstanceUnits="false" id="M_adn_c" name="Adenosine" compartment="c" fbc:charge="0" fbc:chemicalFormula="C10H13N5O4"/>
      <species boundaryCondition="false" constant="false" hasOnlySubstanceUnits="false" id="M_dadp_c" name="DADP" compartment="c" fbc:charge="-3" fbc:chemicalFormula="C10H12N5O9P2"/>
      <species boundaryCondition="false" constant="false" hasOnlySubstanceUnits="false" id="M_trdrd_c" name="Reduced thioredoxin" compartment="c" fbc:charge="0" fbc:chemicalFormula="H2R"/>
      <species boundaryCondition="false" constant="false" hasOnlySubstanceUnits="false" id="M_trdox_c" name="Oxidized thioredoxin" compartment="c" fbc:charge="0" fbc:chemicalFormula="R"/>
      <species boundaryCondition="false" constant="false" hasOnlySubstanceUnits="false" id="M_dad_2_c" name="Deoxyadenosine" compartment="c" fbc:charge="0" fbc:chemicalFormula="C10H13N5O3"/>
      <species boundaryCondition="false" constant="false" hasOnlySubstanceUnits="false" id="M_damp_c" name="DAMP" compartment="c" fbc:charge="-2" fbc:chemicalFormula="C10H12N5O6P"/>
      <species boundaryCondition="false" constant="false" hasOnlySubstanceUnits="false" id="M_datp_c" name="DATP" compartment="c" fbc:charge="-4" fbc:chemicalFormula="C10H12N5O12P3"/>
      <species boundaryCondition="false" constant="false" hasOnlySubstanceUnits="false" id="M_gua_c" name="Guanine" compartment="c" fbc:charge="0" fbc:chemicalFormula="C5H5N5O"/>
      <species boundaryCondition="false" constant="false" hasOnlySubstanceUnits="false" id="M_gmp_c" name="GMP" compartment="c" fbc:charge="-2" fbc:chemicalFormula="C10H12N5O8P"/>
      <species boundaryCondition="false" constant="false" hasOnlySubstanceUnits="false" id="M_gsn_c" name="Guanosine" compartment="c" fbc:charge="0" fbc:chemicalFormula="C10H13N5O5"/>
      <species boundaryCondition="false" constant="false" hasOnlySubstanceUnits="false" id="M_gdp_c" name="GDP" compartment="c" fbc:charge="-3" fbc:chemicalFormula="C10H12N5O11P2"/>
      <species boundaryCondition="false" constant="false" hasOnlySubstanceUnits="false" id="M_dgdp_c" name="DGDP" compartment="c" fbc:charge="-3" fbc:chemicalFormula="C10H12N5O10P2"/>
      <species boundaryCondition="false" constant="false" hasOnlySubstanceUnits="false" id="M_gtp_c" name="GTP" compartment="c" fbc:charge="-4" fbc:chemicalFormula="C10H12N5O14P3"/>
      <species boundaryCondition="false" constant="false" hasOnlySubstanceUnits="false" id="M_dgsn_c" name="Deoxyguanosine" compartment="c" fbc:charge="0" fbc:chemicalFormula="C10H13N5O4"/>
      <species boundaryCondition="false" constant="false" hasOnlySubstanceUnits="false" id="M_dgmp_c" name="DGMP" compartment="c" fbc:charge="-2" fbc:chemicalFormula="C10H12N5O7P"/>
      <species boundaryCondition="false" constant="false" hasOnlySubstanceUnits="false" id="M_dgtp_c" name="DGTP" compartment="c" fbc:charge="-4" fbc:chemicalFormula="C10H12N5O13P3"/>
      <species boundaryCondition="false" constant="false" hasOnlySubstanceUnits="false" id="M_ura_c" name="Uracil" compartment="c" fbc:charge="0" fbc:chemicalFormula="C4H4N2O2"/>
      <species boundaryCondition="false" constant="false" hasOnlySubstanceUnits="false" id="M_ump_c" name="UMP" compartment="c" fbc:charge="-2" fbc:chemicalFormula="C9H11N2O9P"/>
      <species boundaryCondition="false" constant="false" hasOnlySubstanceUnits="false" id="M_udp_c" name="UDP" compartment="c" fbc:charge="-3" fbc:chemicalFormula="C9H11N2O12P2"/>
      <species boundaryCondition="false" constant="false" hasOnlySubstanceUnits="false" id="M_utp_c" name="UTP" compartment="c" fbc:charge="-4" fbc:chemicalFormula="C9H11N2O15P3"/>
      <species boundaryCondition="false" constant="false" hasOnlySubstanceUnits="false" id="M_dudp_c" name="DUDP" compartment="c" fbc:charge="-3" fbc:chemicalFormula="C9H11N2O11P2"/>
      <species boundaryCondition="false" constant="false" hasOnlySubstanceUnits="false" id="M_cdp_c" name="CDP" compartment="c" fbc:charge="-3" fbc:chemicalFormula="C9H12N3O11P2"/>
      <species boundaryCondition="false" constant="false" hasOnlySubstanceUnits="false" id="M_cmp_c" name="CMP" compartment="c" fbc:charge="-2" fbc:chemicalFormula="C9H12N3O8P"/>
      <species boundaryCondition="false" constant="false" hasOnlySubstanceUnits="false" id="M_ctp_c" name="CTP" compartment="c" fbc:charge="-4" fbc:chemicalFormula="C9H12N3O14P3"/>
      <species boundaryCondition="false" constant="false" hasOnlySubstanceUnits="false" id="M_dcdp_c" name="DCDP" compartment="c" fbc:charge="-3" fbc:chemicalFormula="C9H12N3O10P2"/>
      <species boundaryCondition="false" constant="false" hasOnlySubstanceUnits="false" id="M_dcyt_c" name="Deoxycytidine" compartment="c" fbc:charge="0" fbc:chemicalFormula="C9H13N3O4"/>
      <species boundaryCondition="false" constant="false" hasOnlySubstanceUnits="false" id="M_dcmp_c" name="DCMP" compartment="c" fbc:charge="-2" fbc:chemicalFormula="C9H12N3O7P"/>
      <species boundaryCondition="false" constant="false" hasOnlySubstanceUnits="false" id="M_dctp_c" name="DCTP" compartment="c" fbc:charge="-4" fbc:chemicalFormula="C9H12N3O13P3"/>
      <species boundaryCondition="false" constant="false" hasOnlySubstanceUnits="false" id="M_dump_c" name="DUMP" compartment="c" fbc:charge="-2" fbc:chemicalFormula="C9H11N2O8P"/>
      <species boundaryCondition="false" constant="false" hasOnlySubstanceUnits="false" id="M_duri_c" name="Deoxyuridine" compartment="c" fbc:charge="0" fbc:chemicalFormula="C9H12N2O5"/>
      <species boundaryCondition="false" constant="false" hasOnlySubstanceUnits="false" id="M_thymd_c" name="Thymidine" compartment="c" fbc:charge="0" fbc:chemicalFormula="C10H14N2O5"/>
      <species boundaryCondition="false" constant="false" hasOnlySubstanceUnits="false" id="M_dtmp_c" name="DTMP" compartment="c" fbc:charge="-2" fbc:chemicalFormula="C10H13N2O8P"/>
      <species boundaryCondition="false" constant="false" hasOnlySubstanceUnits="false" id="M_dtdp_c" name="DTDP" compartment="c" fbc:charge="-3" fbc:chemicalFormula="C10H13N2O11P2"/>
      <species boundaryCondition="false" constant="false" hasOnlySubstanceUnits="false" id="M_dttp_c" name="DTTP" compartment="c" fbc:charge="-4" fbc:chemicalFormula="C10H13N2O14P3"/>
      <species boundaryCondition="false" constant="false" hasOnlySubstanceUnits="false" id="M_dutp_c" name="DUTP" compartment="c" fbc:charge="-4" fbc:chemicalFormula="C9H11N2O14P3"/>
      <species boundaryCondition="false" constant="false" hasOnlySubstanceUnits="false" id="M_glu__L_c" name="L-Glutamate" compartment="c" fbc:charge="-1" fbc:chemicalFormula="C5H8NO4"/>
      <species boundaryCondition="false" constant="false" hasOnlySubstanceUnits="false" id="M_gln__L_c" name="L-Glutamine" compartment="c" fbc:charge="0" fbc:chemicalFormula="C5H10N2O3"/>
      <species boundaryCondition="false" constant="false" hasOnlySubstanceUnits="false" id="M_glyc3p_c" name="Glycerol 3-phosphate" compartment="c" fbc:charge="-2" fbc:chemicalFormula="C3H7O6P"/>
      <species boundaryCondition="false" constant="false" hasOnlySubstanceUnits="false" id="M_glyc_c" name="Glycerol" compartment="c" fbc:charge="0" fbc:chemicalFormula="C3H8O3"/>
      <species boundaryCondition="false" constant="false" hasOnlySubstanceUnits="false" id="M_pap_c" name="Adenosine 3',5'-bisphosphate" compartment="c" fbc:charge="-4" fbc:chemicalFormula="C10H11N5O10P2"/>
      <species boundaryCondition="false" constant="false" hasOnlySubstanceUnits="false" id="M_apoACP_c" name="apoprotein (acyl carrier protein)" compartment="c" fbc:charge="-4" fbc:chemicalFormula="C359H604N94O117S2"/>
      <species boundaryCondition="false" constant="false" hasOnlySubstanceUnits="false" id="M_ACP_c" name="Acyl carrier protein" compartment="c" fbc:charge="-5" fbc:chemicalFormula="C370H624N96O123PS3"/>
      <species boundaryCondition="false" constant="false" hasOnlySubstanceUnits="false" id="M_fa_c" name="fatty acid" compartment="c" fbc:charge="-1" fbc:chemicalFormula="CO2R"/>
      <species boundaryCondition="false" constant="false" hasOnlySubstanceUnits="false" id="M_ap_c" name="acyl phosphate" compartment="c" fbc:charge="-2" fbc:chemicalFormula="CO5PR"/>
      <species boundaryCondition="false" constant="false" hasOnlySubstanceUnits="false" id="M_ACP_R_c" name="ACP-R" compartment="c" fbc:charge="-5" fbc:chemicalFormula="C371H623N96O124PRS3"/>
      <species boundaryCondition="false" constant="false" hasOnlySubstanceUnits="false" id="M_1ag3p_c" name="1-acyl-glycerol 3-phosphate" compartment="c" fbc:charge="-2" fbc:chemicalFormula="C4H6O7PR"/>
      <species boundaryCondition="false" constant="false" hasOnlySubstanceUnits="false" id="M_pa_c" name="phosphatidic acid" compartment="c" fbc:charge="-2" fbc:chemicalFormula="C5H5O8PR2"/>
      <species boundaryCondition="false" constant="false" hasOnlySubstanceUnits="false" id="M_cdpdag_c" name="CDP-diacylglycerol" compartment="c" fbc:charge="-2" fbc:chemicalFormula="C14H17N3O15P2R2"/>
      <species boundaryCondition="false" constant="false" hasOnlySubstanceUnits="false" id="M_pg3p_c" name="phosphatidylglycerol 3-phosphate" compartment="c" fbc:charge="-3" fbc:chemicalFormula="C8H11O13P2R2"/>
      <species boundaryCondition="false" constant="false" hasOnlySubstanceUnits="false" id="M_pg_c" name="phosphatidylglycerol" compartment="c" fbc:charge="-1" fbc:chemicalFormula="C8H12O10PR2"/>
      <species boundaryCondition="false" constant="false" hasOnlySubstanceUnits="false" id="M_clpn_c" name="cardiolipin" compartment="c" fbc:charge="-2" fbc:chemicalFormula="C13H16O17P2R4"/>
      <species boundaryCondition="false" constant="false" hasOnlySubstanceUnits="false" id="M_12dgr_c" name="1,2-diacylglycerol" compartment="c" fbc:charge="0" fbc:chemicalFormula="C5H6O5R2"/>
      <species boundaryCondition="false" constant="false" hasOnlySubstanceUnits="false" id="M_g1p_c" name="D-Glucose 1-phosphate" compartment="c" fbc:charge="-2" fbc:chemicalFormula="C6H11O9P"/>
      <species boundaryCondition="false" constant="false" hasOnlySubstanceUnits="false" id="M_udpg_c" name="UDP-glucose" compartment="c" fbc:charge="-2" fbc:chemicalFormula="C15H22N2O17P2"/>
      <species boundaryCondition="false" constant="false" hasOnlySubstanceUnits="false" id="M_udpgal_c" name="UDP-galactose" compartment="c" fbc:charge="-2" fbc:chemicalFormula="C15H22N2O17P2"/>
      <species boundaryCondition="false" constant="false" hasOnlySubstanceUnits="false" id="M_udpgalfur_c" name="UDP-galactofuranose" compartment="c" fbc:charge="-2" fbc:chemicalFormula="C15H22N2O17P2"/>
      <species boundaryCondition="false" constant="false" hasOnlySubstanceUnits="false" id="M_galfur12dgr_c" name="Gal-DAG" compartment="c" fbc:charge="0" fbc:chemicalFormula="C11H16O10R2"/>
      <species boundaryCondition="false" constant="false" hasOnlySubstanceUnits="false" id="M_udpgltn_c" name="UDP-galactan" compartment="c" fbc:charge="-2" fbc:chemicalFormula="C537H892N2O452P2"/>
      <species boundaryCondition="false" constant="false" hasOnlySubstanceUnits="false" id="M_lgltn_c" name="lipogalactan" compartment="c" fbc:charge="0" fbc:chemicalFormula="C533H886N0O445P0R2"/>
      <species boundaryCondition="false" constant="false" hasOnlySubstanceUnits="false" id="M_arg4_c" name="Tetra-L-arginine" compartment="c" fbc:charge="4" fbc:chemicalFormula="C24H54N16O5"/>
      <species boundaryCondition="false" constant="false" hasOnlySubstanceUnits="false" id="M_arg__L_c" name="L-Arginine" compartment="c" fbc:charge="1" fbc:chemicalFormula="C6H15N4O2"/>
      <species boundaryCondition="false" constant="false" hasOnlySubstanceUnits="false" id="M_asp__L_c" name="L-Aspartate" compartment="c" fbc:charge="-1" fbc:chemicalFormula="C4H6NO4"/>
      <species boundaryCondition="false" constant="false" hasOnlySubstanceUnits="false" id="M_asp4_c" name="Tetra-L-aspartate" compartment="c" fbc:charge="-4" fbc:chemicalFormula="C16H18N4O13"/>
      <species boundaryCondition="false" constant="false" hasOnlySubstanceUnits="false" id="M_glu4_c" name="Tetra-L-glutamate" compartment="c" fbc:charge="-4" fbc:chemicalFormula="C20H26N4O13"/>
      <species boundaryCondition="false" constant="false" hasOnlySubstanceUnits="false" id="M_gly_c" name="Glycine" compartment="c" fbc:charge="0" fbc:chemicalFormula="C2H5NO2"/>
      <species boundaryCondition="false" constant="false" hasOnlySubstanceUnits="false" id="M_gly4_c" name="Tetra-glycine" compartment="c" fbc:charge="0" fbc:chemicalFormula="C8H14N4O5"/>
      <species boundaryCondition="false" constant="false" hasOnlySubstanceUnits="false" id="M_ile__L_c" name="L-Isoleucine" compartment="c" fbc:charge="0" fbc:chemicalFormula="C6H13NO2"/>
      <species boundaryCondition="false" constant="false" hasOnlySubstanceUnits="false" id="M_ile4_c" name="Tetra-L-isoleucine" compartment="c" fbc:charge="0" fbc:chemicalFormula="C24H46N4O5"/>
      <species boundaryCondition="false" constant="false" hasOnlySubstanceUnits="false" id="M_ala__L_c" name="L-Alanine" compartment="c" fbc:charge="0" fbc:chemicalFormula="C3H7NO2"/>
      <species boundaryCondition="false" constant="false" hasOnlySubstanceUnits="false" id="M_ala4_c" name="Tetra-L-alanine" compartment="c" fbc:charge="0" fbc:chemicalFormula="C12H22N4O5"/>
      <species boundaryCondition="false" constant="false" hasOnlySubstanceUnits="false" id="M_asn__L_c" name="L-Asparagine" compartment="c" fbc:charge="0" fbc:chemicalFormula="C4H8N2O3"/>
      <species boundaryCondition="false" constant="false" hasOnlySubstanceUnits="false" id="M_asn4_c" name="Tetra-L-asparagine" compartment="c" fbc:charge="0" fbc:chemicalFormula="C16H26N8O9"/>
      <species boundaryCondition="false" constant="false" hasOnlySubstanceUnits="false" id="M_leu__L_c" name="L-Leucine" compartment="c" fbc:charge="0" fbc:chemicalFormula="C6H13NO2"/>
      <species boundaryCondition="false" constant="false" hasOnlySubstanceUnits="false" id="M_leu4_c" name="Tetra-L-leucine" compartment="c" fbc:charge="0" fbc:chemicalFormula="C24H46N4O5"/>
      <species boundaryCondition="false" constant="false" hasOnlySubstanceUnits="false" id="M_gln4_c" name="Tetra-L-glutamine" compartment="c" fbc:charge="0" fbc:chemicalFormula="C20H34N8O9"/>
      <species boundaryCondition="false" constant="false" hasOnlySubstanceUnits="false" id="M_his__L_c" name="L-Histidine" compartment="c" fbc:charge="0" fbc:chemicalFormula="C6H9N3O2"/>
      <species boundaryCondition="false" constant="false" hasOnlySubstanceUnits="false" id="M_his4_c" name="Tetra-L-histidine" compartment="c" fbc:charge="0" fbc:chemicalFormula="C24H30N12O5"/>
      <species boundaryCondition="false" constant="false" hasOnlySubstanceUnits="false" id="M_lys__L_c" name="L-Lysine" compartment="c" fbc:charge="1" fbc:chemicalFormula="C6H15N2O2"/>
      <species boundaryCondition="false" constant="false" hasOnlySubstanceUnits="false" id="M_lys4_c" name="Tetra-L-lysine" compartment="c" fbc:charge="4" fbc:chemicalFormula="C24H54N8O5"/>
      <species boundaryCondition="false" constant="false" hasOnlySubstanceUnits="false" id="M_pro__L_c" name="L-Proline" compartment="c" fbc:charge="0" fbc:chemicalFormula="C5H9NO2"/>
      <species boundaryCondition="false" constant="false" hasOnlySubstanceUnits="false" id="M_pro4_c" name="Tetra-L-proline" compartment="c" fbc:charge="0" fbc:chemicalFormula="C20H30N4O5"/>
      <species boundaryCondition="false" constant="false" hasOnlySubstanceUnits="false" id="M_phe__L_c" name="L-Phenylalanine" compartment="c" fbc:charge="0" fbc:chemicalFormula="C9H11NO2"/>
      <species boundaryCondition="false" constant="false" hasOnlySubstanceUnits="false" id="M_phe4_c" name="Tetra-L-phenylalanine" compartment="c" fbc:charge="0" fbc:chemicalFormula="C36H38N4O5"/>
      <species boundaryCondition="false" constant="false" hasOnlySubstanceUnits="false" id="M_thr__L_c" name="L-Threonine" compartment="c" fbc:charge="0" fbc:chemicalFormula="C4H9NO3"/>
      <species boundaryCondition="false" constant="false" hasOnlySubstanceUnits="false" id="M_thr4_c" name="Tetra-L-threonine" compartment="c" fbc:charge="0" fbc:chemicalFormula="C16H30N4O9"/>
      <species boundaryCondition="false" constant="false" hasOnlySubstanceUnits="false" id="M_trp__L_c" name="L-Tryptophan" compartment="c" fbc:charge="0" fbc:chemicalFormula="C11H12N2O2"/>
      <species boundaryCondition="false" constant="false" hasOnlySubstanceUnits="false" id="M_trp4_c" name="Tetra-L-tryptophan" compartment="c" fbc:charge="0" fbc:chemicalFormula="C44H42N8O5"/>
      <species boundaryCondition="false" constant="false" hasOnlySubstanceUnits="false" id="M_tyr__L_c" name="L-Tyrosine" compartment="c" fbc:charge="0" fbc:chemicalFormula="C9H11NO3"/>
      <species boundaryCondition="false" constant="false" hasOnlySubstanceUnits="false" id="M_tyr4_c" name="Tetra-L-tyrosine" compartment="c" fbc:charge="0" fbc:chemicalFormula="C36H38N4O9"/>
      <species boundaryCondition="false" constant="false" hasOnlySubstanceUnits="false" id="M_val__L_c" name="L-Valine" compartment="c" fbc:charge="0" fbc:chemicalFormula="C5H11NO2"/>
      <species boundaryCondition="false" constant="false" hasOnlySubstanceUnits="false" id="M_val4_c" name="Tetra-L-valine" compartment="c" fbc:charge="0" fbc:chemicalFormula="C20H38N4O5"/>
      <species boundaryCondition="false" constant="false" hasOnlySubstanceUnits="false" id="M_ser__L_c" name="L-Serine" compartment="c" fbc:charge="0" fbc:chemicalFormula="C3H7NO3"/>
      <species boundaryCondition="false" constant="false" hasOnlySubstanceUnits="false" id="M_ser4_c" name="Tetra-L-serine" compartment="c" fbc:charge="0" fbc:chemicalFormula="C12H22N4O9"/>
      <species boundaryCondition="false" constant="false" hasOnlySubstanceUnits="false" id="M_met__L_c" name="L-Methionine" compartment="c" fbc:charge="0" fbc:chemicalFormula="C5H11NO2S"/>
      <species boundaryCondition="false" constant="false" hasOnlySubstanceUnits="false" id="M_met4_c" name="Tetra-L-methionine" compartment="c" fbc:charge="0" fbc:chemicalFormula="C20H38N4O5S4"/>
      <species boundaryCondition="false" constant="false" hasOnlySubstanceUnits="false" id="M_amet_c" name="S-Adenosyl-L-methionine" compartment="c" fbc:charge="1" fbc:chemicalFormula="C15H23N6O5S"/>
      <species boundaryCondition="false" constant="false" hasOnlySubstanceUnits="false" id="M_ahcys_c" name="S-Adenosyl-L-homocysteine" compartment="c" fbc:charge="0" fbc:chemicalFormula="C14H20N6O5S"/>
      <species boundaryCondition="false" constant="false" hasOnlySubstanceUnits="false" id="M_hcys__L_c" name="L-Homocysteine" compartment="c" fbc:charge="0" fbc:chemicalFormula="C4H9NO2S"/>
      <species boundaryCondition="false" constant="false" hasOnlySubstanceUnits="false" id="M_glutrnagln_c" name="L-glutamyl-tRNA(Gln)" compartment="c" fbc:charge="0" fbc:chemicalFormula="C5H7NO3R"/>
      <species boundaryCondition="false" constant="false" hasOnlySubstanceUnits="false" id="M_glntrna_c" name="L-Glutaminyl-tRNA(Gln)" compartment="c" fbc:charge="1" fbc:chemicalFormula="C5H9N2O2R"/>
      <species boundaryCondition="false" constant="false" hasOnlySubstanceUnits="false" id="M_trnamet_c" name="TRNA(Met)" compartment="c" fbc:charge="0" fbc:chemicalFormula="R"/>
      <species boundaryCondition="false" constant="false" hasOnlySubstanceUnits="false" id="M_mettrna_c" name="L-methionyl-tRNA(Met)" compartment="c" fbc:charge="1" fbc:chemicalFormula="C5H10NORS"/>
      <species boundaryCondition="false" constant="false" hasOnlySubstanceUnits="false" id="M_iletrna_c" name="L-Isoleucyl-tRNA(Ile)" compartment="c" fbc:charge="1" fbc:chemicalFormula="C6H12NOR"/>
      <species boundaryCondition="false" constant="false" hasOnlySubstanceUnits="false" id="M_trnaile_c" name="TRNA(Ile)" compartment="c" fbc:charge="0" fbc:chemicalFormula="R"/>
      <species boundaryCondition="false" constant="false" hasOnlySubstanceUnits="false" id="M_valtrna_c" name="L-Valyl-tRNA(Val)" compartment="c" fbc:charge="1" fbc:chemicalFormula="C5H10NOR"/>
      <species boundaryCondition="false" constant="false" hasOnlySubstanceUnits="false" id="M_trnaval_c" name="TRNA(Val)" compartment="c" fbc:charge="0" fbc:chemicalFormula="R"/>
      <species boundaryCondition="false" constant="false" hasOnlySubstanceUnits="false" id="M_leutrna_c" name="L-Leucyl-tRNA(Leu)" compartment="c" fbc:charge="1" fbc:chemicalFormula="C6H12NOR"/>
      <species boundaryCondition="false" constant="false" hasOnlySubstanceUnits="false" id="M_trnaleu_c" name="TRNA(Leu)" compartment="c" fbc:charge="0" fbc:chemicalFormula="R"/>
      <species boundaryCondition="false" constant="false" hasOnlySubstanceUnits="false" id="M_cys__L_c" name="L-Cysteine" compartment="c" fbc:charge="0" fbc:chemicalFormula="C3H7NO2S"/>
      <species boundaryCondition="false" constant="false" hasOnlySubstanceUnits="false" id="M_trnacys_c" name="TRNA(Cys)" compartment="c" fbc:charge="0" fbc:chemicalFormula="R"/>
      <species boundaryCondition="false" constant="false" hasOnlySubstanceUnits="false" id="M_cystrna_c" name="L-Cysteinyl-tRNA(Cys)" compartment="c" fbc:charge="1" fbc:chemicalFormula="C3H6NOSR"/>
      <species boundaryCondition="false" constant="false" hasOnlySubstanceUnits="false" id="M_glutrna_c" name="L-Glutamyl-tRNA(Glu)" compartment="c" fbc:charge="0" fbc:chemicalFormula="C5H7NO3R"/>
      <species boundaryCondition="false" constant="false" hasOnlySubstanceUnits="false" id="M_trnaglu_c" name="tRNA(Glu)" compartment="c" fbc:charge="0" fbc:chemicalFormula="R"/>
      <species boundaryCondition="false" constant="false" hasOnlySubstanceUnits="false" id="M_trnagln_c" name="TRNA(Gln)" compartment="c" fbc:charge="0" fbc:chemicalFormula="R"/>
      <species boundaryCondition="false" constant="false" hasOnlySubstanceUnits="false" id="M_argtrna_c" name="L-Arginyl-tRNA(Arg)" compartment="c" fbc:charge="2" fbc:chemicalFormula="C6H14N4OR"/>
      <species boundaryCondition="false" constant="false" hasOnlySubstanceUnits="false" id="M_trnaarg_c" name="TRNA(Arg)" compartment="c" fbc:charge="0" fbc:chemicalFormula="R"/>
      <species boundaryCondition="false" constant="false" hasOnlySubstanceUnits="false" id="M_trnatyr_c" name="TRNA(Tyr)" compartment="c" fbc:charge="0" fbc:chemicalFormula="R"/>
      <species boundaryCondition="false" constant="false" hasOnlySubstanceUnits="false" id="M_tyrtrna_c" name="L-Tyrosyl-tRNA(Tyr)" compartment="c" fbc:charge="1" fbc:chemicalFormula="C9H10NO2R"/>
      <species boundaryCondition="false" constant="false" hasOnlySubstanceUnits="false" id="M_trptrna_c" name="L-Tryptophanyl-tRNA(Trp)" compartment="c" fbc:charge="1" fbc:chemicalFormula="C11H11N2OR"/>
      <species boundaryCondition="false" constant="false" hasOnlySubstanceUnits="false" id="M_trnatrp_c" name="TRNA(Trp)" compartment="c" fbc:charge="0" fbc:chemicalFormula="R"/>
      <species boundaryCondition="false" constant="false" hasOnlySubstanceUnits="false" id="M_trnaser_c" name="TRNA(Ser)" compartment="c" fbc:charge="0" fbc:chemicalFormula="R"/>
      <species boundaryCondition="false" constant="false" hasOnlySubstanceUnits="false" id="M_sertrna_c" name="L-Seryl-tRNA(Ser)" compartment="c" fbc:charge="1" fbc:chemicalFormula="C3H6NO2R"/>
      <species boundaryCondition="false" constant="false" hasOnlySubstanceUnits="false" id="M_trnathr_c" name="TRNA(Thr)" compartment="c" fbc:charge="0" fbc:chemicalFormula="R"/>
      <species boundaryCondition="false" constant="false" hasOnlySubstanceUnits="false" id="M_thrtrna_c" name="L-Threonyl-tRNA(Thr)" compartment="c" fbc:charge="1" fbc:chemicalFormula="C4H8NO2R"/>
      <species boundaryCondition="false" constant="false" hasOnlySubstanceUnits="false" id="M_trnapro_c" name="TRNA(Pro)" compartment="c" fbc:charge="0" fbc:chemicalFormula="R"/>
      <species boundaryCondition="false" constant="false" hasOnlySubstanceUnits="false" id="M_protrna_c" name="L-Prolyl-tRNA(Pro)" compartment="c" fbc:charge="1" fbc:chemicalFormula="C5H8NOR"/>
      <species boundaryCondition="false" constant="false" hasOnlySubstanceUnits="false" id="M_asptrna_c" name="L-Aspartyl-tRNA(Asp)" compartment="c" fbc:charge="0" fbc:chemicalFormula="C4H5NO3R"/>
      <species boundaryCondition="false" constant="false" hasOnlySubstanceUnits="false" id="M_trnaasp_c" name="TRNA(Asp)" compartment="c" fbc:charge="0" fbc:chemicalFormula="R"/>
      <species boundaryCondition="false" constant="false" hasOnlySubstanceUnits="false" id="M_asntrna_c" name="L-Asparaginyl-tRNA(Asn)" compartment="c" fbc:charge="1" fbc:chemicalFormula="C14H24N2O12PR2"/>
      <species boundaryCondition="false" constant="false" hasOnlySubstanceUnits="false" id="M_trnaasn_c" name="TRNA(Asn)" compartment="c" fbc:charge="0" fbc:chemicalFormula="C10H17O10PR2"/>
      <species boundaryCondition="false" constant="false" hasOnlySubstanceUnits="false" id="M_trnalys_c" name="TRNA(Lys)" compartment="c" fbc:charge="0" fbc:chemicalFormula="R"/>
      <species boundaryCondition="false" constant="false" hasOnlySubstanceUnits="false" id="M_lystrna_c" name="L-lysyl-tRNA(Lys)" compartment="c" fbc:charge="2" fbc:chemicalFormula="C6H14N2OR"/>
      <species boundaryCondition="false" constant="false" hasOnlySubstanceUnits="false" id="M_histrna_c" name="L-Histidyl-tRNA(His)" compartment="c" fbc:charge="1" fbc:chemicalFormula="C6H8N3OR"/>
      <species boundaryCondition="false" constant="false" hasOnlySubstanceUnits="false" id="M_trnahis_c" name="TRNA(His)" compartment="c" fbc:charge="0" fbc:chemicalFormula="R"/>
      <species boundaryCondition="false" constant="false" hasOnlySubstanceUnits="false" id="M_trnaphe_c" name="TRNA(Phe)" compartment="c" fbc:charge="0" fbc:chemicalFormula="R"/>
      <species boundaryCondition="false" constant="false" hasOnlySubstanceUnits="false" id="M_phetrna_c" name="L-Phenylalanyl-tRNA(Phe)" compartment="c" fbc:charge="1" fbc:chemicalFormula="C9H10NOR"/>
      <species boundaryCondition="false" constant="false" hasOnlySubstanceUnits="false" id="M_trnaala_c" name="TRNA(Ala)" compartment="c" fbc:charge="0" fbc:chemicalFormula="R"/>
      <species boundaryCondition="false" constant="false" hasOnlySubstanceUnits="false" id="M_alatrna_c" name="L-Alanyl-tRNA(Ala)" compartment="c" fbc:charge="1" fbc:chemicalFormula="C3H6NOR"/>
      <species boundaryCondition="false" constant="false" hasOnlySubstanceUnits="false" id="M_glytrna_c" name="Glycyl-tRNA(Gly)" compartment="c" fbc:charge="1" fbc:chemicalFormula="C2H4NOR"/>
      <species boundaryCondition="false" constant="false" hasOnlySubstanceUnits="false" id="M_trnagly_c" name="TRNA(Gly)" compartment="c" fbc:charge="0" fbc:chemicalFormula="R"/>
      <species boundaryCondition="false" constant="false" hasOnlySubstanceUnits="false" id="M_nicrnt_c" name="Nicotinate D-ribonucleotide" compartment="c" fbc:charge="-2" fbc:chemicalFormula="C11H12NO9P"/>
      <species boundaryCondition="false" constant="false" hasOnlySubstanceUnits="false" id="M_nac_c" name="Nicotinate" compartment="c" fbc:charge="-1" fbc:chemicalFormula="C6H4NO2"/>
      <species boundaryCondition="false" constant="false" hasOnlySubstanceUnits="false" id="M_dnad_c" name="Deamino-NAD+" compartment="c" fbc:charge="-2" fbc:chemicalFormula="C21H24N6O15P2"/>
      <species boundaryCondition="false" constant="false" hasOnlySubstanceUnits="false" id="M_ribflv_c" name="Riboflavin" compartment="c" fbc:charge="0" fbc:chemicalFormula="C17H20N4O6"/>
      <species boundaryCondition="false" constant="false" hasOnlySubstanceUnits="false" id="M_fmn_c" name="FMN" compartment="c" fbc:charge="-2" fbc:chemicalFormula="C17H19N4O9P"/>
      <species boundaryCondition="false" constant="false" hasOnlySubstanceUnits="false" id="M_fad_c" name="FAD" compartment="c" fbc:charge="-2" fbc:chemicalFormula="C27H31N9O15P2"/>
      <species boundaryCondition="false" constant="false" hasOnlySubstanceUnits="false" id="M_5fthfglu3_c" name="5-formyltetrahydrofolate tri-L-glutamate" compartment="c" fbc:charge="-4" fbc:chemicalFormula="C30H33N9O13"/>
      <species boundaryCondition="false" constant="false" hasOnlySubstanceUnits="false" id="M_5fthf_c" name="5-Formyltetrahydrofolate" compartment="c" fbc:charge="-2" fbc:chemicalFormula="C20H21N7O7"/>
      <species boundaryCondition="false" constant="false" hasOnlySubstanceUnits="false" id="M_methfglu3_c" name="5,10-methenyltetrahydrofolate tri-L-glutamate" compartment="c" fbc:charge="-3" fbc:chemicalFormula="C30H32N9O12"/>
      <species boundaryCondition="false" constant="false" hasOnlySubstanceUnits="false" id="M_10fthfglu3_c" name="10-formyltetrahydrofolate tri-L-glutamate" compartment="c" fbc:charge="-4" fbc:chemicalFormula="C30H33N9O13"/>
      <species boundaryCondition="false" constant="false" hasOnlySubstanceUnits="false" id="M_fmettrna_c" name="N-formylmethionyl-tRNA(Met)" compartment="c" fbc:charge="0" fbc:chemicalFormula="C6H9NO2RS"/>
      <species boundaryCondition="false" constant="false" hasOnlySubstanceUnits="false" id="M_thfglu3_c" name="tetrahydrofolate tri-L-glutamate" compartment="c" fbc:charge="-4" fbc:chemicalFormula="C29H33N9O12"/>
      <species boundaryCondition="false" constant="false" hasOnlySubstanceUnits="false" id="M_mlthfglu3_c" name="5,10-methylenetetrahydrofolate tri-L-glutamate" compartment="c" fbc:charge="-4" fbc:chemicalFormula="C30H33N9O12"/>
      <species boundaryCondition="false" constant="false" hasOnlySubstanceUnits="false" id="M_protein_c" name="protein" compartment="c" fbc:charge="1" fbc:chemicalFormula="C1956H3132N515O586S9"/>
      <species boundaryCondition="false" constant="false" hasOnlySubstanceUnits="false" id="M_for_c" name="Formate" compartment="c" fbc:charge="-1" fbc:chemicalFormula="CH1O2"/>
      <species boundaryCondition="false" constant="false" hasOnlySubstanceUnits="false" id="M_PdhC_c" name="PdhC" compartment="c" fbc:charge="-2" fbc:chemicalFormula="C2087H3406N556O638S15"/>
      <species boundaryCondition="false" constant="false" hasOnlySubstanceUnits="false" id="M_dUTPase_c" name="dUTPase" compartment="c" fbc:charge="-5" fbc:chemicalFormula="C916H1383N230O273S3"/>
      <species boundaryCondition="false" constant="false" hasOnlySubstanceUnits="false" id="M_RNA_c" name="RNA" compartment="c" fbc:charge="-100" fbc:chemicalFormula="C952H1072N376O701P100"/>
      <species boundaryCondition="false" constant="false" hasOnlySubstanceUnits="false" id="M_DNA_c" name="DNA" compartment="c" fbc:charge="-100" fbc:chemicalFormula="C988H1138N362O600P100"/>
      <species boundaryCondition="false" constant="false" hasOnlySubstanceUnits="false" id="M_mg2_c" name="Magnesium" compartment="c" fbc:charge="2" fbc:chemicalFormula="Mg"/>
      <species boundaryCondition="false" constant="false" hasOnlySubstanceUnits="false" id="M_k_c" name="Potassium" compartment="c" fbc:charge="1" fbc:chemicalFormula="K"/>
      <species boundaryCondition="false" constant="false" hasOnlySubstanceUnits="false" id="M_tag_c" name="triacylglycerol" compartment="c" fbc:charge="0" fbc:chemicalFormula="C6H5O6R3"/>
      <species boundaryCondition="false" constant="false" hasOnlySubstanceUnits="false" id="M_sprm_c" name="spermine" compartment="c" fbc:charge="4" fbc:chemicalFormula="C10H30N4"/>
      <species boundaryCondition="false" constant="false" hasOnlySubstanceUnits="false" id="M_ca2_c" name="Calcium" compartment="c" fbc:charge="2" fbc:chemicalFormula="Ca"/>
      <species boundaryCondition="false" constant="false" hasOnlySubstanceUnits="false" id="M_cl_c" name="Chloride" compartment="c" fbc:charge="-1" fbc:chemicalFormula="Cl"/>
      <species boundaryCondition="false" constant="false" hasOnlySubstanceUnits="false" id="M_thmpp_c" name="thiamin diphosphate" compartment="c" fbc:charge="0" fbc:chemicalFormula="C12H19N4O7P2S"/>
      <species boundaryCondition="false" constant="false" hasOnlySubstanceUnits="false" id="M_pydx5p_c" name="pyridoxal phosphate" compartment="c" fbc:charge="-2" fbc:chemicalFormula="C8H8NO6P"/>
      <species boundaryCondition="false" constant="false" hasOnlySubstanceUnits="false" id="M_biomass_c" name="biomass" compartment="c" fbc:charge="0" fbc:chemicalFormula="R"/>
      <species boundaryCondition="false" constant="false" hasOnlySubstanceUnits="false" id="M_na1_c" name="Sodium" compartment="c" fbc:charge="1" fbc:chemicalFormula="Na"/>
      <species boundaryCondition="false" constant="false" hasOnlySubstanceUnits="false" id="M_chsterol_c" name="cholesterol" compartment="c" fbc:charge="0" fbc:chemicalFormula="C27H46O"/>
      <species boundaryCondition="false" constant="false" hasOnlySubstanceUnits="false" id="M_h_e" name="H+" compartment="e" fbc:charge="1" fbc:chemicalFormula="H"/>
      <species boundaryCondition="false" constant="false" hasOnlySubstanceUnits="false" id="M_glc__D_e" name="D-Glucose" compartment="e" fbc:charge="0" fbc:chemicalFormula="C6H12O6"/>
      <species boundaryCondition="false" constant="false" hasOnlySubstanceUnits="false" id="M_gam_e" name="D-Glucosamine" compartment="e" fbc:charge="1" fbc:chemicalFormula="C6H14NO5"/>
      <species boundaryCondition="false" constant="false" hasOnlySubstanceUnits="false" id="M_man_e" name="D-Mannose" compartment="e" fbc:charge="0" fbc:chemicalFormula="C6H12O6"/>
      <species boundaryCondition="false" constant="false" hasOnlySubstanceUnits="false" id="M_acmana_e" name="N-Acetyl-D-mannosamine" compartment="e" fbc:charge="0" fbc:chemicalFormula="C8H15NO6"/>
      <species boundaryCondition="false" constant="false" hasOnlySubstanceUnits="false" id="M_lac__L_e" name="L-Lactate" compartment="e" fbc:charge="-1" fbc:chemicalFormula="C3H5O3"/>
      <species boundaryCondition="false" constant="false" hasOnlySubstanceUnits="false" id="M_pyr_e" name="Pyruvate" compartment="e" fbc:charge="-1" fbc:chemicalFormula="C3H3O3"/>
      <species boundaryCondition="false" constant="false" hasOnlySubstanceUnits="false" id="M_ac_e" name="Acetate" compartment="e" fbc:charge="-1" fbc:chemicalFormula="C2H3O2"/>
      <species boundaryCondition="false" constant="false" hasOnlySubstanceUnits="false" id="M_glyc_e" name="Glycerol" compartment="e" fbc:charge="0" fbc:chemicalFormula="C3H8O3"/>
      <species boundaryCondition="false" constant="false" hasOnlySubstanceUnits="false" id="M_fa_e" name="fatty acid" compartment="e" fbc:charge="-1" fbc:chemicalFormula="CO2R"/>
      <species boundaryCondition="false" constant="false" hasOnlySubstanceUnits="false" id="M_chsterol_e" name="cholesterol" compartment="e" fbc:charge="0" fbc:chemicalFormula="C27H46O"/>
      <species boundaryCondition="false" constant="false" hasOnlySubstanceUnits="false" id="M_tag_e" name="triacylglycerol" compartment="e" fbc:charge="0" fbc:chemicalFormula="C6H5O6R3"/>
      <species boundaryCondition="false" constant="false" hasOnlySubstanceUnits="false" id="M_acald_e" name="Acetaldehyde" compartment="e" fbc:charge="0" fbc:chemicalFormula="C2H4O"/>
      <species boundaryCondition="false" constant="false" hasOnlySubstanceUnits="false" id="M_for_e" name="Formate" compartment="e" fbc:charge="-1" fbc:chemicalFormula="CH1O2"/>
      <species boundaryCondition="false" constant="false" hasOnlySubstanceUnits="false" id="M_ribflv_e" name="riboflavin" compartment="e" fbc:charge="0" fbc:chemicalFormula="C17H20N4O6"/>
      <species boundaryCondition="false" constant="false" hasOnlySubstanceUnits="false" id="M_pydx5p_e" name="pyridoxal phosphate" compartment="e" fbc:charge="-2" fbc:chemicalFormula="C8H8NO6P"/>
      <species boundaryCondition="false" constant="false" hasOnlySubstanceUnits="false" id="M_5fthf_e" name="5-formyltetrahydrofolate" compartment="e" fbc:charge="-2" fbc:chemicalFormula="C20H21N7O7"/>
      <species boundaryCondition="false" constant="false" hasOnlySubstanceUnits="false" id="M_nac_e" name="Nicotinate" compartment="e" fbc:charge="-1" fbc:chemicalFormula="C6H4NO2"/>
      <species boundaryCondition="false" constant="false" hasOnlySubstanceUnits="false" id="M_coa_e" name="CoA" compartment="e" fbc:charge="-4" fbc:chemicalFormula="C21H32N7O16P3S"/>
      <species boundaryCondition="false" constant="false" hasOnlySubstanceUnits="false" id="M_thmpp_e" name="thiamin diphosphate" compartment="e" fbc:charge="0" fbc:chemicalFormula="C12H19N4O7P2S"/>
      <species boundaryCondition="false" constant="false" hasOnlySubstanceUnits="false" id="M_sprm_e" name="spermine" compartment="e" fbc:charge="4" fbc:chemicalFormula="C10H30N4"/>
      <species boundaryCondition="false" constant="false" hasOnlySubstanceUnits="false" id="M_lplys__L_e" name="lipoyllysine" compartment="e" fbc:charge="0" fbc:chemicalFormula="C14H26N2O3S2"/>
      <species boundaryCondition="false" constant="false" hasOnlySubstanceUnits="false" id="M_cytd_c" name="Cytidine" compartment="c" fbc:charge="0" fbc:chemicalFormula="C9H13N3O5"/>
      <species boundaryCondition="false" constant="false" hasOnlySubstanceUnits="false" id="M_cytd_e" name="Cytidine" compartment="e" fbc:charge="0" fbc:chemicalFormula="C9H13N3O5"/>
      <species boundaryCondition="false" constant="false" hasOnlySubstanceUnits="false" id="M_dcyt_e" name="Deoxycytidine" compartment="e" fbc:charge="0" fbc:chemicalFormula="C9H13N3O4"/>
      <species boundaryCondition="false" constant="false" hasOnlySubstanceUnits="false" id="M_uri_e" name="Uridine" compartment="e" fbc:charge="0" fbc:chemicalFormula="C9H12N2O6"/>
      <species boundaryCondition="false" constant="false" hasOnlySubstanceUnits="false" id="M_uri_c" name="Uridine" compartment="c" fbc:charge="0" fbc:chemicalFormula="C9H12N2O6"/>
      <species boundaryCondition="false" constant="false" hasOnlySubstanceUnits="false" id="M_duri_e" name="Deoxyuridine" compartment="e" fbc:charge="0" fbc:chemicalFormula="C9H12N2O5"/>
      <species boundaryCondition="false" constant="false" hasOnlySubstanceUnits="false" id="M_thymd_e" name="Thymidine" compartment="e" fbc:charge="0" fbc:chemicalFormula="C10H14N2O5"/>
      <species boundaryCondition="false" constant="false" hasOnlySubstanceUnits="false" id="M_adn_e" name="Adenosine" compartment="e" fbc:charge="0" fbc:chemicalFormula="C10H13N5O4"/>
      <species boundaryCondition="false" constant="false" hasOnlySubstanceUnits="false" id="M_dad_2_e" name="Deoxyadenosine" compartment="e" fbc:charge="0" fbc:chemicalFormula="C10H13N5O3"/>
      <species boundaryCondition="false" constant="false" hasOnlySubstanceUnits="false" id="M_gsn_e" name="Guanosine" compartment="e" fbc:charge="0" fbc:chemicalFormula="C10H13N5O5"/>
      <species boundaryCondition="false" constant="false" hasOnlySubstanceUnits="false" id="M_dgsn_e" name="Deoxyguanosine" compartment="e" fbc:charge="0" fbc:chemicalFormula="C10H13N5O4"/>
      <species boundaryCondition="false" constant="false" hasOnlySubstanceUnits="false" id="M_ura_e" name="Uracil" compartment="e" fbc:charge="0" fbc:chemicalFormula="C4H4N2O2"/>
      <species boundaryCondition="false" constant="false" hasOnlySubstanceUnits="false" id="M_gua_e" name="Guanine" compartment="e" fbc:charge="0" fbc:chemicalFormula="C5H5N5O"/>
      <species boundaryCondition="false" constant="false" hasOnlySubstanceUnits="false" id="M_ade_e" name="Adenine" compartment="e" fbc:charge="0" fbc:chemicalFormula="C5H5N5"/>
      <species boundaryCondition="false" constant="false" hasOnlySubstanceUnits="false" id="M_na1_e" name="Sodium" compartment="e" fbc:charge="1" fbc:chemicalFormula="Na"/>
      <species boundaryCondition="false" constant="false" hasOnlySubstanceUnits="false" id="M_k_e" name="Potassium" compartment="e" fbc:charge="1" fbc:chemicalFormula="K"/>
      <species boundaryCondition="false" constant="false" hasOnlySubstanceUnits="false" id="M_mg2_e" name="Magnesium" compartment="e" fbc:charge="2" fbc:chemicalFormula="Mg"/>
      <species boundaryCondition="false" constant="false" hasOnlySubstanceUnits="false" id="M_ca2_e" name="Calcium" compartment="e" fbc:charge="2" fbc:chemicalFormula="Ca"/>
      <species boundaryCondition="false" constant="false" hasOnlySubstanceUnits="false" id="M_cl_e" name="Chloride" compartment="e" fbc:charge="-1" fbc:chemicalFormula="Cl"/>
      <species boundaryCondition="false" constant="false" hasOnlySubstanceUnits="false" id="M_pi_e" name="Phosphate" compartment="e" fbc:charge="-2" fbc:chemicalFormula="HO4P"/>
      <species boundaryCondition="false" constant="false" hasOnlySubstanceUnits="false" id="M_arg4_e" name="Tetra-L-arginine" compartment="e" fbc:charge="4" fbc:chemicalFormula="C24H54N16O5"/>
      <species boundaryCondition="false" constant="false" hasOnlySubstanceUnits="false" id="M_asp4_e" name="Tetra-L-aspartate" compartment="e" fbc:charge="-4" fbc:chemicalFormula="C16H18N4O13"/>
      <species boundaryCondition="false" constant="false" hasOnlySubstanceUnits="false" id="M_glu4_e" name="Tetra-L-glutamate" compartment="e" fbc:charge="-4" fbc:chemicalFormula="C20H26N4O13"/>
      <species boundaryCondition="false" constant="false" hasOnlySubstanceUnits="false" id="M_gly4_e" name="Tetra-glycine" compartment="e" fbc:charge="0" fbc:chemicalFormula="C8H14N4O5"/>
      <species boundaryCondition="false" constant="false" hasOnlySubstanceUnits="false" id="M_ile4_e" name="Tetra-L-isoleucine" compartment="e" fbc:charge="0" fbc:chemicalFormula="C24H46N4O5"/>
      <species boundaryCondition="false" constant="false" hasOnlySubstanceUnits="false" id="M_ala4_e" name="Tetra-L-alanine" compartment="e" fbc:charge="0" fbc:chemicalFormula="C12H22N4O5"/>
      <species boundaryCondition="false" constant="false" hasOnlySubstanceUnits="false" id="M_asn4_e" name="Tetra-L-asparagine" compartment="e" fbc:charge="0" fbc:chemicalFormula="C16H26N8O9"/>
      <species boundaryCondition="false" constant="false" hasOnlySubstanceUnits="false" id="M_leu4_e" name="Tetra-L-leucine" compartment="e" fbc:charge="0" fbc:chemicalFormula="C24H46N4O5"/>
      <species boundaryCondition="false" constant="false" hasOnlySubstanceUnits="false" id="M_gln4_e" name="Tetra-L-glutamine" compartment="e" fbc:charge="0" fbc:chemicalFormula="C20H34N8O9"/>
      <species boundaryCondition="false" constant="false" hasOnlySubstanceUnits="false" id="M_his4_e" name="Tetra-L-histidine" compartment="e" fbc:charge="0" fbc:chemicalFormula="C24H30N12O5"/>
      <species boundaryCondition="false" constant="false" hasOnlySubstanceUnits="false" id="M_lys4_e" name="Tetra-L-lysine" compartment="e" fbc:charge="4" fbc:chemicalFormula="C24H54N8O5"/>
      <species boundaryCondition="false" constant="false" hasOnlySubstanceUnits="false" id="M_pro4_e" name="Tetra-L-proline" compartment="e" fbc:charge="0" fbc:chemicalFormula="C20H30N4O5"/>
      <species boundaryCondition="false" constant="false" hasOnlySubstanceUnits="false" id="M_phe4_e" name="Tetra-L-phenylalanine" compartment="e" fbc:charge="0" fbc:chemicalFormula="C36H38N4O5"/>
      <species boundaryCondition="false" constant="false" hasOnlySubstanceUnits="false" id="M_thr4_e" name="Tetra-L-threonine" compartment="e" fbc:charge="0" fbc:chemicalFormula="C16H30N4O9"/>
      <species boundaryCondition="false" constant="false" hasOnlySubstanceUnits="false" id="M_trp4_e" name="Tetra-L-tryptophan" compartment="e" fbc:charge="0" fbc:chemicalFormula="C44H42N8O5"/>
      <species boundaryCondition="false" constant="false" hasOnlySubstanceUnits="false" id="M_tyr4_e" name="Tetra-L-tyrosine" compartment="e" fbc:charge="0" fbc:chemicalFormula="C36H38N4O9"/>
      <species boundaryCondition="false" constant="false" hasOnlySubstanceUnits="false" id="M_val4_e" name="Tetra-L-valine" compartment="e" fbc:charge="0" fbc:chemicalFormula="C20H38N4O5"/>
      <species boundaryCondition="false" constant="false" hasOnlySubstanceUnits="false" id="M_ser4_e" name="Tetra-L-serine" compartment="e" fbc:charge="0" fbc:chemicalFormula="C12H22N4O9"/>
      <species boundaryCondition="false" constant="false" hasOnlySubstanceUnits="false" id="M_met4_e" name="Tetra-L-methionine" compartment="e" fbc:charge="0" fbc:chemicalFormula="C20H38N4O5S4"/>
      <species boundaryCondition="false" constant="false" hasOnlySubstanceUnits="false" id="M_arg__L_e" name="L-Arginine" compartment="e" fbc:charge="1" fbc:chemicalFormula="C6H15N4O2"/>
      <species boundaryCondition="false" constant="false" hasOnlySubstanceUnits="false" id="M_asp__L_e" name="L-Aspartate" compartment="e" fbc:charge="-1" fbc:chemicalFormula="C4H6NO4"/>
      <species boundaryCondition="false" constant="false" hasOnlySubstanceUnits="false" id="M_cys__L_e" name="L-Cysteine" compartment="e" fbc:charge="0" fbc:chemicalFormula="C3H7NO2S"/>
      <species boundaryCondition="false" constant="false" hasOnlySubstanceUnits="false" id="M_glu__L_e" name="L-Glutamate" compartment="e" fbc:charge="-1" fbc:chemicalFormula="C5H8NO4"/>
      <species boundaryCondition="false" constant="false" hasOnlySubstanceUnits="false" id="M_gly_e" name="Glycine" compartment="e" fbc:charge="0" fbc:chemicalFormula="C2H5NO2"/>
      <species boundaryCondition="false" constant="false" hasOnlySubstanceUnits="false" id="M_ile__L_e" name="L-Isoleucine" compartment="e" fbc:charge="0" fbc:chemicalFormula="C6H13NO2"/>
      <species boundaryCondition="false" constant="false" hasOnlySubstanceUnits="false" id="M_ala__L_e" name="L-Alanine" compartment="e" fbc:charge="0" fbc:chemicalFormula="C3H7NO2"/>
      <species boundaryCondition="false" constant="false" hasOnlySubstanceUnits="false" id="M_asn__L_e" name="L-Asparagine" compartment="e" fbc:charge="0" fbc:chemicalFormula="C4H8N2O3"/>
      <species boundaryCondition="false" constant="false" hasOnlySubstanceUnits="false" id="M_leu__L_e" name="L-Leucine" compartment="e" fbc:charge="0" fbc:chemicalFormula="C6H13NO2"/>
      <species boundaryCondition="false" constant="false" hasOnlySubstanceUnits="false" id="M_gln__L_e" name="L-Glutamine" compartment="e" fbc:charge="0" fbc:chemicalFormula="C5H10N2O3"/>
      <species boundaryCondition="false" constant="false" hasOnlySubstanceUnits="false" id="M_his__L_e" name="L-Histidine" compartment="e" fbc:charge="0" fbc:chemicalFormula="C6H9N3O2"/>
      <species boundaryCondition="false" constant="false" hasOnlySubstanceUnits="false" id="M_lys__L_e" name="L-Lysine" compartment="e" fbc:charge="1" fbc:chemicalFormula="C6H15N2O2"/>
      <species boundaryCondition="false" constant="false" hasOnlySubstanceUnits="false" id="M_pro__L_e" name="L-Proline" compartment="e" fbc:charge="0" fbc:chemicalFormula="C5H9NO2"/>
      <species boundaryCondition="false" constant="false" hasOnlySubstanceUnits="false" id="M_phe__L_e" name="L-Phenylalanine" compartment="e" fbc:charge="0" fbc:chemicalFormula="C9H11NO2"/>
      <species boundaryCondition="false" constant="false" hasOnlySubstanceUnits="false" id="M_thr__L_e" name="L-Threonine" compartment="e" fbc:charge="0" fbc:chemicalFormula="C4H9NO3"/>
      <species boundaryCondition="false" constant="false" hasOnlySubstanceUnits="false" id="M_trp__L_e" name="L-Tryptophan" compartment="e" fbc:charge="0" fbc:chemicalFormula="C11H12N2O2"/>
      <species boundaryCondition="false" constant="false" hasOnlySubstanceUnits="false" id="M_tyr__L_e" name="L-Tyrosine" compartment="e" fbc:charge="0" fbc:chemicalFormula="C9H11NO3"/>
      <species boundaryCondition="false" constant="false" hasOnlySubstanceUnits="false" id="M_val__L_e" name="L-Valine" compartment="e" fbc:charge="0" fbc:chemicalFormula="C5H11NO2"/>
      <species boundaryCondition="false" constant="false" hasOnlySubstanceUnits="false" id="M_ser__L_e" name="L-Serine" compartment="e" fbc:charge="0" fbc:chemicalFormula="C3H7NO3"/>
      <species boundaryCondition="false" constant="false" hasOnlySubstanceUnits="false" id="M_met__L_e" name="L-Methionine" compartment="e" fbc:charge="0" fbc:chemicalFormula="C5H11NO2S"/>
      <species boundaryCondition="false" constant="false" hasOnlySubstanceUnits="false" id="M_o2_e" name="O2" compartment="e" fbc:charge="0" fbc:chemicalFormula="O2"/>
      <species boundaryCondition="false" constant="false" hasOnlySubstanceUnits="false" id="M_co2_e" name="CO2" compartment="e" fbc:charge="0" fbc:chemicalFormula="CO2"/>
      <species boundaryCondition="false" constant="false" hasOnlySubstanceUnits="false" id="M_h2o_e" name="H2O" compartment="e" fbc:charge="0" fbc:chemicalFormula="H2O"/>
      <species boundaryCondition="false" constant="false" hasOnlySubstanceUnits="false" id="M_nh3_e" name="NH3" compartment="e" fbc:charge="0" fbc:chemicalFormula="NH3"/>
      <species boundaryCondition="false" constant="false" hasOnlySubstanceUnits="false" id="M_hcys__L_e" name="L-homocysteine" compartment="e" fbc:charge="0" fbc:chemicalFormula="C4H9NO2S"/>
    </listOfSpecies>
    <fbc:listOfGeneProducts>
      <fbc:geneProduct fbc:id="G_MMSYN1_0445" fbc:label="MMSYN1_0445" fbc:name="MMSYN1_0445"/>
      <fbc:geneProduct fbc:id="G_MMSYN1_0220" fbc:label="MMSYN1_0220" fbc:name="MMSYN1_0220"/>
      <fbc:geneProduct fbc:id="G_MMSYN1_0131" fbc:label="MMSYN1_0131" fbc:name="MMSYN1_0131"/>
      <fbc:geneProduct fbc:id="G_MMSYN1_0727" fbc:label="MMSYN1_0727" fbc:name="MMSYN1_0727"/>
      <fbc:geneProduct fbc:id="G_MMSYN1_0607" fbc:label="MMSYN1_0607" fbc:name="MMSYN1_0607"/>
      <fbc:geneProduct fbc:id="G_MMSYN1_0451" fbc:label="MMSYN1_0451" fbc:name="MMSYN1_0451"/>
      <fbc:geneProduct fbc:id="G_MMSYN1_0606" fbc:label="MMSYN1_0606" fbc:name="MMSYN1_0606"/>
      <fbc:geneProduct fbc:id="G_MMSYN1_0729" fbc:label="MMSYN1_0729" fbc:name="MMSYN1_0729"/>
      <fbc:geneProduct fbc:id="G_MMSYN1_0213" fbc:label="MMSYN1_0213" fbc:name="MMSYN1_0213"/>
      <fbc:geneProduct fbc:id="G_MMSYN1_0221" fbc:label="MMSYN1_0221" fbc:name="MMSYN1_0221"/>
      <fbc:geneProduct fbc:id="G_MMSYN1_0495" fbc:label="MMSYN1_0495" fbc:name="MMSYN1_0495"/>
      <fbc:geneProduct fbc:id="G_MMSYN1_0494" fbc:label="MMSYN1_0494" fbc:name="MMSYN1_0494"/>
      <fbc:geneProduct fbc:id="G_MMSYN1_0493" fbc:label="MMSYN1_0493" fbc:name="MMSYN1_0493"/>
      <fbc:geneProduct fbc:id="G_MMSYN1_0726" fbc:label="MMSYN1_0726" fbc:name="MMSYN1_0726"/>
      <fbc:geneProduct fbc:id="G_MMSYN1_0435" fbc:label="MMSYN1_0435" fbc:name="MMSYN1_0435"/>
      <fbc:geneProduct fbc:id="G_MMSYN1_0475" fbc:label="MMSYN1_0475" fbc:name="MMSYN1_0475"/>
      <fbc:geneProduct fbc:id="G_MMSYN1_0227" fbc:label="MMSYN1_0227" fbc:name="MMSYN1_0227"/>
      <fbc:geneProduct fbc:id="G_MMSYN1_0228" fbc:label="MMSYN1_0228" fbc:name="MMSYN1_0228"/>
      <fbc:geneProduct fbc:id="G_MMSYN1_0229" fbc:label="MMSYN1_0229" fbc:name="MMSYN1_0229"/>
      <fbc:geneProduct fbc:id="G_MMSYN1_0230" fbc:label="MMSYN1_0230" fbc:name="MMSYN1_0230"/>
      <fbc:geneProduct fbc:id="G_MMSYN1_0316" fbc:label="MMSYN1_0316" fbc:name="MMSYN1_0316"/>
      <fbc:geneProduct fbc:id="G_MMSYN1_0262" fbc:label="MMSYN1_0262" fbc:name="MMSYN1_0262"/>
      <fbc:geneProduct fbc:id="G_MMSYN1_0800" fbc:label="MMSYN1_0800" fbc:name="MMSYN1_0800"/>
      <fbc:geneProduct fbc:id="G_MMSYN1_0831" fbc:label="MMSYN1_0831" fbc:name="MMSYN1_0831"/>
      <fbc:geneProduct fbc:id="G_MMSYN1_0733" fbc:label="MMSYN1_0733" fbc:name="MMSYN1_0733"/>
      <fbc:geneProduct fbc:id="G_MMSYN1_0732" fbc:label="MMSYN1_0732" fbc:name="MMSYN1_0732"/>
      <fbc:geneProduct fbc:id="G_MMSYN1_0413" fbc:label="MMSYN1_0413" fbc:name="MMSYN1_0413"/>
      <fbc:geneProduct fbc:id="G_MMSYN1_0747" fbc:label="MMSYN1_0747" fbc:name="MMSYN1_0747"/>
      <fbc:geneProduct fbc:id="G_MMSYN1_0651" fbc:label="MMSYN1_0651" fbc:name="MMSYN1_0651"/>
      <fbc:geneProduct fbc:id="G_MMSYN1_0773" fbc:label="MMSYN1_0773" fbc:name="MMSYN1_0773"/>
      <fbc:geneProduct fbc:id="G_MMSYN1_0771" fbc:label="MMSYN1_0771" fbc:name="MMSYN1_0771"/>
      <fbc:geneProduct fbc:id="G_MMSYN1_0772" fbc:label="MMSYN1_0772" fbc:name="MMSYN1_0772"/>
      <fbc:geneProduct fbc:id="G_MMSYN1_0065" fbc:label="MMSYN1_0065" fbc:name="MMSYN1_0065"/>
      <fbc:geneProduct fbc:id="G_MMSYN1_0819" fbc:label="MMSYN1_0819" fbc:name="MMSYN1_0819"/>
      <fbc:geneProduct fbc:id="G_MMSYN1_0344" fbc:label="MMSYN1_0344" fbc:name="MMSYN1_0344"/>
      <fbc:geneProduct fbc:id="G_MMSYN1_0330" fbc:label="MMSYN1_0330" fbc:name="MMSYN1_0330"/>
      <fbc:geneProduct fbc:id="G_MMSYN1_0216" fbc:label="MMSYN1_0216" fbc:name="MMSYN1_0216"/>
      <fbc:geneProduct fbc:id="G_MMSYN1_0203" fbc:label="MMSYN1_0203" fbc:name="MMSYN1_0203"/>
      <fbc:geneProduct fbc:id="G_MMSYN1_0798" fbc:label="MMSYN1_0798" fbc:name="MMSYN1_0798"/>
      <fbc:geneProduct fbc:id="G_MMSYN1_0537" fbc:label="MMSYN1_0537" fbc:name="MMSYN1_0537"/>
      <fbc:geneProduct fbc:id="G_MMSYN1_0347" fbc:label="MMSYN1_0347" fbc:name="MMSYN1_0347"/>
      <fbc:geneProduct fbc:id="G_MMSYN1_0140" fbc:label="MMSYN1_0140" fbc:name="MMSYN1_0140"/>
      <fbc:geneProduct fbc:id="G_MMSYN1_0045" fbc:label="MMSYN1_0045" fbc:name="MMSYN1_0045"/>
      <fbc:geneProduct fbc:id="G_MMSYN1_0129" fbc:label="MMSYN1_0129" fbc:name="MMSYN1_0129"/>
      <fbc:geneProduct fbc:id="G_MMSYN1_0515" fbc:label="MMSYN1_0515" fbc:name="MMSYN1_0515"/>
      <fbc:geneProduct fbc:id="G_MMSYN1_0447" fbc:label="MMSYN1_0447" fbc:name="MMSYN1_0447"/>
      <fbc:geneProduct fbc:id="G_MMSYN1_0218" fbc:label="MMSYN1_0218" fbc:name="MMSYN1_0218"/>
      <fbc:geneProduct fbc:id="G_MMSYN1_0621" fbc:label="MMSYN1_0621" fbc:name="MMSYN1_0621"/>
      <fbc:geneProduct fbc:id="G_MMSYN1_0513" fbc:label="MMSYN1_0513" fbc:name="MMSYN1_0513"/>
      <fbc:geneProduct fbc:id="G_MMSYN1_0139" fbc:label="MMSYN1_0139" fbc:name="MMSYN1_0139"/>
      <fbc:geneProduct fbc:id="G_MMSYN1_0420" fbc:label="MMSYN1_0420" fbc:name="MMSYN1_0420"/>
      <fbc:geneProduct fbc:id="G_MMSYN1_0617" fbc:label="MMSYN1_0617" fbc:name="MMSYN1_0617"/>
      <fbc:geneProduct fbc:id="G_MMSYN1_0616" fbc:label="MMSYN1_0616" fbc:name="MMSYN1_0616"/>
      <fbc:geneProduct fbc:id="G_MMSYN1_0419" fbc:label="MMSYN1_0419" fbc:name="MMSYN1_0419"/>
      <fbc:geneProduct fbc:id="G_MMSYN1_0117" fbc:label="MMSYN1_0117" fbc:name="MMSYN1_0117"/>
      <fbc:geneProduct fbc:id="G_MMSYN1_0512" fbc:label="MMSYN1_0512" fbc:name="MMSYN1_0512"/>
      <fbc:geneProduct fbc:id="G_MMSYN1_0304" fbc:label="MMSYN1_0304" fbc:name="MMSYN1_0304"/>
      <fbc:geneProduct fbc:id="G_MMSYN1_0875" fbc:label="MMSYN1_0875" fbc:name="MMSYN1_0875"/>
      <fbc:geneProduct fbc:id="G_MMSYN1_0214" fbc:label="MMSYN1_0214" fbc:name="MMSYN1_0214"/>
      <fbc:geneProduct fbc:id="G_MMSYN1_0147" fbc:label="MMSYN1_0147" fbc:name="MMSYN1_0147"/>
      <fbc:geneProduct fbc:id="G_MMSYN1_0115" fbc:label="MMSYN1_0115" fbc:name="MMSYN1_0115"/>
      <fbc:geneProduct fbc:id="G_MMSYN1_0813" fbc:label="MMSYN1_0813" fbc:name="MMSYN1_0813"/>
      <fbc:geneProduct fbc:id="G_MMSYN1_0814" fbc:label="MMSYN1_0814" fbc:name="MMSYN1_0814"/>
      <fbc:geneProduct fbc:id="G_MMSYN1_0114" fbc:label="MMSYN1_0114" fbc:name="MMSYN1_0114"/>
      <fbc:geneProduct fbc:id="G_MMSYN1_0113" fbc:label="MMSYN1_0113" fbc:name="MMSYN1_0113"/>
      <fbc:geneProduct fbc:id="G_MMSYN1_0133" fbc:label="MMSYN1_0133" fbc:name="MMSYN1_0133"/>
      <fbc:geneProduct fbc:id="G_MMSYN1_0432" fbc:label="MMSYN1_0432" fbc:name="MMSYN1_0432"/>
      <fbc:geneProduct fbc:id="G_MMSYN1_0381" fbc:label="MMSYN1_0381" fbc:name="MMSYN1_0381"/>
      <fbc:geneProduct fbc:id="G_MMSYN1_0688" fbc:label="MMSYN1_0688" fbc:name="MMSYN1_0688"/>
      <fbc:geneProduct fbc:id="G_MMSYN1_0687" fbc:label="MMSYN1_0687" fbc:name="MMSYN1_0687"/>
      <fbc:geneProduct fbc:id="G_MMSYN1_0689" fbc:label="MMSYN1_0689" fbc:name="MMSYN1_0689"/>
      <fbc:geneProduct fbc:id="G_MMSYN1_0012" fbc:label="MMSYN1_0012" fbc:name="MMSYN1_0012"/>
      <fbc:geneProduct fbc:id="G_MMSYN1_0519" fbc:label="MMSYN1_0519" fbc:name="MMSYN1_0519"/>
      <fbc:geneProduct fbc:id="G_MMSYN1_0260" fbc:label="MMSYN1_0260" fbc:name="MMSYN1_0260"/>
      <fbc:geneProduct fbc:id="G_MMSYN1_0634" fbc:label="MMSYN1_0634" fbc:name="MMSYN1_0634"/>
      <fbc:geneProduct fbc:id="G_MMSYN1_0837" fbc:label="MMSYN1_0837" fbc:name="MMSYN1_0837"/>
      <fbc:geneProduct fbc:id="G_MMSYN1_0126" fbc:label="MMSYN1_0126" fbc:name="MMSYN1_0126"/>
      <fbc:geneProduct fbc:id="G_MMSYN1_0535" fbc:label="MMSYN1_0535" fbc:name="MMSYN1_0535"/>
      <fbc:geneProduct fbc:id="G_MMSYN1_0613" fbc:label="MMSYN1_0613" fbc:name="MMSYN1_0613"/>
      <fbc:geneProduct fbc:id="G_MMSYN1_0308" fbc:label="MMSYN1_0308" fbc:name="MMSYN1_0308"/>
      <fbc:geneProduct fbc:id="G_MMSYN1_0061" fbc:label="MMSYN1_0061" fbc:name="MMSYN1_0061"/>
      <fbc:geneProduct fbc:id="G_MMSYN1_0222" fbc:label="MMSYN1_0222" fbc:name="MMSYN1_0222"/>
      <fbc:geneProduct fbc:id="G_MMSYN1_0282" fbc:label="MMSYN1_0282" fbc:name="MMSYN1_0282"/>
      <fbc:geneProduct fbc:id="G_MMSYN1_0287" fbc:label="MMSYN1_0287" fbc:name="MMSYN1_0287"/>
      <fbc:geneProduct fbc:id="G_MMSYN1_0076" fbc:label="MMSYN1_0076" fbc:name="MMSYN1_0076"/>
      <fbc:geneProduct fbc:id="G_MMSYN1_0064" fbc:label="MMSYN1_0064" fbc:name="MMSYN1_0064"/>
      <fbc:geneProduct fbc:id="G_MMSYN1_0288" fbc:label="MMSYN1_0288" fbc:name="MMSYN1_0288"/>
      <fbc:geneProduct fbc:id="G_MMSYN1_0528" fbc:label="MMSYN1_0528" fbc:name="MMSYN1_0528"/>
      <fbc:geneProduct fbc:id="G_MMSYN1_0529" fbc:label="MMSYN1_0529" fbc:name="MMSYN1_0529"/>
      <fbc:geneProduct fbc:id="G_MMSYN1_0163" fbc:label="MMSYN1_0163" fbc:name="MMSYN1_0163"/>
      <fbc:geneProduct fbc:id="G_MMSYN1_0405" fbc:label="MMSYN1_0405" fbc:name="MMSYN1_0405"/>
      <fbc:geneProduct fbc:id="G_MMSYN1_0614" fbc:label="MMSYN1_0614" fbc:name="MMSYN1_0614"/>
      <fbc:geneProduct fbc:id="G_MMSYN1_0380" fbc:label="MMSYN1_0380" fbc:name="MMSYN1_0380"/>
      <fbc:geneProduct fbc:id="G_MMSYN1_0378" fbc:label="MMSYN1_0378" fbc:name="MMSYN1_0378"/>
      <fbc:geneProduct fbc:id="G_MMSYN1_0259" fbc:label="MMSYN1_0259" fbc:name="MMSYN1_0259"/>
      <fbc:geneProduct fbc:id="G_MMSYN1_0291" fbc:label="MMSYN1_0291" fbc:name="MMSYN1_0291"/>
      <fbc:geneProduct fbc:id="G_MMSYN1_0823" fbc:label="MMSYN1_0823" fbc:name="MMSYN1_0823"/>
      <fbc:geneProduct fbc:id="G_MMSYN1_0684" fbc:label="MMSYN1_0684" fbc:name="MMSYN1_0684"/>
      <fbc:geneProduct fbc:id="G_MMSYN1_0390" fbc:label="MMSYN1_0390" fbc:name="MMSYN1_0390"/>
      <fbc:geneProduct fbc:id="G_MMSYN1_0799" fbc:label="MMSYN1_0799" fbc:name="MMSYN1_0799"/>
      <fbc:geneProduct fbc:id="G_MMSYN1_0443" fbc:label="MMSYN1_0443" fbc:name="MMSYN1_0443"/>
      <fbc:geneProduct fbc:id="G_MMSYN1_0650" fbc:label="MMSYN1_0650" fbc:name="MMSYN1_0650"/>
      <fbc:geneProduct fbc:id="G_MMSYN1_0201" fbc:label="MMSYN1_0201" fbc:name="MMSYN1_0201"/>
      <fbc:geneProduct fbc:id="G_MMSYN1_0394" fbc:label="MMSYN1_0394" fbc:name="MMSYN1_0394"/>
      <fbc:geneProduct fbc:id="G_MMSYN1_0790" fbc:label="MMSYN1_0790" fbc:name="MMSYN1_0790"/>
      <fbc:geneProduct fbc:id="G_MMSYN1_0789" fbc:label="MMSYN1_0789" fbc:name="MMSYN1_0789"/>
      <fbc:geneProduct fbc:id="G_MMSYN1_0794" fbc:label="MMSYN1_0794" fbc:name="MMSYN1_0794"/>
      <fbc:geneProduct fbc:id="G_MMSYN1_0793" fbc:label="MMSYN1_0793" fbc:name="MMSYN1_0793"/>
      <fbc:geneProduct fbc:id="G_MMSYN1_0791" fbc:label="MMSYN1_0791" fbc:name="MMSYN1_0791"/>
      <fbc:geneProduct fbc:id="G_MMSYN1_0792" fbc:label="MMSYN1_0792" fbc:name="MMSYN1_0792"/>
      <fbc:geneProduct fbc:id="G_MMSYN1_0795" fbc:label="MMSYN1_0795" fbc:name="MMSYN1_0795"/>
      <fbc:geneProduct fbc:id="G_MMSYN1_0796" fbc:label="MMSYN1_0796" fbc:name="MMSYN1_0796"/>
      <fbc:geneProduct fbc:id="G_MMSYN1_0233" fbc:label="MMSYN1_0233" fbc:name="MMSYN1_0233"/>
      <fbc:geneProduct fbc:id="G_MMSYN1_0779" fbc:label="MMSYN1_0779" fbc:name="MMSYN1_0779"/>
      <fbc:geneProduct fbc:id="G_MMSYN1_0694" fbc:label="MMSYN1_0694" fbc:name="MMSYN1_0694"/>
      <fbc:geneProduct fbc:id="G_MMSYN1_0234" fbc:label="MMSYN1_0234" fbc:name="MMSYN1_0234"/>
      <fbc:geneProduct fbc:id="G_MMSYN1_0642" fbc:label="MMSYN1_0642" fbc:name="MMSYN1_0642"/>
      <fbc:geneProduct fbc:id="G_MMSYN1_0641" fbc:label="MMSYN1_0641" fbc:name="MMSYN1_0641"/>
      <fbc:geneProduct fbc:id="G_MMSYN1_0643" fbc:label="MMSYN1_0643" fbc:name="MMSYN1_0643"/>
      <fbc:geneProduct fbc:id="G_MMSYN1_0877" fbc:label="MMSYN1_0877" fbc:name="MMSYN1_0877"/>
      <fbc:geneProduct fbc:id="G_MMSYN1_0345" fbc:label="MMSYN1_0345" fbc:name="MMSYN1_0345"/>
      <fbc:geneProduct fbc:id="G_MMSYN1_0822" fbc:label="MMSYN1_0822" fbc:name="MMSYN1_0822"/>
      <fbc:geneProduct fbc:id="G_MMSYN1_0314" fbc:label="MMSYN1_0314" fbc:name="MMSYN1_0314"/>
      <fbc:geneProduct fbc:id="G_MMSYN1_0836" fbc:label="MMSYN1_0836" fbc:name="MMSYN1_0836"/>
      <fbc:geneProduct fbc:id="G_MMSYN1_0706" fbc:label="MMSYN1_0706" fbc:name="MMSYN1_0706"/>
      <fbc:geneProduct fbc:id="G_MMSYN1_0708" fbc:label="MMSYN1_0708" fbc:name="MMSYN1_0708"/>
      <fbc:geneProduct fbc:id="G_MMSYN1_0707" fbc:label="MMSYN1_0707" fbc:name="MMSYN1_0707"/>
      <fbc:geneProduct fbc:id="G_MMSYN1_0197" fbc:label="MMSYN1_0197" fbc:name="MMSYN1_0197"/>
      <fbc:geneProduct fbc:id="G_MMSYN1_0195" fbc:label="MMSYN1_0195" fbc:name="MMSYN1_0195"/>
      <fbc:geneProduct fbc:id="G_MMSYN1_0196" fbc:label="MMSYN1_0196" fbc:name="MMSYN1_0196"/>
      <fbc:geneProduct fbc:id="G_MMSYN1_0401" fbc:label="MMSYN1_0401" fbc:name="MMSYN1_0401"/>
      <fbc:geneProduct fbc:id="G_MMSYN1_0008" fbc:label="MMSYN1_0008" fbc:name="MMSYN1_0008"/>
      <fbc:geneProduct fbc:id="G_MMSYN1_0011" fbc:label="MMSYN1_0011" fbc:name="MMSYN1_0011"/>
      <fbc:geneProduct fbc:id="G_MMSYN1_0010" fbc:label="MMSYN1_0010" fbc:name="MMSYN1_0010"/>
      <fbc:geneProduct fbc:id="G_MMSYN1_0009" fbc:label="MMSYN1_0009" fbc:name="MMSYN1_0009"/>
      <fbc:geneProduct fbc:id="G_MMSYN1_0685" fbc:label="MMSYN1_0685" fbc:name="MMSYN1_0685"/>
      <fbc:geneProduct fbc:id="G_MMSYN1_0686" fbc:label="MMSYN1_0686" fbc:name="MMSYN1_0686"/>
      <fbc:geneProduct fbc:id="G_MMSYN1_0787" fbc:label="MMSYN1_0787" fbc:name="MMSYN1_0787"/>
      <fbc:geneProduct fbc:id="G_MMSYN1_0879" fbc:label="MMSYN1_0879" fbc:name="MMSYN1_0879"/>
      <fbc:geneProduct fbc:id="G_MMSYN1_0426" fbc:label="MMSYN1_0426" fbc:name="MMSYN1_0426"/>
      <fbc:geneProduct fbc:id="G_MMSYN1_0427" fbc:label="MMSYN1_0427" fbc:name="MMSYN1_0427"/>
      <fbc:geneProduct fbc:id="G_MMSYN1_0425" fbc:label="MMSYN1_0425" fbc:name="MMSYN1_0425"/>
      <fbc:geneProduct fbc:id="G_MMSYN1_0169" fbc:label="MMSYN1_0169" fbc:name="MMSYN1_0169"/>
      <fbc:geneProduct fbc:id="G_MMSYN1_0165" fbc:label="MMSYN1_0165" fbc:name="MMSYN1_0165"/>
      <fbc:geneProduct fbc:id="G_MMSYN1_0166" fbc:label="MMSYN1_0166" fbc:name="MMSYN1_0166"/>
      <fbc:geneProduct fbc:id="G_MMSYN1_0168" fbc:label="MMSYN1_0168" fbc:name="MMSYN1_0168"/>
      <fbc:geneProduct fbc:id="G_MMSYN1_0167" fbc:label="MMSYN1_0167" fbc:name="MMSYN1_0167"/>
      <fbc:geneProduct fbc:id="G_MMSYN1_0876" fbc:label="MMSYN1_0876" fbc:name="MMSYN1_0876"/>
      <fbc:geneProduct fbc:id="G_MMSYN1_0886" fbc:label="MMSYN1_0886" fbc:name="MMSYN1_0886"/>
      <fbc:geneProduct fbc:id="G_MMSYN1_0382" fbc:label="MMSYN1_0382" fbc:name="MMSYN1_0382"/>
      <fbc:geneProduct fbc:id="G_MMSYN1_0697" fbc:label="MMSYN1_0697" fbc:name="MMSYN1_0697"/>
      <fbc:geneProduct fbc:id="G_MMSYN1_0878" fbc:label="MMSYN1_0878" fbc:name="MMSYN1_0878"/>
      <fbc:geneProduct fbc:id="G_MMSYN1_0444" fbc:label="MMSYN1_0444" fbc:name="MMSYN1_0444"/>
      <fbc:geneProduct fbc:id="G_MMSYN1_0305" fbc:label="MMSYN1_0305" fbc:name="MMSYN1_0305"/>
      <fbc:geneProduct fbc:id="G_MMSYN1_0479" fbc:label="MMSYN1_0479" fbc:name="MMSYN1_0479"/>
    </fbc:listOfGeneProducts>
    <listOfReactions>
      <reaction fast="false" id="R_PGI" reversible="true" name="PGI" fbc:upperFluxBound="cobra_default_ub" fbc:lowerFluxBound="cobra_default_lb">
        <listOfReactants>
          <speciesReference constant="true" species="M_g6p_c" stoichiometry="1"/>
        </listOfReactants>
        <listOfProducts>
          <speciesReference constant="true" species="M_f6p_c" stoichiometry="1"/>
        </listOfProducts>
        <fbc:geneProductAssociation>
          <fbc:geneProductRef fbc:geneProduct="G_MMSYN1_0445"/>
        </fbc:geneProductAssociation>
      </reaction>
      <reaction fast="false" id="R_PFK" reversible="false" name="PFK" fbc:upperFluxBound="cobra_default_ub" fbc:lowerFluxBound="cobra_0_bound">
        <listOfReactants>
          <speciesReference constant="true" species="M_atp_c" stoichiometry="1"/>
          <speciesReference constant="true" species="M_f6p_c" stoichiometry="1"/>
        </listOfReactants>
        <listOfProducts>
          <speciesReference constant="true" species="M_adp_c" stoichiometry="1"/>
          <speciesReference constant="true" species="M_fdp_c" stoichiometry="1"/>
          <speciesReference constant="true" species="M_h_c" stoichiometry="1"/>
        </listOfProducts>
        <fbc:geneProductAssociation>
          <fbc:geneProductRef fbc:geneProduct="G_MMSYN1_0220"/>
        </fbc:geneProductAssociation>
      </reaction>
      <reaction fast="false" id="R_FBA" reversible="true" name="FBA" fbc:upperFluxBound="cobra_default_ub" fbc:lowerFluxBound="cobra_default_lb">
        <listOfReactants>
          <speciesReference constant="true" species="M_fdp_c" stoichiometry="1"/>
        </listOfReactants>
        <listOfProducts>
          <speciesReference constant="true" species="M_dhap_c" stoichiometry="1"/>
          <speciesReference constant="true" species="M_g3p_c" stoichiometry="1"/>
        </listOfProducts>
        <fbc:geneProductAssociation>
          <fbc:geneProductRef fbc:geneProduct="G_MMSYN1_0131"/>
        </fbc:geneProductAssociation>
      </reaction>
      <reaction fast="false" id="R_TPI" reversible="true" name="TPI" fbc:upperFluxBound="cobra_default_ub" fbc:lowerFluxBound="cobra_default_lb">
        <listOfReactants>
          <speciesReference constant="true" species="M_dhap_c" stoichiometry="1"/>
        </listOfReactants>
        <listOfProducts>
          <speciesReference constant="true" species="M_g3p_c" stoichiometry="1"/>
        </listOfProducts>
        <fbc:geneProductAssociation>
          <fbc:geneProductRef fbc:geneProduct="G_MMSYN1_0727"/>
        </fbc:geneProductAssociation>
      </reaction>
      <reaction fast="false" id="R_GAPD" reversible="true" name="GAPD" fbc:upperFluxBound="cobra_default_ub" fbc:lowerFluxBound="cobra_default_lb">
        <listOfReactants>
          <speciesReference constant="true" species="M_g3p_c" stoichiometry="1"/>
          <speciesReference constant="true" species="M_nad_c" stoichiometry="1"/>
          <speciesReference constant="true" species="M_pi_c" stoichiometry="1"/>
        </listOfReactants>
        <listOfProducts>
          <speciesReference constant="true" species="M_13dpg_c" stoichiometry="1"/>
          <speciesReference constant="true" species="M_h_c" stoichiometry="1"/>
          <speciesReference constant="true" species="M_nadh_c" stoichiometry="1"/>
        </listOfProducts>
        <fbc:geneProductAssociation>
          <fbc:geneProductRef fbc:geneProduct="G_MMSYN1_0607"/>
        </fbc:geneProductAssociation>
      </reaction>
      <reaction fast="false" id="R_GAPDP" reversible="false" name="GAPDP" fbc:upperFluxBound="cobra_default_ub" fbc:lowerFluxBound="cobra_0_bound">
        <listOfReactants>
          <speciesReference constant="true" species="M_g3p_c" stoichiometry="1"/>
          <speciesReference constant="true" species="M_h2o_c" stoichiometry="1"/>
          <speciesReference constant="true" species="M_nadp_c" stoichiometry="1"/>
        </listOfReactants>
        <listOfProducts>
          <speciesReference constant="true" species="M_3pg_c" stoichiometry="1"/>
          <speciesReference constant="true" species="M_h_c" stoichiometry="2"/>
          <speciesReference constant="true" species="M_nadph_c" stoichiometry="1"/>
        </listOfProducts>
        <fbc:geneProductAssociation>
          <fbc:geneProductRef fbc:geneProduct="G_MMSYN1_0451"/>
        </fbc:geneProductAssociation>
      </reaction>
      <reaction fast="false" id="R_PGK" reversible="true" name="PGK" fbc:upperFluxBound="cobra_default_ub" fbc:lowerFluxBound="cobra_default_lb">
        <listOfReactants>
          <speciesReference constant="true" species="M_13dpg_c" stoichiometry="1"/>
          <speciesReference constant="true" species="M_adp_c" stoichiometry="1"/>
        </listOfReactants>
        <listOfProducts>
          <speciesReference constant="true" species="M_3pg_c" stoichiometry="1"/>
          <speciesReference constant="true" species="M_atp_c" stoichiometry="1"/>
        </listOfProducts>
        <fbc:geneProductAssociation>
          <fbc:geneProductRef fbc:geneProduct="G_MMSYN1_0606"/>
        </fbc:geneProductAssociation>
      </reaction>
      <reaction fast="false" id="R_PGM" reversible="true" name="PGM" fbc:upperFluxBound="cobra_default_ub" fbc:lowerFluxBound="cobra_default_lb">
        <listOfReactants>
          <speciesReference constant="true" species="M_3pg_c" stoichiometry="1"/>
        </listOfReactants>
        <listOfProducts>
          <speciesReference constant="true" species="M_2pg_c" stoichiometry="1"/>
        </listOfProducts>
        <fbc:geneProductAssociation>
          <fbc:geneProductRef fbc:geneProduct="G_MMSYN1_0729"/>
        </fbc:geneProductAssociation>
      </reaction>
      <reaction fast="false" id="R_ENO" reversible="true" name="ENO" fbc:upperFluxBound="cobra_default_ub" fbc:lowerFluxBound="cobra_default_lb">
        <listOfReactants>
          <speciesReference constant="true" species="M_2pg_c" stoichiometry="1"/>
        </listOfReactants>
        <listOfProducts>
          <speciesReference constant="true" species="M_h2o_c" stoichiometry="1"/>
          <speciesReference constant="true" species="M_pep_c" stoichiometry="1"/>
        </listOfProducts>
        <fbc:geneProductAssociation>
          <fbc:geneProductRef fbc:geneProduct="G_MMSYN1_0213"/>
        </fbc:geneProductAssociation>
      </reaction>
      <reaction fast="false" id="R_PYK" reversible="false" name="PYK" fbc:upperFluxBound="cobra_default_ub" fbc:lowerFluxBound="cobra_0_bound">
        <listOfReactants>
          <speciesReference constant="true" species="M_adp_c" stoichiometry="1"/>
          <speciesReference constant="true" species="M_h_c" stoichiometry="1"/>
          <speciesReference constant="true" species="M_pep_c" stoichiometry="1"/>
        </listOfReactants>
        <listOfProducts>
          <speciesReference constant="true" species="M_atp_c" stoichiometry="1"/>
          <speciesReference constant="true" species="M_pyr_c" stoichiometry="1"/>
        </listOfProducts>
        <fbc:geneProductAssociation>
          <fbc:geneProductRef fbc:geneProduct="G_MMSYN1_0221"/>
        </fbc:geneProductAssociation>
      </reaction>
      <reaction fast="false" id="R_AMANK" reversible="false" name="AMANK" fbc:upperFluxBound="cobra_default_ub" fbc:lowerFluxBound="cobra_0_bound">
        <listOfReactants>
          <speciesReference constant="true" species="M_acmana_c" stoichiometry="1"/>
          <speciesReference constant="true" species="M_atp_c" stoichiometry="1"/>
        </listOfReactants>
        <listOfProducts>
          <speciesReference constant="true" species="M_acmanap_c" stoichiometry="1"/>
          <speciesReference constant="true" species="M_adp_c" stoichiometry="1"/>
          <speciesReference constant="true" species="M_h_c" stoichiometry="1"/>
        </listOfProducts>
        <fbc:geneProductAssociation>
          <fbc:geneProductRef fbc:geneProduct="G_MMSYN1_0495"/>
        </fbc:geneProductAssociation>
      </reaction>
      <reaction fast="false" id="R_AMANPEr" reversible="true" name="AMANPEr" fbc:upperFluxBound="cobra_default_ub" fbc:lowerFluxBound="cobra_default_lb">
        <listOfReactants>
          <speciesReference constant="true" species="M_acmanap_c" stoichiometry="1"/>
        </listOfReactants>
        <listOfProducts>
          <speciesReference constant="true" species="M_acgam6p_c" stoichiometry="1"/>
        </listOfProducts>
        <fbc:geneProductAssociation>
          <fbc:geneProductRef fbc:geneProduct="G_MMSYN1_0494"/>
        </fbc:geneProductAssociation>
      </reaction>
      <reaction fast="false" id="R_AGDC" reversible="false" name="AGDC" fbc:upperFluxBound="cobra_default_ub" fbc:lowerFluxBound="cobra_0_bound">
        <listOfReactants>
          <speciesReference constant="true" species="M_acgam6p_c" stoichiometry="1"/>
          <speciesReference constant="true" species="M_h2o_c" stoichiometry="1"/>
        </listOfReactants>
        <listOfProducts>
          <speciesReference constant="true" species="M_ac_c" stoichiometry="1"/>
          <speciesReference constant="true" species="M_gam6p_c" stoichiometry="1"/>
        </listOfProducts>
        <fbc:geneProductAssociation>
          <fbc:geneProductRef fbc:geneProduct="G_MMSYN1_0493"/>
        </fbc:geneProductAssociation>
      </reaction>
      <reaction fast="false" id="R_G6PDA" reversible="true" name="G6PDA" fbc:upperFluxBound="cobra_default_ub" fbc:lowerFluxBound="cobra_default_lb">
        <listOfReactants>
          <speciesReference constant="true" species="M_gam6p_c" stoichiometry="1"/>
          <speciesReference constant="true" species="M_h2o_c" stoichiometry="1"/>
        </listOfReactants>
        <listOfProducts>
          <speciesReference constant="true" species="M_f6p_c" stoichiometry="1"/>
          <speciesReference constant="true" species="M_h_c" stoichiometry="1"/>
          <speciesReference constant="true" species="M_nh3_c" stoichiometry="1"/>
        </listOfProducts>
        <fbc:geneProductAssociation>
          <fbc:geneProductRef fbc:geneProduct="G_MMSYN1_0726"/>
        </fbc:geneProductAssociation>
      </reaction>
      <reaction fast="false" id="R_MAN6PI" reversible="true" name="MAN6PI" fbc:upperFluxBound="cobra_default_ub" fbc:lowerFluxBound="cobra_default_lb">
        <listOfReactants>
          <speciesReference constant="true" species="M_man6p_c" stoichiometry="1"/>
        </listOfReactants>
        <listOfProducts>
          <speciesReference constant="true" species="M_f6p_c" stoichiometry="1"/>
        </listOfProducts>
        <fbc:geneProductAssociation>
          <fbc:geneProductRef fbc:geneProduct="G_MMSYN1_0435"/>
        </fbc:geneProductAssociation>
      </reaction>
      <reaction fast="false" id="R_LDH_L" reversible="true" name="LDH_L" fbc:upperFluxBound="cobra_default_ub" fbc:lowerFluxBound="cobra_default_lb">
        <listOfReactants>
          <speciesReference constant="true" species="M_h_c" stoichiometry="1"/>
          <speciesReference constant="true" species="M_nadh_c" stoichiometry="1"/>
          <speciesReference constant="true" species="M_pyr_c" stoichiometry="1"/>
        </listOfReactants>
        <listOfProducts>
          <speciesReference constant="true" species="M_lac__L_c" stoichiometry="1"/>
          <speciesReference constant="true" species="M_nad_c" stoichiometry="1"/>
        </listOfProducts>
        <fbc:geneProductAssociation>
          <fbc:geneProductRef fbc:geneProduct="G_MMSYN1_0475"/>
        </fbc:geneProductAssociation>
      </reaction>
      <reaction fast="false" id="R_PDH_E1" reversible="false" name="PDH_E1" fbc:upperFluxBound="cobra_default_ub" fbc:lowerFluxBound="cobra_0_bound">
        <listOfReactants>
          <speciesReference constant="true" species="M_h_c" stoichiometry="1"/>
          <speciesReference constant="true" species="M_lpl_PdhC_c" stoichiometry="1"/>
          <speciesReference constant="true" species="M_pyr_c" stoichiometry="1"/>
        </listOfReactants>
        <listOfProducts>
          <speciesReference constant="true" species="M_acdhlpl_PdhC_c" stoichiometry="1"/>
          <speciesReference constant="true" species="M_co2_c" stoichiometry="1"/>
        </listOfProducts>
      </reaction>
      <reaction fast="false" id="R_PDH_E2" reversible="false" name="PDH_E2" fbc:upperFluxBound="cobra_default_ub" fbc:lowerFluxBound="cobra_0_bound">
        <listOfReactants>
          <speciesReference constant="true" species="M_acdhlpl_PdhC_c" stoichiometry="1"/>
          <speciesReference constant="true" species="M_coa_c" stoichiometry="1"/>
        </listOfReactants>
        <listOfProducts>
          <speciesReference constant="true" species="M_accoa_c" stoichiometry="1"/>
          <speciesReference constant="true" species="M_dhlpl_PdhC_c" stoichiometry="1"/>
        </listOfProducts>
        <fbc:geneProductAssociation>
          <fbc:geneProductRef fbc:geneProduct="G_MMSYN1_0227"/>
        </fbc:geneProductAssociation>
      </reaction>
      <reaction fast="false" id="R_PDH_acald" reversible="false" name="PDH_acald" fbc:upperFluxBound="cobra_default_ub" fbc:lowerFluxBound="cobra_0_bound">
        <listOfReactants>
          <speciesReference constant="true" species="M_acald_c" stoichiometry="1"/>
          <speciesReference constant="true" species="M_coa_c" stoichiometry="1"/>
          <speciesReference constant="true" species="M_lpl_PdhC_c" stoichiometry="1"/>
        </listOfReactants>
        <listOfProducts>
          <speciesReference constant="true" species="M_accoa_c" stoichiometry="1"/>
          <speciesReference constant="true" species="M_dhlpl_PdhC_c" stoichiometry="1"/>
        </listOfProducts>
        <fbc:geneProductAssociation>
          <fbc:geneProductRef fbc:geneProduct="G_MMSYN1_0227"/>
        </fbc:geneProductAssociation>
      </reaction>
      <reaction fast="false" id="R_PDH_E3" reversible="false" name="PDH_E3" fbc:upperFluxBound="cobra_default_ub" fbc:lowerFluxBound="cobra_0_bound">
        <listOfReactants>
          <speciesReference constant="true" species="M_dhlpl_PdhC_c" stoichiometry="1"/>
          <speciesReference constant="true" species="M_nad_c" stoichiometry="1"/>
        </listOfReactants>
        <listOfProducts>
          <speciesReference constant="true" species="M_h_c" stoichiometry="1"/>
          <speciesReference constant="true" species="M_lpl_PdhC_c" stoichiometry="1"/>
          <speciesReference constant="true" species="M_nadh_c" stoichiometry="1"/>
        </listOfProducts>
        <fbc:geneProductAssociation>
          <fbc:geneProductRef fbc:geneProduct="G_MMSYN1_0228"/>
        </fbc:geneProductAssociation>
      </reaction>
      <reaction fast="false" id="R_PTAr" reversible="true" name="PTAr" fbc:upperFluxBound="cobra_default_ub" fbc:lowerFluxBound="cobra_default_lb">
        <listOfReactants>
          <speciesReference constant="true" species="M_accoa_c" stoichiometry="1"/>
          <speciesReference constant="true" species="M_pi_c" stoichiometry="1"/>
        </listOfReactants>
        <listOfProducts>
          <speciesReference constant="true" species="M_actp_c" stoichiometry="1"/>
          <speciesReference constant="true" species="M_coa_c" stoichiometry="1"/>
        </listOfProducts>
        <fbc:geneProductAssociation>
          <fbc:geneProductRef fbc:geneProduct="G_MMSYN1_0229"/>
        </fbc:geneProductAssociation>
      </reaction>
      <reaction fast="false" id="R_ACKr" reversible="true" name="ACKr" fbc:upperFluxBound="cobra_default_ub" fbc:lowerFluxBound="cobra_default_lb">
        <listOfReactants>
          <speciesReference constant="true" species="M_actp_c" stoichiometry="1"/>
          <speciesReference constant="true" species="M_adp_c" stoichiometry="1"/>
        </listOfReactants>
        <listOfProducts>
          <speciesReference constant="true" species="M_ac_c" stoichiometry="1"/>
          <speciesReference constant="true" species="M_atp_c" stoichiometry="1"/>
        </listOfProducts>
        <fbc:geneProductAssociation>
          <fbc:geneProductRef fbc:geneProduct="G_MMSYN1_0230"/>
        </fbc:geneProductAssociation>
      </reaction>
      <reaction fast="false" id="R_NOX" reversible="false" name="NOX" fbc:upperFluxBound="cobra_default_ub" fbc:lowerFluxBound="cobra_0_bound">
        <listOfReactants>
          <speciesReference constant="true" species="M_h_c" stoichiometry="2"/>
          <speciesReference constant="true" species="M_nadh_c" stoichiometry="2"/>
          <speciesReference constant="true" species="M_o2_c" stoichiometry="1"/>
        </listOfReactants>
        <listOfProducts>
          <speciesReference constant="true" species="M_h2o_c" stoichiometry="2"/>
          <speciesReference constant="true" species="M_nad_c" stoichiometry="2"/>
        </listOfProducts>
      </reaction>
      <reaction fast="false" id="R_TALA" reversible="true" name="TALA" fbc:upperFluxBound="cobra_default_ub" fbc:lowerFluxBound="cobra_default_lb">
        <listOfReactants>
          <speciesReference constant="true" species="M_e4p_c" stoichiometry="1"/>
          <speciesReference constant="true" species="M_f6p_c" stoichiometry="1"/>
        </listOfReactants>
        <listOfProducts>
          <speciesReference constant="true" species="M_g3p_c" stoichiometry="1"/>
          <speciesReference constant="true" species="M_s7p_c" stoichiometry="1"/>
        </listOfProducts>
      </reaction>
      <reaction fast="false" id="R_TKT1" reversible="true" name="TKT1" fbc:upperFluxBound="cobra_default_ub" fbc:lowerFluxBound="cobra_default_lb">
        <listOfReactants>
          <speciesReference constant="true" species="M_g3p_c" stoichiometry="1"/>
          <speciesReference constant="true" species="M_s7p_c" stoichiometry="1"/>
        </listOfReactants>
        <listOfProducts>
          <speciesReference constant="true" species="M_r5p_c" stoichiometry="1"/>
          <speciesReference constant="true" species="M_xu5p__D_c" stoichiometry="1"/>
        </listOfProducts>
        <fbc:geneProductAssociation>
          <fbc:geneProductRef fbc:geneProduct="G_MMSYN1_0316"/>
        </fbc:geneProductAssociation>
      </reaction>
      <reaction fast="false" id="R_TKT2" reversible="true" name="TKT2" fbc:upperFluxBound="cobra_default_ub" fbc:lowerFluxBound="cobra_default_lb">
        <listOfReactants>
          <speciesReference constant="true" species="M_f6p_c" stoichiometry="1"/>
          <speciesReference constant="true" species="M_g3p_c" stoichiometry="1"/>
        </listOfReactants>
        <listOfProducts>
          <speciesReference constant="true" species="M_e4p_c" stoichiometry="1"/>
          <speciesReference constant="true" species="M_xu5p__D_c" stoichiometry="1"/>
        </listOfProducts>
        <fbc:geneProductAssociation>
          <fbc:geneProductRef fbc:geneProduct="G_MMSYN1_0316"/>
        </fbc:geneProductAssociation>
      </reaction>
      <reaction fast="false" id="R_RPE" reversible="true" name="RPE" fbc:upperFluxBound="cobra_default_ub" fbc:lowerFluxBound="cobra_default_lb">
        <listOfReactants>
          <speciesReference constant="true" species="M_xu5p__D_c" stoichiometry="1"/>
        </listOfReactants>
        <listOfProducts>
          <speciesReference constant="true" species="M_ru5p__D_c" stoichiometry="1"/>
        </listOfProducts>
        <fbc:geneProductAssociation>
          <fbc:geneProductRef fbc:geneProduct="G_MMSYN1_0262"/>
        </fbc:geneProductAssociation>
      </reaction>
      <reaction fast="false" id="R_RPI" reversible="true" name="RPI" fbc:upperFluxBound="cobra_default_ub" fbc:lowerFluxBound="cobra_default_lb">
        <listOfReactants>
          <speciesReference constant="true" species="M_ru5p__D_c" stoichiometry="1"/>
        </listOfReactants>
        <listOfProducts>
          <speciesReference constant="true" species="M_r5p_c" stoichiometry="1"/>
        </listOfProducts>
        <fbc:geneProductAssociation>
          <fbc:geneProductRef fbc:geneProduct="G_MMSYN1_0800"/>
        </fbc:geneProductAssociation>
      </reaction>
      <reaction fast="false" id="R_PRPPS" reversible="true" name="PRPPS" fbc:upperFluxBound="cobra_default_ub" fbc:lowerFluxBound="cobra_default_lb">
        <listOfReactants>
          <speciesReference constant="true" species="M_atp_c" stoichiometry="1"/>
          <speciesReference constant="true" species="M_r5p_c" stoichiometry="1"/>
        </listOfReactants>
        <listOfProducts>
          <speciesReference constant="true" species="M_amp_c" stoichiometry="1"/>
          <speciesReference constant="true" species="M_h_c" stoichiometry="1"/>
          <speciesReference constant="true" species="M_prpp_c" stoichiometry="1"/>
        </listOfProducts>
        <fbc:geneProductAssociation>
          <fbc:geneProductRef fbc:geneProduct="G_MMSYN1_0831"/>
        </fbc:geneProductAssociation>
      </reaction>
      <reaction fast="false" id="R_PPM" reversible="true" name="PPM" fbc:upperFluxBound="cobra_default_ub" fbc:lowerFluxBound="cobra_default_lb">
        <listOfReactants>
          <speciesReference constant="true" species="M_r1p_c" stoichiometry="1"/>
        </listOfReactants>
        <listOfProducts>
          <speciesReference constant="true" species="M_r5p_c" stoichiometry="1"/>
        </listOfProducts>
        <fbc:geneProductAssociation>
          <fbc:geneProductRef fbc:geneProduct="G_MMSYN1_0733"/>
        </fbc:geneProductAssociation>
      </reaction>
      <reaction fast="false" id="R_PPM2" reversible="true" name="PPM2" fbc:upperFluxBound="cobra_default_ub" fbc:lowerFluxBound="cobra_default_lb">
        <listOfReactants>
          <speciesReference constant="true" species="M_2dr1p_c" stoichiometry="1"/>
        </listOfReactants>
        <listOfProducts>
          <speciesReference constant="true" species="M_2dr5p_c" stoichiometry="1"/>
        </listOfProducts>
        <fbc:geneProductAssociation>
          <fbc:geneProductRef fbc:geneProduct="G_MMSYN1_0733"/>
        </fbc:geneProductAssociation>
      </reaction>
      <reaction fast="false" id="R_DRPA" reversible="true" name="DRPA" fbc:upperFluxBound="cobra_default_ub" fbc:lowerFluxBound="cobra_default_lb">
        <listOfReactants>
          <speciesReference constant="true" species="M_2dr5p_c" stoichiometry="1"/>
        </listOfReactants>
        <listOfProducts>
          <speciesReference constant="true" species="M_acald_c" stoichiometry="1"/>
          <speciesReference constant="true" species="M_g3p_c" stoichiometry="1"/>
        </listOfProducts>
        <fbc:geneProductAssociation>
          <fbc:geneProductRef fbc:geneProduct="G_MMSYN1_0732"/>
        </fbc:geneProductAssociation>
      </reaction>
      <reaction fast="false" id="R_ADPT" reversible="false" name="ADPT" fbc:upperFluxBound="cobra_default_ub" fbc:lowerFluxBound="cobra_0_bound">
        <listOfReactants>
          <speciesReference constant="true" species="M_ade_c" stoichiometry="1"/>
          <speciesReference constant="true" species="M_prpp_c" stoichiometry="1"/>
        </listOfReactants>
        <listOfProducts>
          <speciesReference constant="true" species="M_amp_c" stoichiometry="1"/>
          <speciesReference constant="true" species="M_ppi_c" stoichiometry="1"/>
        </listOfProducts>
        <fbc:geneProductAssociation>
          <fbc:geneProductRef fbc:geneProduct="G_MMSYN1_0413"/>
        </fbc:geneProductAssociation>
      </reaction>
      <reaction fast="false" id="R_PUNP1" reversible="true" name="PUNP1" fbc:upperFluxBound="cobra_default_ub" fbc:lowerFluxBound="cobra_default_lb">
        <listOfReactants>
          <speciesReference constant="true" species="M_adn_c" stoichiometry="1"/>
          <speciesReference constant="true" species="M_pi_c" stoichiometry="1"/>
        </listOfReactants>
        <listOfProducts>
          <speciesReference constant="true" species="M_ade_c" stoichiometry="1"/>
          <speciesReference constant="true" species="M_r1p_c" stoichiometry="1"/>
        </listOfProducts>
        <fbc:geneProductAssociation>
          <fbc:geneProductRef fbc:geneProduct="G_MMSYN1_0747"/>
        </fbc:geneProductAssociation>
      </reaction>
      <reaction fast="false" id="R_ADK1" reversible="true" name="ADK1" fbc:upperFluxBound="cobra_default_ub" fbc:lowerFluxBound="cobra_default_lb">
        <listOfReactants>
          <speciesReference constant="true" species="M_amp_c" stoichiometry="1"/>
          <speciesReference constant="true" species="M_atp_c" stoichiometry="1"/>
        </listOfReactants>
        <listOfProducts>
          <speciesReference constant="true" species="M_adp_c" stoichiometry="2"/>
        </listOfProducts>
        <fbc:geneProductAssociation>
          <fbc:geneProductRef fbc:geneProduct="G_MMSYN1_0651"/>
        </fbc:geneProductAssociation>
      </reaction>
      <reaction fast="false" id="R_RNDR1" reversible="false" name="RNDR1" fbc:upperFluxBound="cobra_default_ub" fbc:lowerFluxBound="cobra_0_bound">
        <listOfReactants>
          <speciesReference constant="true" species="M_adp_c" stoichiometry="1"/>
          <speciesReference constant="true" species="M_trdrd_c" stoichiometry="1"/>
        </listOfReactants>
        <listOfProducts>
          <speciesReference constant="true" species="M_dadp_c" stoichiometry="1"/>
          <speciesReference constant="true" species="M_h2o_c" stoichiometry="1"/>
          <speciesReference constant="true" species="M_trdox_c" stoichiometry="1"/>
        </listOfProducts>
        <fbc:geneProductAssociation>
          <fbc:and>
            <fbc:geneProductRef fbc:geneProduct="G_MMSYN1_0771"/>
            <fbc:geneProductRef fbc:geneProduct="G_MMSYN1_0772"/>
            <fbc:geneProductRef fbc:geneProduct="G_MMSYN1_0773"/>
          </fbc:and>
        </fbc:geneProductAssociation>
      </reaction>
      <reaction fast="false" id="R_TRDR" reversible="false" name="TRDR" fbc:upperFluxBound="cobra_default_ub" fbc:lowerFluxBound="cobra_0_bound">
        <listOfReactants>
          <speciesReference constant="true" species="M_h_c" stoichiometry="1"/>
          <speciesReference constant="true" species="M_nadph_c" stoichiometry="1"/>
          <speciesReference constant="true" species="M_trdox_c" stoichiometry="1"/>
        </listOfReactants>
        <listOfProducts>
          <speciesReference constant="true" species="M_nadp_c" stoichiometry="1"/>
          <speciesReference constant="true" species="M_trdrd_c" stoichiometry="1"/>
        </listOfProducts>
        <fbc:geneProductAssociation>
          <fbc:and>
            <fbc:geneProductRef fbc:geneProduct="G_MMSYN1_0819"/>
            <fbc:geneProductRef fbc:geneProduct="G_MMSYN1_0065"/>
          </fbc:and>
        </fbc:geneProductAssociation>
      </reaction>
      <reaction fast="false" id="R_PPA" reversible="false" name="PPA" fbc:upperFluxBound="cobra_default_ub" fbc:lowerFluxBound="cobra_0_bound">
        <listOfReactants>
          <speciesReference constant="true" species="M_h2o_c" stoichiometry="1"/>
          <speciesReference constant="true" species="M_ppi_c" stoichiometry="1"/>
        </listOfReactants>
        <listOfProducts>
          <speciesReference constant="true" species="M_h_c" stoichiometry="1"/>
          <speciesReference constant="true" species="M_pi_c" stoichiometry="2"/>
        </listOfProducts>
        <fbc:geneProductAssociation>
          <fbc:geneProductRef fbc:geneProduct="G_MMSYN1_0344"/>
        </fbc:geneProductAssociation>
      </reaction>
      <reaction fast="false" id="R_PUNP2" reversible="true" name="PUNP2" fbc:upperFluxBound="cobra_default_ub" fbc:lowerFluxBound="cobra_default_lb">
        <listOfReactants>
          <speciesReference constant="true" species="M_dad_2_c" stoichiometry="1"/>
          <speciesReference constant="true" species="M_pi_c" stoichiometry="1"/>
        </listOfReactants>
        <listOfProducts>
          <speciesReference constant="true" species="M_2dr1p_c" stoichiometry="1"/>
          <speciesReference constant="true" species="M_ade_c" stoichiometry="1"/>
        </listOfProducts>
        <fbc:geneProductAssociation>
          <fbc:geneProductRef fbc:geneProduct="G_MMSYN1_0747"/>
        </fbc:geneProductAssociation>
      </reaction>
      <reaction fast="false" id="R_DADNK" reversible="false" name="DADNK" fbc:upperFluxBound="cobra_default_ub" fbc:lowerFluxBound="cobra_0_bound">
        <listOfReactants>
          <speciesReference constant="true" species="M_atp_c" stoichiometry="1"/>
          <speciesReference constant="true" species="M_dad_2_c" stoichiometry="1"/>
        </listOfReactants>
        <listOfProducts>
          <speciesReference constant="true" species="M_adp_c" stoichiometry="1"/>
          <speciesReference constant="true" species="M_damp_c" stoichiometry="1"/>
          <speciesReference constant="true" species="M_h_c" stoichiometry="1"/>
        </listOfProducts>
        <fbc:geneProductAssociation>
          <fbc:or>
            <fbc:geneProductRef fbc:geneProduct="G_MMSYN1_0330"/>
            <fbc:geneProductRef fbc:geneProduct="G_MMSYN1_0382"/>
          </fbc:or>
        </fbc:geneProductAssociation>
      </reaction>
      <reaction fast="false" id="R_DADK" reversible="true" name="DADK" fbc:upperFluxBound="cobra_default_ub" fbc:lowerFluxBound="cobra_default_lb">
        <listOfReactants>
          <speciesReference constant="true" species="M_atp_c" stoichiometry="1"/>
          <speciesReference constant="true" species="M_damp_c" stoichiometry="1"/>
        </listOfReactants>
        <listOfProducts>
          <speciesReference constant="true" species="M_adp_c" stoichiometry="1"/>
          <speciesReference constant="true" species="M_dadp_c" stoichiometry="1"/>
        </listOfProducts>
        <fbc:geneProductAssociation>
          <fbc:geneProductRef fbc:geneProduct="G_MMSYN1_0651"/>
        </fbc:geneProductAssociation>
      </reaction>
      <reaction fast="false" id="R_PYK5" reversible="false" name="PYK5" fbc:upperFluxBound="cobra_default_ub" fbc:lowerFluxBound="cobra_0_bound">
        <listOfReactants>
          <speciesReference constant="true" species="M_dadp_c" stoichiometry="1"/>
          <speciesReference constant="true" species="M_h_c" stoichiometry="1"/>
          <speciesReference constant="true" species="M_pep_c" stoichiometry="1"/>
        </listOfReactants>
        <listOfProducts>
          <speciesReference constant="true" species="M_datp_c" stoichiometry="1"/>
          <speciesReference constant="true" species="M_pyr_c" stoichiometry="1"/>
        </listOfProducts>
        <fbc:geneProductAssociation>
          <fbc:geneProductRef fbc:geneProduct="G_MMSYN1_0221"/>
        </fbc:geneProductAssociation>
      </reaction>
      <reaction fast="false" id="R_PGK2" reversible="true" name="PGK2" fbc:upperFluxBound="cobra_default_ub" fbc:lowerFluxBound="cobra_default_lb">
        <listOfReactants>
          <speciesReference constant="true" species="M_13dpg_c" stoichiometry="1"/>
          <speciesReference constant="true" species="M_dadp_c" stoichiometry="1"/>
        </listOfReactants>
        <listOfProducts>
          <speciesReference constant="true" species="M_3pg_c" stoichiometry="1"/>
          <speciesReference constant="true" species="M_datp_c" stoichiometry="1"/>
        </listOfProducts>
        <fbc:geneProductAssociation>
          <fbc:geneProductRef fbc:geneProduct="G_MMSYN1_0606"/>
        </fbc:geneProductAssociation>
      </reaction>
      <reaction fast="false" id="R_GUAPRT" reversible="false" name="GUAPRT" fbc:upperFluxBound="cobra_default_ub" fbc:lowerFluxBound="cobra_0_bound">
        <listOfReactants>
          <speciesReference constant="true" species="M_gua_c" stoichiometry="1"/>
          <speciesReference constant="true" species="M_prpp_c" stoichiometry="1"/>
        </listOfReactants>
        <listOfProducts>
          <speciesReference constant="true" species="M_gmp_c" stoichiometry="1"/>
          <speciesReference constant="true" species="M_ppi_c" stoichiometry="1"/>
        </listOfProducts>
        <fbc:geneProductAssociation>
          <fbc:geneProductRef fbc:geneProduct="G_MMSYN1_0216"/>
        </fbc:geneProductAssociation>
      </reaction>
      <reaction fast="false" id="R_PUNP3" reversible="true" name="PUNP3" fbc:upperFluxBound="cobra_default_ub" fbc:lowerFluxBound="cobra_default_lb">
        <listOfReactants>
          <speciesReference constant="true" species="M_gsn_c" stoichiometry="1"/>
          <speciesReference constant="true" species="M_pi_c" stoichiometry="1"/>
        </listOfReactants>
        <listOfProducts>
          <speciesReference constant="true" species="M_gua_c" stoichiometry="1"/>
          <speciesReference constant="true" species="M_r1p_c" stoichiometry="1"/>
        </listOfProducts>
        <fbc:geneProductAssociation>
          <fbc:geneProductRef fbc:geneProduct="G_MMSYN1_0747"/>
        </fbc:geneProductAssociation>
      </reaction>
      <reaction fast="false" id="R_GK1" reversible="true" name="GK1" fbc:upperFluxBound="cobra_default_ub" fbc:lowerFluxBound="cobra_default_lb">
        <listOfReactants>
          <speciesReference constant="true" species="M_atp_c" stoichiometry="1"/>
          <speciesReference constant="true" species="M_gmp_c" stoichiometry="1"/>
        </listOfReactants>
        <listOfProducts>
          <speciesReference constant="true" species="M_adp_c" stoichiometry="1"/>
          <speciesReference constant="true" species="M_gdp_c" stoichiometry="1"/>
        </listOfProducts>
        <fbc:geneProductAssociation>
          <fbc:geneProductRef fbc:geneProduct="G_MMSYN1_0203"/>
        </fbc:geneProductAssociation>
      </reaction>
      <reaction fast="false" id="R_RNDR2" reversible="false" name="RNDR2" fbc:upperFluxBound="cobra_default_ub" fbc:lowerFluxBound="cobra_0_bound">
        <listOfReactants>
          <speciesReference constant="true" species="M_gdp_c" stoichiometry="1"/>
          <speciesReference constant="true" species="M_trdrd_c" stoichiometry="1"/>
        </listOfReactants>
        <listOfProducts>
          <speciesReference constant="true" species="M_dgdp_c" stoichiometry="1"/>
          <speciesReference constant="true" species="M_h2o_c" stoichiometry="1"/>
          <speciesReference constant="true" species="M_trdox_c" stoichiometry="1"/>
        </listOfProducts>
        <fbc:geneProductAssociation>
          <fbc:and>
            <fbc:geneProductRef fbc:geneProduct="G_MMSYN1_0771"/>
            <fbc:geneProductRef fbc:geneProduct="G_MMSYN1_0772"/>
            <fbc:geneProductRef fbc:geneProduct="G_MMSYN1_0773"/>
          </fbc:and>
        </fbc:geneProductAssociation>
      </reaction>
      <reaction fast="false" id="R_PYK3" reversible="false" name="PYK3" fbc:upperFluxBound="cobra_default_ub" fbc:lowerFluxBound="cobra_0_bound">
        <listOfReactants>
          <speciesReference constant="true" species="M_gdp_c" stoichiometry="1"/>
          <speciesReference constant="true" species="M_h_c" stoichiometry="1"/>
          <speciesReference constant="true" species="M_pep_c" stoichiometry="1"/>
        </listOfReactants>
        <listOfProducts>
          <speciesReference constant="true" species="M_gtp_c" stoichiometry="1"/>
          <speciesReference constant="true" species="M_pyr_c" stoichiometry="1"/>
        </listOfProducts>
        <fbc:geneProductAssociation>
          <fbc:geneProductRef fbc:geneProduct="G_MMSYN1_0221"/>
        </fbc:geneProductAssociation>
      </reaction>
      <reaction fast="false" id="R_PGK3" reversible="true" name="PGK3" fbc:upperFluxBound="cobra_default_ub" fbc:lowerFluxBound="cobra_default_lb">
        <listOfReactants>
          <speciesReference constant="true" species="M_13dpg_c" stoichiometry="1"/>
          <speciesReference constant="true" species="M_gdp_c" stoichiometry="1"/>
        </listOfReactants>
        <listOfProducts>
          <speciesReference constant="true" species="M_3pg_c" stoichiometry="1"/>
          <speciesReference constant="true" species="M_gtp_c" stoichiometry="1"/>
        </listOfProducts>
        <fbc:geneProductAssociation>
          <fbc:geneProductRef fbc:geneProduct="G_MMSYN1_0606"/>
        </fbc:geneProductAssociation>
      </reaction>
      <reaction fast="false" id="R_PUNP4" reversible="true" name="PUNP4" fbc:upperFluxBound="cobra_default_ub" fbc:lowerFluxBound="cobra_default_lb">
        <listOfReactants>
          <speciesReference constant="true" species="M_dgsn_c" stoichiometry="1"/>
          <speciesReference constant="true" species="M_pi_c" stoichiometry="1"/>
        </listOfReactants>
        <listOfProducts>
          <speciesReference constant="true" species="M_2dr1p_c" stoichiometry="1"/>
          <speciesReference constant="true" species="M_gua_c" stoichiometry="1"/>
        </listOfProducts>
        <fbc:geneProductAssociation>
          <fbc:geneProductRef fbc:geneProduct="G_MMSYN1_0747"/>
        </fbc:geneProductAssociation>
      </reaction>
      <reaction fast="false" id="R_DGSNK" reversible="false" name="DGSNK" fbc:upperFluxBound="cobra_default_ub" fbc:lowerFluxBound="cobra_0_bound">
        <listOfReactants>
          <speciesReference constant="true" species="M_atp_c" stoichiometry="1"/>
          <speciesReference constant="true" species="M_dgsn_c" stoichiometry="1"/>
        </listOfReactants>
        <listOfProducts>
          <speciesReference constant="true" species="M_adp_c" stoichiometry="1"/>
          <speciesReference constant="true" species="M_dgmp_c" stoichiometry="1"/>
          <speciesReference constant="true" species="M_h_c" stoichiometry="1"/>
        </listOfProducts>
        <fbc:geneProductAssociation>
          <fbc:or>
            <fbc:geneProductRef fbc:geneProduct="G_MMSYN1_0330"/>
            <fbc:geneProductRef fbc:geneProduct="G_MMSYN1_0382"/>
          </fbc:or>
        </fbc:geneProductAssociation>
      </reaction>
      <reaction fast="false" id="R_DGK1" reversible="true" name="DGK1" fbc:upperFluxBound="cobra_default_ub" fbc:lowerFluxBound="cobra_default_lb">
        <listOfReactants>
          <speciesReference constant="true" species="M_atp_c" stoichiometry="1"/>
          <speciesReference constant="true" species="M_dgmp_c" stoichiometry="1"/>
        </listOfReactants>
        <listOfProducts>
          <speciesReference constant="true" species="M_adp_c" stoichiometry="1"/>
          <speciesReference constant="true" species="M_dgdp_c" stoichiometry="1"/>
        </listOfProducts>
        <fbc:geneProductAssociation>
          <fbc:geneProductRef fbc:geneProduct="G_MMSYN1_0203"/>
        </fbc:geneProductAssociation>
      </reaction>
      <reaction fast="false" id="R_PYK6" reversible="false" name="PYK6" fbc:upperFluxBound="cobra_default_ub" fbc:lowerFluxBound="cobra_0_bound">
        <listOfReactants>
          <speciesReference constant="true" species="M_dgdp_c" stoichiometry="1"/>
          <speciesReference constant="true" species="M_h_c" stoichiometry="1"/>
          <speciesReference constant="true" species="M_pep_c" stoichiometry="1"/>
        </listOfReactants>
        <listOfProducts>
          <speciesReference constant="true" species="M_dgtp_c" stoichiometry="1"/>
          <speciesReference constant="true" species="M_pyr_c" stoichiometry="1"/>
        </listOfProducts>
        <fbc:geneProductAssociation>
          <fbc:geneProductRef fbc:geneProduct="G_MMSYN1_0221"/>
        </fbc:geneProductAssociation>
      </reaction>
      <reaction fast="false" id="R_PGK4" reversible="true" name="PGK4" fbc:upperFluxBound="cobra_default_ub" fbc:lowerFluxBound="cobra_default_lb">
        <listOfReactants>
          <speciesReference constant="true" species="M_13dpg_c" stoichiometry="1"/>
          <speciesReference constant="true" species="M_dgdp_c" stoichiometry="1"/>
        </listOfReactants>
        <listOfProducts>
          <speciesReference constant="true" species="M_3pg_c" stoichiometry="1"/>
          <speciesReference constant="true" species="M_dgtp_c" stoichiometry="1"/>
        </listOfProducts>
        <fbc:geneProductAssociation>
          <fbc:geneProductRef fbc:geneProduct="G_MMSYN1_0606"/>
        </fbc:geneProductAssociation>
      </reaction>
      <reaction fast="false" id="R_UPPRT" reversible="false" name="UPPRT" fbc:upperFluxBound="cobra_default_ub" fbc:lowerFluxBound="cobra_0_bound">
        <listOfReactants>
          <speciesReference constant="true" species="M_prpp_c" stoichiometry="1"/>
          <speciesReference constant="true" species="M_ura_c" stoichiometry="1"/>
        </listOfReactants>
        <listOfProducts>
          <speciesReference constant="true" species="M_ppi_c" stoichiometry="1"/>
          <speciesReference constant="true" species="M_ump_c" stoichiometry="1"/>
        </listOfProducts>
        <fbc:geneProductAssociation>
          <fbc:geneProductRef fbc:geneProduct="G_MMSYN1_0798"/>
        </fbc:geneProductAssociation>
      </reaction>
      <reaction fast="false" id="R_UMPK" reversible="true" name="UMPK" fbc:upperFluxBound="cobra_default_ub" fbc:lowerFluxBound="cobra_default_lb">
        <listOfReactants>
          <speciesReference constant="true" species="M_atp_c" stoichiometry="1"/>
          <speciesReference constant="true" species="M_ump_c" stoichiometry="1"/>
        </listOfReactants>
        <listOfProducts>
          <speciesReference constant="true" species="M_adp_c" stoichiometry="1"/>
          <speciesReference constant="true" species="M_udp_c" stoichiometry="1"/>
        </listOfProducts>
        <fbc:geneProductAssociation>
          <fbc:geneProductRef fbc:geneProduct="G_MMSYN1_0537"/>
        </fbc:geneProductAssociation>
      </reaction>
      <reaction fast="false" id="R_PYK2" reversible="false" name="PYK2" fbc:upperFluxBound="cobra_default_ub" fbc:lowerFluxBound="cobra_0_bound">
        <listOfReactants>
          <speciesReference constant="true" species="M_h_c" stoichiometry="1"/>
          <speciesReference constant="true" species="M_pep_c" stoichiometry="1"/>
          <speciesReference constant="true" species="M_udp_c" stoichiometry="1"/>
        </listOfReactants>
        <listOfProducts>
          <speciesReference constant="true" species="M_pyr_c" stoichiometry="1"/>
          <speciesReference constant="true" species="M_utp_c" stoichiometry="1"/>
        </listOfProducts>
        <fbc:geneProductAssociation>
          <fbc:geneProductRef fbc:geneProduct="G_MMSYN1_0221"/>
        </fbc:geneProductAssociation>
      </reaction>
      <reaction fast="false" id="R_RNDR4" reversible="false" name="RNDR4" fbc:upperFluxBound="cobra_default_ub" fbc:lowerFluxBound="cobra_0_bound">
        <listOfReactants>
          <speciesReference constant="true" species="M_trdrd_c" stoichiometry="1"/>
          <speciesReference constant="true" species="M_udp_c" stoichiometry="1"/>
        </listOfReactants>
        <listOfProducts>
          <speciesReference constant="true" species="M_dudp_c" stoichiometry="1"/>
          <speciesReference constant="true" species="M_h2o_c" stoichiometry="1"/>
          <speciesReference constant="true" species="M_trdox_c" stoichiometry="1"/>
        </listOfProducts>
        <fbc:geneProductAssociation>
          <fbc:and>
            <fbc:geneProductRef fbc:geneProduct="G_MMSYN1_0771"/>
            <fbc:geneProductRef fbc:geneProduct="G_MMSYN1_0772"/>
            <fbc:geneProductRef fbc:geneProduct="G_MMSYN1_0773"/>
          </fbc:and>
        </fbc:geneProductAssociation>
      </reaction>
      <reaction fast="false" id="R_CYTK1" reversible="true" name="CYTK1" fbc:upperFluxBound="cobra_default_ub" fbc:lowerFluxBound="cobra_default_lb">
        <listOfReactants>
          <speciesReference constant="true" species="M_atp_c" stoichiometry="1"/>
          <speciesReference constant="true" species="M_cmp_c" stoichiometry="1"/>
        </listOfReactants>
        <listOfProducts>
          <speciesReference constant="true" species="M_adp_c" stoichiometry="1"/>
          <speciesReference constant="true" species="M_cdp_c" stoichiometry="1"/>
        </listOfProducts>
        <fbc:geneProductAssociation>
          <fbc:geneProductRef fbc:geneProduct="G_MMSYN1_0347"/>
        </fbc:geneProductAssociation>
      </reaction>
      <reaction fast="false" id="R_PYK4" reversible="false" name="PYK4" fbc:upperFluxBound="cobra_default_ub" fbc:lowerFluxBound="cobra_0_bound">
        <listOfReactants>
          <speciesReference constant="true" species="M_cdp_c" stoichiometry="1"/>
          <speciesReference constant="true" species="M_h_c" stoichiometry="1"/>
          <speciesReference constant="true" species="M_pep_c" stoichiometry="1"/>
        </listOfReactants>
        <listOfProducts>
          <speciesReference constant="true" species="M_ctp_c" stoichiometry="1"/>
          <speciesReference constant="true" species="M_pyr_c" stoichiometry="1"/>
        </listOfProducts>
        <fbc:geneProductAssociation>
          <fbc:geneProductRef fbc:geneProduct="G_MMSYN1_0221"/>
        </fbc:geneProductAssociation>
      </reaction>
      <reaction fast="false" id="R_RNDR3" reversible="false" name="RNDR3" fbc:upperFluxBound="cobra_default_ub" fbc:lowerFluxBound="cobra_0_bound">
        <listOfReactants>
          <speciesReference constant="true" species="M_cdp_c" stoichiometry="1"/>
          <speciesReference constant="true" species="M_trdrd_c" stoichiometry="1"/>
        </listOfReactants>
        <listOfProducts>
          <speciesReference constant="true" species="M_dcdp_c" stoichiometry="1"/>
          <speciesReference constant="true" species="M_h2o_c" stoichiometry="1"/>
          <speciesReference constant="true" species="M_trdox_c" stoichiometry="1"/>
        </listOfProducts>
        <fbc:geneProductAssociation>
          <fbc:and>
            <fbc:geneProductRef fbc:geneProduct="G_MMSYN1_0771"/>
            <fbc:geneProductRef fbc:geneProduct="G_MMSYN1_0772"/>
            <fbc:geneProductRef fbc:geneProduct="G_MMSYN1_0773"/>
          </fbc:and>
        </fbc:geneProductAssociation>
      </reaction>
      <reaction fast="false" id="R_DCYTK" reversible="false" name="DCYTK" fbc:upperFluxBound="cobra_default_ub" fbc:lowerFluxBound="cobra_0_bound">
        <listOfReactants>
          <speciesReference constant="true" species="M_atp_c" stoichiometry="1"/>
          <speciesReference constant="true" species="M_dcyt_c" stoichiometry="1"/>
        </listOfReactants>
        <listOfProducts>
          <speciesReference constant="true" species="M_adp_c" stoichiometry="1"/>
          <speciesReference constant="true" species="M_dcmp_c" stoichiometry="1"/>
          <speciesReference constant="true" species="M_h_c" stoichiometry="1"/>
        </listOfProducts>
        <fbc:geneProductAssociation>
          <fbc:or>
            <fbc:geneProductRef fbc:geneProduct="G_MMSYN1_0330"/>
            <fbc:geneProductRef fbc:geneProduct="G_MMSYN1_0382"/>
          </fbc:or>
        </fbc:geneProductAssociation>
      </reaction>
      <reaction fast="false" id="R_CYTK2" reversible="true" name="CYTK2" fbc:upperFluxBound="cobra_default_ub" fbc:lowerFluxBound="cobra_default_lb">
        <listOfReactants>
          <speciesReference constant="true" species="M_atp_c" stoichiometry="1"/>
          <speciesReference constant="true" species="M_dcmp_c" stoichiometry="1"/>
        </listOfReactants>
        <listOfProducts>
          <speciesReference constant="true" species="M_adp_c" stoichiometry="1"/>
          <speciesReference constant="true" species="M_dcdp_c" stoichiometry="1"/>
        </listOfProducts>
        <fbc:geneProductAssociation>
          <fbc:geneProductRef fbc:geneProduct="G_MMSYN1_0347"/>
        </fbc:geneProductAssociation>
      </reaction>
      <reaction fast="false" id="R_PYK7" reversible="false" name="PYK7" fbc:upperFluxBound="cobra_default_ub" fbc:lowerFluxBound="cobra_0_bound">
        <listOfReactants>
          <speciesReference constant="true" species="M_dcdp_c" stoichiometry="1"/>
          <speciesReference constant="true" species="M_h_c" stoichiometry="1"/>
          <speciesReference constant="true" species="M_pep_c" stoichiometry="1"/>
        </listOfReactants>
        <listOfProducts>
          <speciesReference constant="true" species="M_dctp_c" stoichiometry="1"/>
          <speciesReference constant="true" species="M_pyr_c" stoichiometry="1"/>
        </listOfProducts>
        <fbc:geneProductAssociation>
          <fbc:geneProductRef fbc:geneProduct="G_MMSYN1_0221"/>
        </fbc:geneProductAssociation>
      </reaction>
      <reaction fast="false" id="R_DURIK1" reversible="false" name="DURIK1" fbc:upperFluxBound="cobra_default_ub" fbc:lowerFluxBound="cobra_0_bound">
        <listOfReactants>
          <speciesReference constant="true" species="M_atp_c" stoichiometry="1"/>
          <speciesReference constant="true" species="M_duri_c" stoichiometry="1"/>
        </listOfReactants>
        <listOfProducts>
          <speciesReference constant="true" species="M_adp_c" stoichiometry="1"/>
          <speciesReference constant="true" species="M_dump_c" stoichiometry="1"/>
          <speciesReference constant="true" species="M_h_c" stoichiometry="1"/>
        </listOfProducts>
        <fbc:geneProductAssociation>
          <fbc:geneProductRef fbc:geneProduct="G_MMSYN1_0140"/>
        </fbc:geneProductAssociation>
      </reaction>
      <reaction fast="false" id="R_TMDK1" reversible="false" name="TMDK1" fbc:upperFluxBound="cobra_default_ub" fbc:lowerFluxBound="cobra_0_bound">
        <listOfReactants>
          <speciesReference constant="true" species="M_atp_c" stoichiometry="1"/>
          <speciesReference constant="true" species="M_thymd_c" stoichiometry="1"/>
        </listOfReactants>
        <listOfProducts>
          <speciesReference constant="true" species="M_adp_c" stoichiometry="1"/>
          <speciesReference constant="true" species="M_dtmp_c" stoichiometry="1"/>
          <speciesReference constant="true" species="M_h_c" stoichiometry="1"/>
        </listOfProducts>
        <fbc:geneProductAssociation>
          <fbc:geneProductRef fbc:geneProduct="G_MMSYN1_0140"/>
        </fbc:geneProductAssociation>
      </reaction>
      <reaction fast="false" id="R_TMPK" reversible="true" name="TMPK" fbc:upperFluxBound="cobra_default_ub" fbc:lowerFluxBound="cobra_default_lb">
        <listOfReactants>
          <speciesReference constant="true" species="M_atp_c" stoichiometry="1"/>
          <speciesReference constant="true" species="M_dtmp_c" stoichiometry="1"/>
        </listOfReactants>
        <listOfProducts>
          <speciesReference constant="true" species="M_adp_c" stoichiometry="1"/>
          <speciesReference constant="true" species="M_dtdp_c" stoichiometry="1"/>
        </listOfProducts>
        <fbc:geneProductAssociation>
          <fbc:geneProductRef fbc:geneProduct="G_MMSYN1_0045"/>
        </fbc:geneProductAssociation>
      </reaction>
      <reaction fast="false" id="R_PYK8" reversible="false" name="PYK8" fbc:upperFluxBound="cobra_default_ub" fbc:lowerFluxBound="cobra_0_bound">
        <listOfReactants>
          <speciesReference constant="true" species="M_dtdp_c" stoichiometry="1"/>
          <speciesReference constant="true" species="M_h_c" stoichiometry="1"/>
          <speciesReference constant="true" species="M_pep_c" stoichiometry="1"/>
        </listOfReactants>
        <listOfProducts>
          <speciesReference constant="true" species="M_dttp_c" stoichiometry="1"/>
          <speciesReference constant="true" species="M_pyr_c" stoichiometry="1"/>
        </listOfProducts>
        <fbc:geneProductAssociation>
          <fbc:geneProductRef fbc:geneProduct="G_MMSYN1_0221"/>
        </fbc:geneProductAssociation>
      </reaction>
      <reaction fast="false" id="R_PYK9" reversible="false" name="PYK9" fbc:upperFluxBound="cobra_default_ub" fbc:lowerFluxBound="cobra_0_bound">
        <listOfReactants>
          <speciesReference constant="true" species="M_dudp_c" stoichiometry="1"/>
          <speciesReference constant="true" species="M_h_c" stoichiometry="1"/>
          <speciesReference constant="true" species="M_pep_c" stoichiometry="1"/>
        </listOfReactants>
        <listOfProducts>
          <speciesReference constant="true" species="M_dutp_c" stoichiometry="1"/>
          <speciesReference constant="true" species="M_pyr_c" stoichiometry="1"/>
        </listOfProducts>
        <fbc:geneProductAssociation>
          <fbc:geneProductRef fbc:geneProduct="G_MMSYN1_0221"/>
        </fbc:geneProductAssociation>
      </reaction>
      <reaction fast="false" id="R_CTPS2" reversible="false" name="CTPS2" fbc:upperFluxBound="cobra_default_ub" fbc:lowerFluxBound="cobra_0_bound">
        <listOfReactants>
          <speciesReference constant="true" species="M_atp_c" stoichiometry="1"/>
          <speciesReference constant="true" species="M_gln__L_c" stoichiometry="1"/>
          <speciesReference constant="true" species="M_h2o_c" stoichiometry="1"/>
          <speciesReference constant="true" species="M_utp_c" stoichiometry="1"/>
        </listOfReactants>
        <listOfProducts>
          <speciesReference constant="true" species="M_adp_c" stoichiometry="1"/>
          <speciesReference constant="true" species="M_ctp_c" stoichiometry="1"/>
          <speciesReference constant="true" species="M_glu__L_c" stoichiometry="1"/>
          <speciesReference constant="true" species="M_h_c" stoichiometry="2"/>
          <speciesReference constant="true" species="M_pi_c" stoichiometry="1"/>
        </listOfProducts>
        <fbc:geneProductAssociation>
          <fbc:geneProductRef fbc:geneProduct="G_MMSYN1_0129"/>
        </fbc:geneProductAssociation>
      </reaction>
      <reaction fast="false" id="R_CTPSDUMP" reversible="false" name="CTPSDUMP" fbc:upperFluxBound="cobra_default_ub" fbc:lowerFluxBound="cobra_0_bound">
        <listOfReactants>
          <speciesReference constant="true" species="M_atp_c" stoichiometry="1"/>
          <speciesReference constant="true" species="M_dump_c" stoichiometry="1"/>
          <speciesReference constant="true" species="M_gln__L_c" stoichiometry="1"/>
          <speciesReference constant="true" species="M_h2o_c" stoichiometry="1"/>
        </listOfReactants>
        <listOfProducts>
          <speciesReference constant="true" species="M_adp_c" stoichiometry="1"/>
          <speciesReference constant="true" species="M_dcmp_c" stoichiometry="1"/>
          <speciesReference constant="true" species="M_glu__L_c" stoichiometry="1"/>
          <speciesReference constant="true" species="M_h_c" stoichiometry="2"/>
          <speciesReference constant="true" species="M_pi_c" stoichiometry="1"/>
        </listOfProducts>
        <fbc:geneProductAssociation>
          <fbc:geneProductRef fbc:geneProduct="G_MMSYN1_0129"/>
        </fbc:geneProductAssociation>
      </reaction>
      <reaction fast="false" id="R_DCMPDA" reversible="false" name="DCMPDA" fbc:upperFluxBound="cobra_default_ub" fbc:lowerFluxBound="cobra_0_bound">
        <listOfReactants>
          <speciesReference constant="true" species="M_dcmp_c" stoichiometry="1"/>
          <speciesReference constant="true" species="M_h2o_c" stoichiometry="1"/>
        </listOfReactants>
        <listOfProducts>
          <speciesReference constant="true" species="M_dump_c" stoichiometry="1"/>
          <speciesReference constant="true" species="M_nh3_c" stoichiometry="1"/>
        </listOfProducts>
        <fbc:geneProductAssociation>
          <fbc:geneProductRef fbc:geneProduct="G_MMSYN1_0515"/>
        </fbc:geneProductAssociation>
      </reaction>
      <reaction fast="false" id="R_DUTPDP" reversible="false" name="DUTPDP" fbc:upperFluxBound="cobra_default_ub" fbc:lowerFluxBound="cobra_0_bound">
        <listOfReactants>
          <speciesReference constant="true" species="M_dutp_c" stoichiometry="1"/>
          <speciesReference constant="true" species="M_h2o_c" stoichiometry="1"/>
        </listOfReactants>
        <listOfProducts>
          <speciesReference constant="true" species="M_dump_c" stoichiometry="1"/>
          <speciesReference constant="true" species="M_h_c" stoichiometry="1"/>
          <speciesReference constant="true" species="M_ppi_c" stoichiometry="1"/>
        </listOfProducts>
        <fbc:geneProductAssociation>
          <fbc:geneProductRef fbc:geneProduct="G_MMSYN1_0447"/>
        </fbc:geneProductAssociation>
      </reaction>
      <reaction fast="false" id="R_DCTPDP" reversible="false" name="DCTPDP" fbc:upperFluxBound="cobra_default_ub" fbc:lowerFluxBound="cobra_0_bound">
        <listOfReactants>
          <speciesReference constant="true" species="M_dctp_c" stoichiometry="1"/>
          <speciesReference constant="true" species="M_h2o_c" stoichiometry="1"/>
        </listOfReactants>
        <listOfProducts>
          <speciesReference constant="true" species="M_dcmp_c" stoichiometry="1"/>
          <speciesReference constant="true" species="M_h_c" stoichiometry="1"/>
          <speciesReference constant="true" species="M_ppi_c" stoichiometry="1"/>
        </listOfProducts>
      </reaction>
      <reaction fast="false" id="R_DCTPMP" reversible="false" name="DCTPMP" fbc:upperFluxBound="cobra_default_ub" fbc:lowerFluxBound="cobra_0_bound">
        <listOfReactants>
          <speciesReference constant="true" species="M_dctp_c" stoichiometry="1"/>
          <speciesReference constant="true" species="M_h2o_c" stoichiometry="1"/>
        </listOfReactants>
        <listOfProducts>
          <speciesReference constant="true" species="M_dcdp_c" stoichiometry="1"/>
          <speciesReference constant="true" species="M_h_c" stoichiometry="1"/>
          <speciesReference constant="true" species="M_pi_c" stoichiometry="1"/>
        </listOfProducts>
      </reaction>
      <reaction fast="false" id="R_DCDPMP" reversible="false" name="DCDPMP" fbc:upperFluxBound="cobra_default_ub" fbc:lowerFluxBound="cobra_0_bound">
        <listOfReactants>
          <speciesReference constant="true" species="M_dcdp_c" stoichiometry="1"/>
          <speciesReference constant="true" species="M_h2o_c" stoichiometry="1"/>
        </listOfReactants>
        <listOfProducts>
          <speciesReference constant="true" species="M_dcmp_c" stoichiometry="1"/>
          <speciesReference constant="true" species="M_h_c" stoichiometry="1"/>
          <speciesReference constant="true" species="M_pi_c" stoichiometry="1"/>
        </listOfProducts>
      </reaction>
      <reaction fast="false" id="R_CTPDP" reversible="false" name="CTPDP" fbc:upperFluxBound="cobra_default_ub" fbc:lowerFluxBound="cobra_0_bound">
        <listOfReactants>
          <speciesReference constant="true" species="M_ctp_c" stoichiometry="1"/>
          <speciesReference constant="true" species="M_h2o_c" stoichiometry="1"/>
        </listOfReactants>
        <listOfProducts>
          <speciesReference constant="true" species="M_cmp_c" stoichiometry="1"/>
          <speciesReference constant="true" species="M_h_c" stoichiometry="1"/>
          <speciesReference constant="true" species="M_ppi_c" stoichiometry="1"/>
        </listOfProducts>
      </reaction>
      <reaction fast="false" id="R_NTD5" reversible="false" name="NTD5" fbc:upperFluxBound="cobra_default_ub" fbc:lowerFluxBound="cobra_0_bound">
        <listOfReactants>
          <speciesReference constant="true" species="M_dtmp_c" stoichiometry="1"/>
          <speciesReference constant="true" species="M_h2o_c" stoichiometry="1"/>
        </listOfReactants>
        <listOfProducts>
          <speciesReference constant="true" species="M_pi_c" stoichiometry="1"/>
          <speciesReference constant="true" species="M_thymd_c" stoichiometry="1"/>
        </listOfProducts>
      </reaction>
      <reaction fast="false" id="R_NTD1" reversible="false" name="NTD1" fbc:upperFluxBound="cobra_default_ub" fbc:lowerFluxBound="cobra_0_bound">
        <listOfReactants>
          <speciesReference constant="true" species="M_dump_c" stoichiometry="1"/>
          <speciesReference constant="true" species="M_h2o_c" stoichiometry="1"/>
        </listOfReactants>
        <listOfProducts>
          <speciesReference constant="true" species="M_duri_c" stoichiometry="1"/>
          <speciesReference constant="true" species="M_pi_c" stoichiometry="1"/>
        </listOfProducts>
      </reaction>
      <reaction fast="false" id="R_NTD8" reversible="false" name="NTD8" fbc:upperFluxBound="cobra_default_ub" fbc:lowerFluxBound="cobra_0_bound">
        <listOfReactants>
          <speciesReference constant="true" species="M_dgmp_c" stoichiometry="1"/>
          <speciesReference constant="true" species="M_h2o_c" stoichiometry="1"/>
        </listOfReactants>
        <listOfProducts>
          <speciesReference constant="true" species="M_dgsn_c" stoichiometry="1"/>
          <speciesReference constant="true" species="M_pi_c" stoichiometry="1"/>
        </listOfProducts>
      </reaction>
      <reaction fast="false" id="R_NTD6" reversible="false" name="NTD6" fbc:upperFluxBound="cobra_default_ub" fbc:lowerFluxBound="cobra_0_bound">
        <listOfReactants>
          <speciesReference constant="true" species="M_damp_c" stoichiometry="1"/>
          <speciesReference constant="true" species="M_h2o_c" stoichiometry="1"/>
        </listOfReactants>
        <listOfProducts>
          <speciesReference constant="true" species="M_dad_2_c" stoichiometry="1"/>
          <speciesReference constant="true" species="M_pi_c" stoichiometry="1"/>
        </listOfProducts>
      </reaction>
      <reaction fast="false" id="R_NTD9" reversible="false" name="NTD9" fbc:upperFluxBound="cobra_default_ub" fbc:lowerFluxBound="cobra_0_bound">
        <listOfReactants>
          <speciesReference constant="true" species="M_gmp_c" stoichiometry="1"/>
          <speciesReference constant="true" species="M_h2o_c" stoichiometry="1"/>
        </listOfReactants>
        <listOfProducts>
          <speciesReference constant="true" species="M_gsn_c" stoichiometry="1"/>
          <speciesReference constant="true" species="M_pi_c" stoichiometry="1"/>
        </listOfProducts>
      </reaction>
      <reaction fast="false" id="R_GLYK" reversible="false" name="GLYK" fbc:upperFluxBound="cobra_default_ub" fbc:lowerFluxBound="cobra_0_bound">
        <listOfReactants>
          <speciesReference constant="true" species="M_atp_c" stoichiometry="1"/>
          <speciesReference constant="true" species="M_glyc_c" stoichiometry="1"/>
        </listOfReactants>
        <listOfProducts>
          <speciesReference constant="true" species="M_adp_c" stoichiometry="1"/>
          <speciesReference constant="true" species="M_glyc3p_c" stoichiometry="1"/>
          <speciesReference constant="true" species="M_h_c" stoichiometry="1"/>
        </listOfProducts>
        <fbc:geneProductAssociation>
          <fbc:geneProductRef fbc:geneProduct="G_MMSYN1_0218"/>
        </fbc:geneProductAssociation>
      </reaction>
      <reaction fast="false" id="R_ACPS" reversible="false" name="ACPS" fbc:upperFluxBound="cobra_default_ub" fbc:lowerFluxBound="cobra_0_bound">
        <listOfReactants>
          <speciesReference constant="true" species="M_apoACP_c" stoichiometry="1"/>
          <speciesReference constant="true" species="M_coa_c" stoichiometry="1"/>
        </listOfReactants>
        <listOfProducts>
          <speciesReference constant="true" species="M_ACP_c" stoichiometry="1"/>
          <speciesReference constant="true" species="M_h_c" stoichiometry="1"/>
          <speciesReference constant="true" species="M_pap_c" stoichiometry="1"/>
        </listOfProducts>
        <fbc:geneProductAssociation>
          <fbc:and>
            <fbc:geneProductRef fbc:geneProduct="G_MMSYN1_0513"/>
            <fbc:geneProductRef fbc:geneProduct="G_MMSYN1_0621"/>
          </fbc:and>
        </fbc:geneProductAssociation>
      </reaction>
      <reaction fast="false" id="R_BPNT" reversible="false" name="BPNT" fbc:upperFluxBound="cobra_default_ub" fbc:lowerFluxBound="cobra_0_bound">
        <listOfReactants>
          <speciesReference constant="true" species="M_h2o_c" stoichiometry="1"/>
          <speciesReference constant="true" species="M_pap_c" stoichiometry="1"/>
        </listOfReactants>
        <listOfProducts>
          <speciesReference constant="true" species="M_amp_c" stoichiometry="1"/>
          <speciesReference constant="true" species="M_pi_c" stoichiometry="1"/>
        </listOfProducts>
        <fbc:geneProductAssociation>
          <fbc:geneProductRef fbc:geneProduct="G_MMSYN1_0139"/>
        </fbc:geneProductAssociation>
      </reaction>
      <reaction fast="false" id="R_FAKr" reversible="true" name="FAKr" fbc:upperFluxBound="cobra_default_ub" fbc:lowerFluxBound="cobra_default_lb">
        <listOfReactants>
          <speciesReference constant="true" species="M_atp_c" stoichiometry="1"/>
          <speciesReference constant="true" species="M_fa_c" stoichiometry="1"/>
        </listOfReactants>
        <listOfProducts>
          <speciesReference constant="true" species="M_adp_c" stoichiometry="1"/>
          <speciesReference constant="true" species="M_ap_c" stoichiometry="1"/>
        </listOfProducts>
        <fbc:geneProductAssociation>
          <fbc:and>
            <fbc:geneProductRef fbc:geneProduct="G_MMSYN1_0420"/>
            <fbc:geneProductRef fbc:geneProduct="G_MMSYN1_0616"/>
            <fbc:geneProductRef fbc:geneProduct="G_MMSYN1_0617"/>
          </fbc:and>
        </fbc:geneProductAssociation>
      </reaction>
      <reaction fast="false" id="R_ACPPAT" reversible="true" name="ACPPAT" fbc:upperFluxBound="cobra_default_ub" fbc:lowerFluxBound="cobra_default_lb">
        <listOfReactants>
          <speciesReference constant="true" species="M_ACP_c" stoichiometry="1"/>
          <speciesReference constant="true" species="M_ap_c" stoichiometry="1"/>
        </listOfReactants>
        <listOfProducts>
          <speciesReference constant="true" species="M_ACP_R_c" stoichiometry="1"/>
          <speciesReference constant="true" species="M_pi_c" stoichiometry="1"/>
        </listOfProducts>
        <fbc:geneProductAssociation>
          <fbc:geneProductRef fbc:geneProduct="G_MMSYN1_0419"/>
        </fbc:geneProductAssociation>
      </reaction>
      <reaction fast="false" id="R_APG3PAT" reversible="false" name="APG3PAT" fbc:upperFluxBound="cobra_default_ub" fbc:lowerFluxBound="cobra_0_bound">
        <listOfReactants>
          <speciesReference constant="true" species="M_ap_c" stoichiometry="1"/>
          <speciesReference constant="true" species="M_glyc3p_c" stoichiometry="1"/>
        </listOfReactants>
        <listOfProducts>
          <speciesReference constant="true" species="M_1ag3p_c" stoichiometry="1"/>
          <speciesReference constant="true" species="M_pi_c" stoichiometry="1"/>
        </listOfProducts>
        <fbc:geneProductAssociation>
          <fbc:geneProductRef fbc:geneProduct="G_MMSYN1_0117"/>
        </fbc:geneProductAssociation>
      </reaction>
      <reaction fast="false" id="R_AGPAT" reversible="false" name="AGPAT" fbc:upperFluxBound="cobra_default_ub" fbc:lowerFluxBound="cobra_0_bound">
        <listOfReactants>
          <speciesReference constant="true" species="M_1ag3p_c" stoichiometry="1"/>
          <speciesReference constant="true" species="M_ACP_R_c" stoichiometry="1"/>
        </listOfReactants>
        <listOfProducts>
          <speciesReference constant="true" species="M_ACP_c" stoichiometry="1"/>
          <speciesReference constant="true" species="M_pa_c" stoichiometry="1"/>
        </listOfProducts>
        <fbc:geneProductAssociation>
          <fbc:geneProductRef fbc:geneProduct="G_MMSYN1_0512"/>
        </fbc:geneProductAssociation>
      </reaction>
      <reaction fast="false" id="R_DASYN" reversible="false" name="DASYN" fbc:upperFluxBound="cobra_default_ub" fbc:lowerFluxBound="cobra_0_bound">
        <listOfReactants>
          <speciesReference constant="true" species="M_ctp_c" stoichiometry="1"/>
          <speciesReference constant="true" species="M_h_c" stoichiometry="1"/>
          <speciesReference constant="true" species="M_pa_c" stoichiometry="1"/>
        </listOfReactants>
        <listOfProducts>
          <speciesReference constant="true" species="M_cdpdag_c" stoichiometry="1"/>
          <speciesReference constant="true" species="M_ppi_c" stoichiometry="1"/>
        </listOfProducts>
        <fbc:geneProductAssociation>
          <fbc:geneProductRef fbc:geneProduct="G_MMSYN1_0304"/>
        </fbc:geneProductAssociation>
      </reaction>
      <reaction fast="false" id="R_PGSA" reversible="false" name="PGSA" fbc:upperFluxBound="cobra_default_ub" fbc:lowerFluxBound="cobra_0_bound">
        <listOfReactants>
          <speciesReference constant="true" species="M_cdpdag_c" stoichiometry="1"/>
          <speciesReference constant="true" species="M_glyc3p_c" stoichiometry="1"/>
        </listOfReactants>
        <listOfProducts>
          <speciesReference constant="true" species="M_cmp_c" stoichiometry="1"/>
          <speciesReference constant="true" species="M_h_c" stoichiometry="1"/>
          <speciesReference constant="true" species="M_pg3p_c" stoichiometry="1"/>
        </listOfProducts>
        <fbc:geneProductAssociation>
          <fbc:geneProductRef fbc:geneProduct="G_MMSYN1_0875"/>
        </fbc:geneProductAssociation>
      </reaction>
      <reaction fast="false" id="R_PGPP" reversible="false" name="PGPP" fbc:upperFluxBound="cobra_default_ub" fbc:lowerFluxBound="cobra_0_bound">
        <listOfReactants>
          <speciesReference constant="true" species="M_h2o_c" stoichiometry="1"/>
          <speciesReference constant="true" species="M_pg3p_c" stoichiometry="1"/>
        </listOfReactants>
        <listOfProducts>
          <speciesReference constant="true" species="M_pg_c" stoichiometry="1"/>
          <speciesReference constant="true" species="M_pi_c" stoichiometry="1"/>
        </listOfProducts>
        <fbc:geneProductAssociation>
          <fbc:geneProductRef fbc:geneProduct="G_MMSYN1_0214"/>
        </fbc:geneProductAssociation>
      </reaction>
      <reaction fast="false" id="R_CLPNS" reversible="false" name="CLPNS" fbc:upperFluxBound="cobra_default_ub" fbc:lowerFluxBound="cobra_0_bound">
        <listOfReactants>
          <speciesReference constant="true" species="M_pg_c" stoichiometry="2"/>
        </listOfReactants>
        <listOfProducts>
          <speciesReference constant="true" species="M_clpn_c" stoichiometry="1"/>
          <speciesReference constant="true" species="M_glyc_c" stoichiometry="1"/>
        </listOfProducts>
        <fbc:geneProductAssociation>
          <fbc:geneProductRef fbc:geneProduct="G_MMSYN1_0147"/>
        </fbc:geneProductAssociation>
      </reaction>
      <reaction fast="false" id="R_PAPA" reversible="false" name="PAPA" fbc:upperFluxBound="cobra_default_ub" fbc:lowerFluxBound="cobra_0_bound">
        <listOfReactants>
          <speciesReference constant="true" species="M_h2o_c" stoichiometry="1"/>
          <speciesReference constant="true" species="M_pa_c" stoichiometry="1"/>
        </listOfReactants>
        <listOfProducts>
          <speciesReference constant="true" species="M_12dgr_c" stoichiometry="1"/>
          <speciesReference constant="true" species="M_pi_c" stoichiometry="1"/>
        </listOfProducts>
      </reaction>
      <reaction fast="false" id="R_PGMT" reversible="true" name="PGMT" fbc:upperFluxBound="cobra_default_ub" fbc:lowerFluxBound="cobra_default_lb">
        <listOfReactants>
          <speciesReference constant="true" species="M_g6p_c" stoichiometry="1"/>
        </listOfReactants>
        <listOfProducts>
          <speciesReference constant="true" species="M_g1p_c" stoichiometry="1"/>
        </listOfProducts>
        <fbc:geneProductAssociation>
          <fbc:geneProductRef fbc:geneProduct="G_MMSYN1_0733"/>
        </fbc:geneProductAssociation>
      </reaction>
      <reaction fast="false" id="R_GALU" reversible="true" name="GALU" fbc:upperFluxBound="cobra_default_ub" fbc:lowerFluxBound="cobra_default_lb">
        <listOfReactants>
          <speciesReference constant="true" species="M_g1p_c" stoichiometry="1"/>
          <speciesReference constant="true" species="M_h_c" stoichiometry="1"/>
          <speciesReference constant="true" species="M_utp_c" stoichiometry="1"/>
        </listOfReactants>
        <listOfProducts>
          <speciesReference constant="true" species="M_ppi_c" stoichiometry="1"/>
          <speciesReference constant="true" species="M_udpg_c" stoichiometry="1"/>
        </listOfProducts>
        <fbc:geneProductAssociation>
          <fbc:geneProductRef fbc:geneProduct="G_MMSYN1_0115"/>
        </fbc:geneProductAssociation>
      </reaction>
      <reaction fast="false" id="R_UDPG4E" reversible="true" name="UDPG4E" fbc:upperFluxBound="cobra_default_ub" fbc:lowerFluxBound="cobra_default_lb">
        <listOfReactants>
          <speciesReference constant="true" species="M_udpg_c" stoichiometry="1"/>
        </listOfReactants>
        <listOfProducts>
          <speciesReference constant="true" species="M_udpgal_c" stoichiometry="1"/>
        </listOfProducts>
        <fbc:geneProductAssociation>
          <fbc:geneProductRef fbc:geneProduct="G_MMSYN1_0813"/>
        </fbc:geneProductAssociation>
      </reaction>
      <reaction fast="false" id="R_UDPGALM" reversible="true" name="UDPGALM" fbc:upperFluxBound="cobra_default_ub" fbc:lowerFluxBound="cobra_default_lb">
        <listOfReactants>
          <speciesReference constant="true" species="M_udpgal_c" stoichiometry="1"/>
        </listOfReactants>
        <listOfProducts>
          <speciesReference constant="true" species="M_udpgalfur_c" stoichiometry="1"/>
        </listOfProducts>
        <fbc:geneProductAssociation>
          <fbc:geneProductRef fbc:geneProduct="G_MMSYN1_0814"/>
        </fbc:geneProductAssociation>
      </reaction>
      <reaction fast="false" id="R_DAGGALT" reversible="false" name="DAGGALT" fbc:upperFluxBound="cobra_default_ub" fbc:lowerFluxBound="cobra_0_bound">
        <listOfReactants>
          <speciesReference constant="true" species="M_12dgr_c" stoichiometry="1"/>
          <speciesReference constant="true" species="M_udpgalfur_c" stoichiometry="1"/>
        </listOfReactants>
        <listOfProducts>
          <speciesReference constant="true" species="M_galfur12dgr_c" stoichiometry="1"/>
          <speciesReference constant="true" species="M_h_c" stoichiometry="1"/>
          <speciesReference constant="true" species="M_udp_c" stoichiometry="1"/>
        </listOfProducts>
        <fbc:geneProductAssociation>
          <fbc:or>
            <fbc:geneProductRef fbc:geneProduct="G_MMSYN1_0114"/>
            <fbc:geneProductRef fbc:geneProduct="G_MMSYN1_0697"/>
          </fbc:or>
        </fbc:geneProductAssociation>
      </reaction>
      <reaction fast="false" id="R_PSSYN" reversible="false" name="PSSYN" fbc:upperFluxBound="cobra_default_ub" fbc:lowerFluxBound="cobra_0_bound">
        <listOfReactants>
          <speciesReference constant="true" species="M_udpgalfur_c" stoichiometry="88"/>
        </listOfReactants>
        <listOfProducts>
          <speciesReference constant="true" species="M_h_c" stoichiometry="87"/>
          <speciesReference constant="true" species="M_udp_c" stoichiometry="87"/>
          <speciesReference constant="true" species="M_udpgltn_c" stoichiometry="1"/>
        </listOfProducts>
        <fbc:geneProductAssociation>
          <fbc:geneProductRef fbc:geneProduct="G_MMSYN1_0113"/>
        </fbc:geneProductAssociation>
      </reaction>
      <reaction fast="false" id="R_DAGPST" reversible="false" name="DAGPST" fbc:upperFluxBound="cobra_default_ub" fbc:lowerFluxBound="cobra_0_bound">
        <listOfReactants>
          <speciesReference constant="true" species="M_12dgr_c" stoichiometry="1"/>
          <speciesReference constant="true" species="M_udpgltn_c" stoichiometry="1"/>
        </listOfReactants>
        <listOfProducts>
          <speciesReference constant="true" species="M_h_c" stoichiometry="1"/>
          <speciesReference constant="true" species="M_lgltn_c" stoichiometry="1"/>
          <speciesReference constant="true" species="M_udp_c" stoichiometry="1"/>
        </listOfProducts>
        <fbc:geneProductAssociation>
          <fbc:geneProductRef fbc:geneProduct="G_MMSYN1_0114"/>
        </fbc:geneProductAssociation>
      </reaction>
      <reaction fast="false" id="R_ARG4P" reversible="false" name="ARG4P" fbc:upperFluxBound="cobra_default_ub" fbc:lowerFluxBound="cobra_0_bound">
        <listOfReactants>
          <speciesReference constant="true" species="M_arg4_c" stoichiometry="1"/>
          <speciesReference constant="true" species="M_h2o_c" stoichiometry="3"/>
        </listOfReactants>
        <listOfProducts>
          <speciesReference constant="true" species="M_arg__L_c" stoichiometry="4"/>
        </listOfProducts>
        <fbc:geneProductAssociation>
          <fbc:or>
            <fbc:geneProductRef fbc:geneProduct="G_MMSYN1_0133"/>
            <fbc:geneProductRef fbc:geneProduct="G_MMSYN1_0305"/>
            <fbc:geneProductRef fbc:geneProduct="G_MMSYN1_0444"/>
            <fbc:geneProductRef fbc:geneProduct="G_MMSYN1_0479"/>
          </fbc:or>
        </fbc:geneProductAssociation>
      </reaction>
      <reaction fast="false" id="R_ASP4P" reversible="false" name="ASP4P" fbc:upperFluxBound="cobra_default_ub" fbc:lowerFluxBound="cobra_0_bound">
        <listOfReactants>
          <speciesReference constant="true" species="M_asp4_c" stoichiometry="1"/>
          <speciesReference constant="true" species="M_h2o_c" stoichiometry="3"/>
        </listOfReactants>
        <listOfProducts>
          <speciesReference constant="true" species="M_asp__L_c" stoichiometry="4"/>
        </listOfProducts>
        <fbc:geneProductAssociation>
          <fbc:or>
            <fbc:geneProductRef fbc:geneProduct="G_MMSYN1_0133"/>
            <fbc:geneProductRef fbc:geneProduct="G_MMSYN1_0305"/>
            <fbc:geneProductRef fbc:geneProduct="G_MMSYN1_0444"/>
            <fbc:geneProductRef fbc:geneProduct="G_MMSYN1_0479"/>
          </fbc:or>
        </fbc:geneProductAssociation>
      </reaction>
      <reaction fast="false" id="R_GLU4P" reversible="false" name="GLU4P" fbc:upperFluxBound="cobra_default_ub" fbc:lowerFluxBound="cobra_0_bound">
        <listOfReactants>
          <speciesReference constant="true" species="M_glu4_c" stoichiometry="1"/>
          <speciesReference constant="true" species="M_h2o_c" stoichiometry="3"/>
        </listOfReactants>
        <listOfProducts>
          <speciesReference constant="true" species="M_glu__L_c" stoichiometry="4"/>
        </listOfProducts>
        <fbc:geneProductAssociation>
          <fbc:or>
            <fbc:geneProductRef fbc:geneProduct="G_MMSYN1_0133"/>
            <fbc:geneProductRef fbc:geneProduct="G_MMSYN1_0305"/>
            <fbc:geneProductRef fbc:geneProduct="G_MMSYN1_0444"/>
            <fbc:geneProductRef fbc:geneProduct="G_MMSYN1_0479"/>
          </fbc:or>
        </fbc:geneProductAssociation>
      </reaction>
      <reaction fast="false" id="R_GLY4P" reversible="false" name="GLY4P" fbc:upperFluxBound="cobra_default_ub" fbc:lowerFluxBound="cobra_0_bound">
        <listOfReactants>
          <speciesReference constant="true" species="M_gly4_c" stoichiometry="1"/>
          <speciesReference constant="true" species="M_h2o_c" stoichiometry="3"/>
        </listOfReactants>
        <listOfProducts>
          <speciesReference constant="true" species="M_gly_c" stoichiometry="4"/>
        </listOfProducts>
        <fbc:geneProductAssociation>
          <fbc:or>
            <fbc:geneProductRef fbc:geneProduct="G_MMSYN1_0133"/>
            <fbc:geneProductRef fbc:geneProduct="G_MMSYN1_0305"/>
            <fbc:geneProductRef fbc:geneProduct="G_MMSYN1_0444"/>
            <fbc:geneProductRef fbc:geneProduct="G_MMSYN1_0479"/>
          </fbc:or>
        </fbc:geneProductAssociation>
      </reaction>
      <reaction fast="false" id="R_ISO4P" reversible="false" name="ISO4P" fbc:upperFluxBound="cobra_default_ub" fbc:lowerFluxBound="cobra_0_bound">
        <listOfReactants>
          <speciesReference constant="true" species="M_h2o_c" stoichiometry="3"/>
          <speciesReference constant="true" species="M_ile4_c" stoichiometry="1"/>
        </listOfReactants>
        <listOfProducts>
          <speciesReference constant="true" species="M_ile__L_c" stoichiometry="4"/>
        </listOfProducts>
        <fbc:geneProductAssociation>
          <fbc:or>
            <fbc:geneProductRef fbc:geneProduct="G_MMSYN1_0133"/>
            <fbc:geneProductRef fbc:geneProduct="G_MMSYN1_0305"/>
            <fbc:geneProductRef fbc:geneProduct="G_MMSYN1_0444"/>
            <fbc:geneProductRef fbc:geneProduct="G_MMSYN1_0479"/>
          </fbc:or>
        </fbc:geneProductAssociation>
      </reaction>
      <reaction fast="false" id="R_ALA4P" reversible="false" name="ALA4P" fbc:upperFluxBound="cobra_default_ub" fbc:lowerFluxBound="cobra_0_bound">
        <listOfReactants>
          <speciesReference constant="true" species="M_ala4_c" stoichiometry="1"/>
          <speciesReference constant="true" species="M_h2o_c" stoichiometry="3"/>
        </listOfReactants>
        <listOfProducts>
          <speciesReference constant="true" species="M_ala__L_c" stoichiometry="4"/>
        </listOfProducts>
        <fbc:geneProductAssociation>
          <fbc:or>
            <fbc:geneProductRef fbc:geneProduct="G_MMSYN1_0133"/>
            <fbc:geneProductRef fbc:geneProduct="G_MMSYN1_0305"/>
            <fbc:geneProductRef fbc:geneProduct="G_MMSYN1_0444"/>
            <fbc:geneProductRef fbc:geneProduct="G_MMSYN1_0479"/>
          </fbc:or>
        </fbc:geneProductAssociation>
      </reaction>
      <reaction fast="false" id="R_ASN4P" reversible="false" name="ASN4P" fbc:upperFluxBound="cobra_default_ub" fbc:lowerFluxBound="cobra_0_bound">
        <listOfReactants>
          <speciesReference constant="true" species="M_asn4_c" stoichiometry="1"/>
          <speciesReference constant="true" species="M_h2o_c" stoichiometry="3"/>
        </listOfReactants>
        <listOfProducts>
          <speciesReference constant="true" species="M_asn__L_c" stoichiometry="4"/>
        </listOfProducts>
        <fbc:geneProductAssociation>
          <fbc:or>
            <fbc:geneProductRef fbc:geneProduct="G_MMSYN1_0133"/>
            <fbc:geneProductRef fbc:geneProduct="G_MMSYN1_0305"/>
            <fbc:geneProductRef fbc:geneProduct="G_MMSYN1_0444"/>
            <fbc:geneProductRef fbc:geneProduct="G_MMSYN1_0479"/>
          </fbc:or>
        </fbc:geneProductAssociation>
      </reaction>
      <reaction fast="false" id="R_LEU4P" reversible="false" name="LEU4P" fbc:upperFluxBound="cobra_default_ub" fbc:lowerFluxBound="cobra_0_bound">
        <listOfReactants>
          <speciesReference constant="true" species="M_h2o_c" stoichiometry="3"/>
          <speciesReference constant="true" species="M_leu4_c" stoichiometry="1"/>
        </listOfReactants>
        <listOfProducts>
          <speciesReference constant="true" species="M_leu__L_c" stoichiometry="4"/>
        </listOfProducts>
        <fbc:geneProductAssociation>
          <fbc:or>
            <fbc:geneProductRef fbc:geneProduct="G_MMSYN1_0133"/>
            <fbc:geneProductRef fbc:geneProduct="G_MMSYN1_0305"/>
            <fbc:geneProductRef fbc:geneProduct="G_MMSYN1_0444"/>
            <fbc:geneProductRef fbc:geneProduct="G_MMSYN1_0479"/>
          </fbc:or>
        </fbc:geneProductAssociation>
      </reaction>
      <reaction fast="false" id="R_GLN4P" reversible="false" name="GLN4P" fbc:upperFluxBound="cobra_default_ub" fbc:lowerFluxBound="cobra_0_bound">
        <listOfReactants>
          <speciesReference constant="true" species="M_gln4_c" stoichiometry="1"/>
          <speciesReference constant="true" species="M_h2o_c" stoichiometry="3"/>
        </listOfReactants>
        <listOfProducts>
          <speciesReference constant="true" species="M_gln__L_c" stoichiometry="4"/>
        </listOfProducts>
        <fbc:geneProductAssociation>
          <fbc:or>
            <fbc:geneProductRef fbc:geneProduct="G_MMSYN1_0133"/>
            <fbc:geneProductRef fbc:geneProduct="G_MMSYN1_0305"/>
            <fbc:geneProductRef fbc:geneProduct="G_MMSYN1_0444"/>
            <fbc:geneProductRef fbc:geneProduct="G_MMSYN1_0479"/>
          </fbc:or>
        </fbc:geneProductAssociation>
      </reaction>
      <reaction fast="false" id="R_HIS4P" reversible="false" name="HIS4P" fbc:upperFluxBound="cobra_default_ub" fbc:lowerFluxBound="cobra_0_bound">
        <listOfReactants>
          <speciesReference constant="true" species="M_h2o_c" stoichiometry="3"/>
          <speciesReference constant="true" species="M_his4_c" stoichiometry="1"/>
        </listOfReactants>
        <listOfProducts>
          <speciesReference constant="true" species="M_his__L_c" stoichiometry="4"/>
        </listOfProducts>
        <fbc:geneProductAssociation>
          <fbc:or>
            <fbc:geneProductRef fbc:geneProduct="G_MMSYN1_0133"/>
            <fbc:geneProductRef fbc:geneProduct="G_MMSYN1_0305"/>
            <fbc:geneProductRef fbc:geneProduct="G_MMSYN1_0444"/>
            <fbc:geneProductRef fbc:geneProduct="G_MMSYN1_0479"/>
          </fbc:or>
        </fbc:geneProductAssociation>
      </reaction>
      <reaction fast="false" id="R_LYS4P" reversible="false" name="LYS4P" fbc:upperFluxBound="cobra_default_ub" fbc:lowerFluxBound="cobra_0_bound">
        <listOfReactants>
          <speciesReference constant="true" species="M_h2o_c" stoichiometry="3"/>
          <speciesReference constant="true" species="M_lys4_c" stoichiometry="1"/>
        </listOfReactants>
        <listOfProducts>
          <speciesReference constant="true" species="M_lys__L_c" stoichiometry="4"/>
        </listOfProducts>
        <fbc:geneProductAssociation>
          <fbc:or>
            <fbc:geneProductRef fbc:geneProduct="G_MMSYN1_0133"/>
            <fbc:geneProductRef fbc:geneProduct="G_MMSYN1_0305"/>
            <fbc:geneProductRef fbc:geneProduct="G_MMSYN1_0444"/>
            <fbc:geneProductRef fbc:geneProduct="G_MMSYN1_0479"/>
          </fbc:or>
        </fbc:geneProductAssociation>
      </reaction>
      <reaction fast="false" id="R_PRO4P" reversible="false" name="PRO4P" fbc:upperFluxBound="cobra_default_ub" fbc:lowerFluxBound="cobra_0_bound">
        <listOfReactants>
          <speciesReference constant="true" species="M_h2o_c" stoichiometry="3"/>
          <speciesReference constant="true" species="M_pro4_c" stoichiometry="1"/>
        </listOfReactants>
        <listOfProducts>
          <speciesReference constant="true" species="M_pro__L_c" stoichiometry="4"/>
        </listOfProducts>
        <fbc:geneProductAssociation>
          <fbc:or>
            <fbc:geneProductRef fbc:geneProduct="G_MMSYN1_0133"/>
            <fbc:geneProductRef fbc:geneProduct="G_MMSYN1_0305"/>
            <fbc:geneProductRef fbc:geneProduct="G_MMSYN1_0444"/>
            <fbc:geneProductRef fbc:geneProduct="G_MMSYN1_0479"/>
          </fbc:or>
        </fbc:geneProductAssociation>
      </reaction>
      <reaction fast="false" id="R_PHE4P" reversible="false" name="PHE4P" fbc:upperFluxBound="cobra_default_ub" fbc:lowerFluxBound="cobra_0_bound">
        <listOfReactants>
          <speciesReference constant="true" species="M_h2o_c" stoichiometry="3"/>
          <speciesReference constant="true" species="M_phe4_c" stoichiometry="1"/>
        </listOfReactants>
        <listOfProducts>
          <speciesReference constant="true" species="M_phe__L_c" stoichiometry="4"/>
        </listOfProducts>
        <fbc:geneProductAssociation>
          <fbc:or>
            <fbc:geneProductRef fbc:geneProduct="G_MMSYN1_0133"/>
            <fbc:geneProductRef fbc:geneProduct="G_MMSYN1_0305"/>
            <fbc:geneProductRef fbc:geneProduct="G_MMSYN1_0444"/>
            <fbc:geneProductRef fbc:geneProduct="G_MMSYN1_0479"/>
          </fbc:or>
        </fbc:geneProductAssociation>
      </reaction>
      <reaction fast="false" id="R_THR4P" reversible="false" name="THR4P" fbc:upperFluxBound="cobra_default_ub" fbc:lowerFluxBound="cobra_0_bound">
        <listOfReactants>
          <speciesReference constant="true" species="M_h2o_c" stoichiometry="3"/>
          <speciesReference constant="true" species="M_thr4_c" stoichiometry="1"/>
        </listOfReactants>
        <listOfProducts>
          <speciesReference constant="true" species="M_thr__L_c" stoichiometry="4"/>
        </listOfProducts>
        <fbc:geneProductAssociation>
          <fbc:or>
            <fbc:geneProductRef fbc:geneProduct="G_MMSYN1_0133"/>
            <fbc:geneProductRef fbc:geneProduct="G_MMSYN1_0305"/>
            <fbc:geneProductRef fbc:geneProduct="G_MMSYN1_0444"/>
            <fbc:geneProductRef fbc:geneProduct="G_MMSYN1_0479"/>
          </fbc:or>
        </fbc:geneProductAssociation>
      </reaction>
      <reaction fast="false" id="R_TRP4P" reversible="false" name="TRP4P" fbc:upperFluxBound="cobra_default_ub" fbc:lowerFluxBound="cobra_0_bound">
        <listOfReactants>
          <speciesReference constant="true" species="M_h2o_c" stoichiometry="3"/>
          <speciesReference constant="true" species="M_trp4_c" stoichiometry="1"/>
        </listOfReactants>
        <listOfProducts>
          <speciesReference constant="true" species="M_trp__L_c" stoichiometry="4"/>
        </listOfProducts>
        <fbc:geneProductAssociation>
          <fbc:or>
            <fbc:geneProductRef fbc:geneProduct="G_MMSYN1_0133"/>
            <fbc:geneProductRef fbc:geneProduct="G_MMSYN1_0305"/>
            <fbc:geneProductRef fbc:geneProduct="G_MMSYN1_0444"/>
            <fbc:geneProductRef fbc:geneProduct="G_MMSYN1_0479"/>
          </fbc:or>
        </fbc:geneProductAssociation>
      </reaction>
      <reaction fast="false" id="R_TYR4P" reversible="false" name="TYR4P" fbc:upperFluxBound="cobra_default_ub" fbc:lowerFluxBound="cobra_0_bound">
        <listOfReactants>
          <speciesReference constant="true" species="M_h2o_c" stoichiometry="3"/>
          <speciesReference constant="true" species="M_tyr4_c" stoichiometry="1"/>
        </listOfReactants>
        <listOfProducts>
          <speciesReference constant="true" species="M_tyr__L_c" stoichiometry="4"/>
        </listOfProducts>
        <fbc:geneProductAssociation>
          <fbc:or>
            <fbc:geneProductRef fbc:geneProduct="G_MMSYN1_0133"/>
            <fbc:geneProductRef fbc:geneProduct="G_MMSYN1_0305"/>
            <fbc:geneProductRef fbc:geneProduct="G_MMSYN1_0444"/>
            <fbc:geneProductRef fbc:geneProduct="G_MMSYN1_0479"/>
          </fbc:or>
        </fbc:geneProductAssociation>
      </reaction>
      <reaction fast="false" id="R_VAL4P" reversible="false" name="VAL4P" fbc:upperFluxBound="cobra_default_ub" fbc:lowerFluxBound="cobra_0_bound">
        <listOfReactants>
          <speciesReference constant="true" species="M_h2o_c" stoichiometry="3"/>
          <speciesReference constant="true" species="M_val4_c" stoichiometry="1"/>
        </listOfReactants>
        <listOfProducts>
          <speciesReference constant="true" species="M_val__L_c" stoichiometry="4"/>
        </listOfProducts>
        <fbc:geneProductAssociation>
          <fbc:or>
            <fbc:geneProductRef fbc:geneProduct="G_MMSYN1_0133"/>
            <fbc:geneProductRef fbc:geneProduct="G_MMSYN1_0305"/>
            <fbc:geneProductRef fbc:geneProduct="G_MMSYN1_0444"/>
            <fbc:geneProductRef fbc:geneProduct="G_MMSYN1_0479"/>
          </fbc:or>
        </fbc:geneProductAssociation>
      </reaction>
      <reaction fast="false" id="R_SER4P" reversible="false" name="SER4P" fbc:upperFluxBound="cobra_default_ub" fbc:lowerFluxBound="cobra_0_bound">
        <listOfReactants>
          <speciesReference constant="true" species="M_h2o_c" stoichiometry="3"/>
          <speciesReference constant="true" species="M_ser4_c" stoichiometry="1"/>
        </listOfReactants>
        <listOfProducts>
          <speciesReference constant="true" species="M_ser__L_c" stoichiometry="4"/>
        </listOfProducts>
        <fbc:geneProductAssociation>
          <fbc:or>
            <fbc:geneProductRef fbc:geneProduct="G_MMSYN1_0133"/>
            <fbc:geneProductRef fbc:geneProduct="G_MMSYN1_0305"/>
            <fbc:geneProductRef fbc:geneProduct="G_MMSYN1_0444"/>
            <fbc:geneProductRef fbc:geneProduct="G_MMSYN1_0479"/>
          </fbc:or>
        </fbc:geneProductAssociation>
      </reaction>
      <reaction fast="false" id="R_MET4P" reversible="false" name="MET4P" fbc:upperFluxBound="cobra_default_ub" fbc:lowerFluxBound="cobra_0_bound">
        <listOfReactants>
          <speciesReference constant="true" species="M_h2o_c" stoichiometry="3"/>
          <speciesReference constant="true" species="M_met4_c" stoichiometry="1"/>
        </listOfReactants>
        <listOfProducts>
          <speciesReference constant="true" species="M_met__L_c" stoichiometry="4"/>
        </listOfProducts>
        <fbc:geneProductAssociation>
          <fbc:or>
            <fbc:geneProductRef fbc:geneProduct="G_MMSYN1_0133"/>
            <fbc:geneProductRef fbc:geneProduct="G_MMSYN1_0305"/>
            <fbc:geneProductRef fbc:geneProduct="G_MMSYN1_0444"/>
            <fbc:geneProductRef fbc:geneProduct="G_MMSYN1_0479"/>
          </fbc:or>
        </fbc:geneProductAssociation>
      </reaction>
      <reaction fast="false" id="R_MAT" reversible="false" name="MAT" fbc:upperFluxBound="cobra_default_ub" fbc:lowerFluxBound="cobra_0_bound">
        <listOfReactants>
          <speciesReference constant="true" species="M_atp_c" stoichiometry="1"/>
          <speciesReference constant="true" species="M_h2o_c" stoichiometry="1"/>
          <speciesReference constant="true" species="M_met__L_c" stoichiometry="1"/>
        </listOfReactants>
        <listOfProducts>
          <speciesReference constant="true" species="M_amet_c" stoichiometry="1"/>
          <speciesReference constant="true" species="M_pi_c" stoichiometry="1"/>
          <speciesReference constant="true" species="M_ppi_c" stoichiometry="1"/>
        </listOfProducts>
        <fbc:geneProductAssociation>
          <fbc:geneProductRef fbc:geneProduct="G_MMSYN1_0432"/>
        </fbc:geneProductAssociation>
      </reaction>
      <reaction fast="false" id="R_AHCi" reversible="false" name="AHCi" fbc:upperFluxBound="cobra_default_ub" fbc:lowerFluxBound="cobra_0_bound">
        <listOfReactants>
          <speciesReference constant="true" species="M_ahcys_c" stoichiometry="1"/>
          <speciesReference constant="true" species="M_h2o_c" stoichiometry="1"/>
        </listOfReactants>
        <listOfProducts>
          <speciesReference constant="true" species="M_adn_c" stoichiometry="1"/>
          <speciesReference constant="true" species="M_hcys__L_c" stoichiometry="1"/>
        </listOfProducts>
        <fbc:geneProductAssociation>
          <fbc:geneProductRef fbc:geneProduct="G_MMSYN1_0381"/>
        </fbc:geneProductAssociation>
      </reaction>
      <reaction fast="false" id="R_GLNTRAT" reversible="false" name="GLNTRAT" fbc:upperFluxBound="cobra_default_ub" fbc:lowerFluxBound="cobra_0_bound">
        <listOfReactants>
          <speciesReference constant="true" species="M_atp_c" stoichiometry="1"/>
          <speciesReference constant="true" species="M_gln__L_c" stoichiometry="1"/>
          <speciesReference constant="true" species="M_glutrnagln_c" stoichiometry="1"/>
          <speciesReference constant="true" species="M_h2o_c" stoichiometry="1"/>
        </listOfReactants>
        <listOfProducts>
          <speciesReference constant="true" species="M_adp_c" stoichiometry="1"/>
          <speciesReference constant="true" species="M_glntrna_c" stoichiometry="1"/>
          <speciesReference constant="true" species="M_glu__L_c" stoichiometry="1"/>
          <speciesReference constant="true" species="M_h_c" stoichiometry="1"/>
          <speciesReference constant="true" species="M_pi_c" stoichiometry="1"/>
        </listOfProducts>
        <fbc:geneProductAssociation>
          <fbc:and>
            <fbc:geneProductRef fbc:geneProduct="G_MMSYN1_0687"/>
            <fbc:geneProductRef fbc:geneProduct="G_MMSYN1_0688"/>
            <fbc:geneProductRef fbc:geneProduct="G_MMSYN1_0689"/>
          </fbc:and>
        </fbc:geneProductAssociation>
      </reaction>
      <reaction fast="false" id="R_GLNTRAT2" reversible="false" name="GLNTRAT2" fbc:upperFluxBound="cobra_default_ub" fbc:lowerFluxBound="cobra_0_bound">
        <listOfReactants>
          <speciesReference constant="true" species="M_asn__L_c" stoichiometry="1"/>
          <speciesReference constant="true" species="M_atp_c" stoichiometry="1"/>
          <speciesReference constant="true" species="M_glutrnagln_c" stoichiometry="1"/>
          <speciesReference constant="true" species="M_h2o_c" stoichiometry="1"/>
        </listOfReactants>
        <listOfProducts>
          <speciesReference constant="true" species="M_adp_c" stoichiometry="1"/>
          <speciesReference constant="true" species="M_asp__L_c" stoichiometry="1"/>
          <speciesReference constant="true" species="M_glntrna_c" stoichiometry="1"/>
          <speciesReference constant="true" species="M_h_c" stoichiometry="1"/>
          <speciesReference constant="true" species="M_pi_c" stoichiometry="1"/>
        </listOfProducts>
        <fbc:geneProductAssociation>
          <fbc:and>
            <fbc:geneProductRef fbc:geneProduct="G_MMSYN1_0687"/>
            <fbc:geneProductRef fbc:geneProduct="G_MMSYN1_0688"/>
            <fbc:geneProductRef fbc:geneProduct="G_MMSYN1_0689"/>
          </fbc:and>
        </fbc:geneProductAssociation>
      </reaction>
      <reaction fast="false" id="R_METTRS" reversible="false" name="METTRS" fbc:upperFluxBound="cobra_default_ub" fbc:lowerFluxBound="cobra_0_bound">
        <listOfReactants>
          <speciesReference constant="true" species="M_atp_c" stoichiometry="1"/>
          <speciesReference constant="true" species="M_met__L_c" stoichiometry="1"/>
          <speciesReference constant="true" species="M_trnamet_c" stoichiometry="1"/>
        </listOfReactants>
        <listOfProducts>
          <speciesReference constant="true" species="M_amp_c" stoichiometry="1"/>
          <speciesReference constant="true" species="M_mettrna_c" stoichiometry="1"/>
          <speciesReference constant="true" species="M_ppi_c" stoichiometry="1"/>
        </listOfProducts>
        <fbc:geneProductAssociation>
          <fbc:geneProductRef fbc:geneProduct="G_MMSYN1_0012"/>
        </fbc:geneProductAssociation>
      </reaction>
      <reaction fast="false" id="R_ILETRS" reversible="false" name="ILETRS" fbc:upperFluxBound="cobra_default_ub" fbc:lowerFluxBound="cobra_0_bound">
        <listOfReactants>
          <speciesReference constant="true" species="M_atp_c" stoichiometry="1"/>
          <speciesReference constant="true" species="M_ile__L_c" stoichiometry="1"/>
          <speciesReference constant="true" species="M_trnaile_c" stoichiometry="1"/>
        </listOfReactants>
        <listOfProducts>
          <speciesReference constant="true" species="M_amp_c" stoichiometry="1"/>
          <speciesReference constant="true" species="M_iletrna_c" stoichiometry="1"/>
          <speciesReference constant="true" species="M_ppi_c" stoichiometry="1"/>
        </listOfProducts>
        <fbc:geneProductAssociation>
          <fbc:geneProductRef fbc:geneProduct="G_MMSYN1_0519"/>
        </fbc:geneProductAssociation>
      </reaction>
      <reaction fast="false" id="R_VALTRS" reversible="false" name="VALTRS" fbc:upperFluxBound="cobra_default_ub" fbc:lowerFluxBound="cobra_0_bound">
        <listOfReactants>
          <speciesReference constant="true" species="M_atp_c" stoichiometry="1"/>
          <speciesReference constant="true" species="M_trnaval_c" stoichiometry="1"/>
          <speciesReference constant="true" species="M_val__L_c" stoichiometry="1"/>
        </listOfReactants>
        <listOfProducts>
          <speciesReference constant="true" species="M_amp_c" stoichiometry="1"/>
          <speciesReference constant="true" species="M_ppi_c" stoichiometry="1"/>
          <speciesReference constant="true" species="M_valtrna_c" stoichiometry="1"/>
        </listOfProducts>
        <fbc:geneProductAssociation>
          <fbc:geneProductRef fbc:geneProduct="G_MMSYN1_0260"/>
        </fbc:geneProductAssociation>
      </reaction>
      <reaction fast="false" id="R_LEUTRS" reversible="false" name="LEUTRS" fbc:upperFluxBound="cobra_default_ub" fbc:lowerFluxBound="cobra_0_bound">
        <listOfReactants>
          <speciesReference constant="true" species="M_atp_c" stoichiometry="1"/>
          <speciesReference constant="true" species="M_leu__L_c" stoichiometry="1"/>
          <speciesReference constant="true" species="M_trnaleu_c" stoichiometry="1"/>
        </listOfReactants>
        <listOfProducts>
          <speciesReference constant="true" species="M_amp_c" stoichiometry="1"/>
          <speciesReference constant="true" species="M_leutrna_c" stoichiometry="1"/>
          <speciesReference constant="true" species="M_ppi_c" stoichiometry="1"/>
        </listOfProducts>
        <fbc:geneProductAssociation>
          <fbc:geneProductRef fbc:geneProduct="G_MMSYN1_0634"/>
        </fbc:geneProductAssociation>
      </reaction>
      <reaction fast="false" id="R_CYSTRS" reversible="false" name="CYSTRS" fbc:upperFluxBound="cobra_default_ub" fbc:lowerFluxBound="cobra_0_bound">
        <listOfReactants>
          <speciesReference constant="true" species="M_atp_c" stoichiometry="1"/>
          <speciesReference constant="true" species="M_cys__L_c" stoichiometry="1"/>
          <speciesReference constant="true" species="M_trnacys_c" stoichiometry="1"/>
        </listOfReactants>
        <listOfProducts>
          <speciesReference constant="true" species="M_amp_c" stoichiometry="1"/>
          <speciesReference constant="true" species="M_cystrna_c" stoichiometry="1"/>
          <speciesReference constant="true" species="M_ppi_c" stoichiometry="1"/>
        </listOfProducts>
        <fbc:geneProductAssociation>
          <fbc:geneProductRef fbc:geneProduct="G_MMSYN1_0837"/>
        </fbc:geneProductAssociation>
      </reaction>
      <reaction fast="false" id="R_GLUTRS" reversible="false" name="GLUTRS" fbc:upperFluxBound="cobra_default_ub" fbc:lowerFluxBound="cobra_0_bound">
        <listOfReactants>
          <speciesReference constant="true" species="M_atp_c" stoichiometry="1"/>
          <speciesReference constant="true" species="M_glu__L_c" stoichiometry="1"/>
          <speciesReference constant="true" species="M_trnaglu_c" stoichiometry="1"/>
        </listOfReactants>
        <listOfProducts>
          <speciesReference constant="true" species="M_amp_c" stoichiometry="1"/>
          <speciesReference constant="true" species="M_glutrna_c" stoichiometry="1"/>
          <speciesReference constant="true" species="M_ppi_c" stoichiometry="1"/>
        </listOfProducts>
        <fbc:geneProductAssociation>
          <fbc:geneProductRef fbc:geneProduct="G_MMSYN1_0126"/>
        </fbc:geneProductAssociation>
      </reaction>
      <reaction fast="false" id="R_GLUTRS_Gln" reversible="false" name="GLUTRS_Gln" fbc:upperFluxBound="cobra_default_ub" fbc:lowerFluxBound="cobra_0_bound">
        <listOfReactants>
          <speciesReference constant="true" species="M_atp_c" stoichiometry="1"/>
          <speciesReference constant="true" species="M_glu__L_c" stoichiometry="1"/>
          <speciesReference constant="true" species="M_trnagln_c" stoichiometry="1"/>
        </listOfReactants>
        <listOfProducts>
          <speciesReference constant="true" species="M_amp_c" stoichiometry="1"/>
          <speciesReference constant="true" species="M_glutrnagln_c" stoichiometry="1"/>
          <speciesReference constant="true" species="M_ppi_c" stoichiometry="1"/>
        </listOfProducts>
        <fbc:geneProductAssociation>
          <fbc:geneProductRef fbc:geneProduct="G_MMSYN1_0126"/>
        </fbc:geneProductAssociation>
      </reaction>
      <reaction fast="false" id="R_ARGTRS" reversible="false" name="ARGTRS" fbc:upperFluxBound="cobra_default_ub" fbc:lowerFluxBound="cobra_0_bound">
        <listOfReactants>
          <speciesReference constant="true" species="M_arg__L_c" stoichiometry="1"/>
          <speciesReference constant="true" species="M_atp_c" stoichiometry="1"/>
          <speciesReference constant="true" species="M_trnaarg_c" stoichiometry="1"/>
        </listOfReactants>
        <listOfProducts>
          <speciesReference constant="true" species="M_amp_c" stoichiometry="1"/>
          <speciesReference constant="true" species="M_argtrna_c" stoichiometry="1"/>
          <speciesReference constant="true" species="M_ppi_c" stoichiometry="1"/>
        </listOfProducts>
        <fbc:geneProductAssociation>
          <fbc:geneProductRef fbc:geneProduct="G_MMSYN1_0535"/>
        </fbc:geneProductAssociation>
      </reaction>
      <reaction fast="false" id="R_TYRTRS" reversible="false" name="TYRTRS" fbc:upperFluxBound="cobra_default_ub" fbc:lowerFluxBound="cobra_0_bound">
        <listOfReactants>
          <speciesReference constant="true" species="M_atp_c" stoichiometry="1"/>
          <speciesReference constant="true" species="M_trnatyr_c" stoichiometry="1"/>
          <speciesReference constant="true" species="M_tyr__L_c" stoichiometry="1"/>
        </listOfReactants>
        <listOfProducts>
          <speciesReference constant="true" species="M_amp_c" stoichiometry="1"/>
          <speciesReference constant="true" species="M_ppi_c" stoichiometry="1"/>
          <speciesReference constant="true" species="M_tyrtrna_c" stoichiometry="1"/>
        </listOfProducts>
        <fbc:geneProductAssociation>
          <fbc:geneProductRef fbc:geneProduct="G_MMSYN1_0613"/>
        </fbc:geneProductAssociation>
      </reaction>
      <reaction fast="false" id="R_TRPTRS" reversible="false" name="TRPTRS" fbc:upperFluxBound="cobra_default_ub" fbc:lowerFluxBound="cobra_0_bound">
        <listOfReactants>
          <speciesReference constant="true" species="M_atp_c" stoichiometry="1"/>
          <speciesReference constant="true" species="M_trnatrp_c" stoichiometry="1"/>
          <speciesReference constant="true" species="M_trp__L_c" stoichiometry="1"/>
        </listOfReactants>
        <listOfProducts>
          <speciesReference constant="true" species="M_amp_c" stoichiometry="1"/>
          <speciesReference constant="true" species="M_ppi_c" stoichiometry="1"/>
          <speciesReference constant="true" species="M_trptrna_c" stoichiometry="1"/>
        </listOfProducts>
        <fbc:geneProductAssociation>
          <fbc:geneProductRef fbc:geneProduct="G_MMSYN1_0308"/>
        </fbc:geneProductAssociation>
      </reaction>
      <reaction fast="false" id="R_SERTRS" reversible="false" name="SERTRS" fbc:upperFluxBound="cobra_default_ub" fbc:lowerFluxBound="cobra_0_bound">
        <listOfReactants>
          <speciesReference constant="true" species="M_atp_c" stoichiometry="1"/>
          <speciesReference constant="true" species="M_ser__L_c" stoichiometry="1"/>
          <speciesReference constant="true" species="M_trnaser_c" stoichiometry="1"/>
        </listOfReactants>
        <listOfProducts>
          <speciesReference constant="true" species="M_amp_c" stoichiometry="1"/>
          <speciesReference constant="true" species="M_ppi_c" stoichiometry="1"/>
          <speciesReference constant="true" species="M_sertrna_c" stoichiometry="1"/>
        </listOfProducts>
        <fbc:geneProductAssociation>
          <fbc:geneProductRef fbc:geneProduct="G_MMSYN1_0061"/>
        </fbc:geneProductAssociation>
      </reaction>
      <reaction fast="false" id="R_THRTRS" reversible="false" name="THRTRS" fbc:upperFluxBound="cobra_default_ub" fbc:lowerFluxBound="cobra_0_bound">
        <listOfReactants>
          <speciesReference constant="true" species="M_atp_c" stoichiometry="1"/>
          <speciesReference constant="true" species="M_thr__L_c" stoichiometry="1"/>
          <speciesReference constant="true" species="M_trnathr_c" stoichiometry="1"/>
        </listOfReactants>
        <listOfProducts>
          <speciesReference constant="true" species="M_amp_c" stoichiometry="1"/>
          <speciesReference constant="true" species="M_ppi_c" stoichiometry="1"/>
          <speciesReference constant="true" species="M_thrtrna_c" stoichiometry="1"/>
        </listOfProducts>
        <fbc:geneProductAssociation>
          <fbc:geneProductRef fbc:geneProduct="G_MMSYN1_0222"/>
        </fbc:geneProductAssociation>
      </reaction>
      <reaction fast="false" id="R_PROTRS" reversible="false" name="PROTRS" fbc:upperFluxBound="cobra_default_ub" fbc:lowerFluxBound="cobra_0_bound">
        <listOfReactants>
          <speciesReference constant="true" species="M_atp_c" stoichiometry="1"/>
          <speciesReference constant="true" species="M_pro__L_c" stoichiometry="1"/>
          <speciesReference constant="true" species="M_trnapro_c" stoichiometry="1"/>
        </listOfReactants>
        <listOfProducts>
          <speciesReference constant="true" species="M_amp_c" stoichiometry="1"/>
          <speciesReference constant="true" species="M_ppi_c" stoichiometry="1"/>
          <speciesReference constant="true" species="M_protrna_c" stoichiometry="1"/>
        </listOfProducts>
        <fbc:geneProductAssociation>
          <fbc:geneProductRef fbc:geneProduct="G_MMSYN1_0282"/>
        </fbc:geneProductAssociation>
      </reaction>
      <reaction fast="false" id="R_ASPTRS" reversible="false" name="ASPTRS" fbc:upperFluxBound="cobra_default_ub" fbc:lowerFluxBound="cobra_0_bound">
        <listOfReactants>
          <speciesReference constant="true" species="M_asp__L_c" stoichiometry="1"/>
          <speciesReference constant="true" species="M_atp_c" stoichiometry="1"/>
          <speciesReference constant="true" species="M_trnaasp_c" stoichiometry="1"/>
        </listOfReactants>
        <listOfProducts>
          <speciesReference constant="true" species="M_amp_c" stoichiometry="1"/>
          <speciesReference constant="true" species="M_asptrna_c" stoichiometry="1"/>
          <speciesReference constant="true" species="M_ppi_c" stoichiometry="1"/>
        </listOfProducts>
        <fbc:geneProductAssociation>
          <fbc:geneProductRef fbc:geneProduct="G_MMSYN1_0287"/>
        </fbc:geneProductAssociation>
      </reaction>
      <reaction fast="false" id="R_ASNTRS" reversible="false" name="ASNTRS" fbc:upperFluxBound="cobra_default_ub" fbc:lowerFluxBound="cobra_0_bound">
        <listOfReactants>
          <speciesReference constant="true" species="M_asn__L_c" stoichiometry="1"/>
          <speciesReference constant="true" species="M_atp_c" stoichiometry="1"/>
          <speciesReference constant="true" species="M_trnaasn_c" stoichiometry="1"/>
        </listOfReactants>
        <listOfProducts>
          <speciesReference constant="true" species="M_amp_c" stoichiometry="1"/>
          <speciesReference constant="true" species="M_asntrna_c" stoichiometry="1"/>
          <speciesReference constant="true" species="M_ppi_c" stoichiometry="1"/>
        </listOfProducts>
        <fbc:geneProductAssociation>
          <fbc:geneProductRef fbc:geneProduct="G_MMSYN1_0076"/>
        </fbc:geneProductAssociation>
      </reaction>
      <reaction fast="false" id="R_LYSTRS" reversible="false" name="LYSTRS" fbc:upperFluxBound="cobra_default_ub" fbc:lowerFluxBound="cobra_0_bound">
        <listOfReactants>
          <speciesReference constant="true" species="M_atp_c" stoichiometry="1"/>
          <speciesReference constant="true" species="M_lys__L_c" stoichiometry="1"/>
          <speciesReference constant="true" species="M_trnalys_c" stoichiometry="1"/>
        </listOfReactants>
        <listOfProducts>
          <speciesReference constant="true" species="M_amp_c" stoichiometry="1"/>
          <speciesReference constant="true" species="M_lystrna_c" stoichiometry="1"/>
          <speciesReference constant="true" species="M_ppi_c" stoichiometry="1"/>
        </listOfProducts>
        <fbc:geneProductAssociation>
          <fbc:geneProductRef fbc:geneProduct="G_MMSYN1_0064"/>
        </fbc:geneProductAssociation>
      </reaction>
      <reaction fast="false" id="R_HISTRS" reversible="false" name="HISTRS" fbc:upperFluxBound="cobra_default_ub" fbc:lowerFluxBound="cobra_0_bound">
        <listOfReactants>
          <speciesReference constant="true" species="M_atp_c" stoichiometry="1"/>
          <speciesReference constant="true" species="M_his__L_c" stoichiometry="1"/>
          <speciesReference constant="true" species="M_trnahis_c" stoichiometry="1"/>
        </listOfReactants>
        <listOfProducts>
          <speciesReference constant="true" species="M_amp_c" stoichiometry="1"/>
          <speciesReference constant="true" species="M_histrna_c" stoichiometry="1"/>
          <speciesReference constant="true" species="M_ppi_c" stoichiometry="1"/>
        </listOfProducts>
        <fbc:geneProductAssociation>
          <fbc:geneProductRef fbc:geneProduct="G_MMSYN1_0288"/>
        </fbc:geneProductAssociation>
      </reaction>
      <reaction fast="false" id="R_PHETRS" reversible="false" name="PHETRS" fbc:upperFluxBound="cobra_default_ub" fbc:lowerFluxBound="cobra_0_bound">
        <listOfReactants>
          <speciesReference constant="true" species="M_atp_c" stoichiometry="1"/>
          <speciesReference constant="true" species="M_phe__L_c" stoichiometry="1"/>
          <speciesReference constant="true" species="M_trnaphe_c" stoichiometry="1"/>
        </listOfReactants>
        <listOfProducts>
          <speciesReference constant="true" species="M_amp_c" stoichiometry="1"/>
          <speciesReference constant="true" species="M_phetrna_c" stoichiometry="1"/>
          <speciesReference constant="true" species="M_ppi_c" stoichiometry="1"/>
        </listOfProducts>
        <fbc:geneProductAssociation>
          <fbc:and>
            <fbc:geneProductRef fbc:geneProduct="G_MMSYN1_0528"/>
            <fbc:geneProductRef fbc:geneProduct="G_MMSYN1_0529"/>
          </fbc:and>
        </fbc:geneProductAssociation>
      </reaction>
      <reaction fast="false" id="R_ALATRS" reversible="false" name="ALATRS" fbc:upperFluxBound="cobra_default_ub" fbc:lowerFluxBound="cobra_0_bound">
        <listOfReactants>
          <speciesReference constant="true" species="M_ala__L_c" stoichiometry="1"/>
          <speciesReference constant="true" species="M_atp_c" stoichiometry="1"/>
          <speciesReference constant="true" species="M_trnaala_c" stoichiometry="1"/>
        </listOfReactants>
        <listOfProducts>
          <speciesReference constant="true" species="M_alatrna_c" stoichiometry="1"/>
          <speciesReference constant="true" species="M_amp_c" stoichiometry="1"/>
          <speciesReference constant="true" species="M_ppi_c" stoichiometry="1"/>
        </listOfProducts>
        <fbc:geneProductAssociation>
          <fbc:geneProductRef fbc:geneProduct="G_MMSYN1_0163"/>
        </fbc:geneProductAssociation>
      </reaction>
      <reaction fast="false" id="R_GLYTRS" reversible="false" name="GLYTRS" fbc:upperFluxBound="cobra_default_ub" fbc:lowerFluxBound="cobra_0_bound">
        <listOfReactants>
          <speciesReference constant="true" species="M_atp_c" stoichiometry="1"/>
          <speciesReference constant="true" species="M_gly_c" stoichiometry="1"/>
          <speciesReference constant="true" species="M_trnagly_c" stoichiometry="1"/>
        </listOfReactants>
        <listOfProducts>
          <speciesReference constant="true" species="M_amp_c" stoichiometry="1"/>
          <speciesReference constant="true" species="M_glytrna_c" stoichiometry="1"/>
          <speciesReference constant="true" species="M_ppi_c" stoichiometry="1"/>
        </listOfProducts>
        <fbc:geneProductAssociation>
          <fbc:geneProductRef fbc:geneProduct="G_MMSYN1_0405"/>
        </fbc:geneProductAssociation>
      </reaction>
      <reaction fast="false" id="R_NCTPPRT" reversible="false" name="NCTPPRT" fbc:upperFluxBound="cobra_default_ub" fbc:lowerFluxBound="cobra_0_bound">
        <listOfReactants>
          <speciesReference constant="true" species="M_h_c" stoichiometry="1"/>
          <speciesReference constant="true" species="M_nac_c" stoichiometry="1"/>
          <speciesReference constant="true" species="M_prpp_c" stoichiometry="1"/>
        </listOfReactants>
        <listOfProducts>
          <speciesReference constant="true" species="M_nicrnt_c" stoichiometry="1"/>
          <speciesReference constant="true" species="M_ppi_c" stoichiometry="1"/>
        </listOfProducts>
        <fbc:geneProductAssociation>
          <fbc:geneProductRef fbc:geneProduct="G_MMSYN1_0614"/>
        </fbc:geneProductAssociation>
      </reaction>
      <reaction fast="false" id="R_NNATr" reversible="false" name="NNATr" fbc:upperFluxBound="cobra_default_ub" fbc:lowerFluxBound="cobra_0_bound">
        <listOfReactants>
          <speciesReference constant="true" species="M_atp_c" stoichiometry="1"/>
          <speciesReference constant="true" species="M_h_c" stoichiometry="1"/>
          <speciesReference constant="true" species="M_nicrnt_c" stoichiometry="1"/>
        </listOfReactants>
        <listOfProducts>
          <speciesReference constant="true" species="M_dnad_c" stoichiometry="1"/>
          <speciesReference constant="true" species="M_ppi_c" stoichiometry="1"/>
        </listOfProducts>
        <fbc:geneProductAssociation>
          <fbc:geneProductRef fbc:geneProduct="G_MMSYN1_0380"/>
        </fbc:geneProductAssociation>
      </reaction>
      <reaction fast="false" id="R_NADS" reversible="false" name="NADS" fbc:upperFluxBound="cobra_default_ub" fbc:lowerFluxBound="cobra_0_bound">
        <listOfReactants>
          <speciesReference constant="true" species="M_atp_c" stoichiometry="1"/>
          <speciesReference constant="true" species="M_dnad_c" stoichiometry="1"/>
          <speciesReference constant="true" species="M_nh3_c" stoichiometry="1"/>
        </listOfReactants>
        <listOfProducts>
          <speciesReference constant="true" species="M_amp_c" stoichiometry="1"/>
          <speciesReference constant="true" species="M_nad_c" stoichiometry="1"/>
          <speciesReference constant="true" species="M_ppi_c" stoichiometry="1"/>
        </listOfProducts>
        <fbc:geneProductAssociation>
          <fbc:geneProductRef fbc:geneProduct="G_MMSYN1_0378"/>
        </fbc:geneProductAssociation>
      </reaction>
      <reaction fast="false" id="R_NADK" reversible="false" name="NADK" fbc:upperFluxBound="cobra_default_ub" fbc:lowerFluxBound="cobra_0_bound">
        <listOfReactants>
          <speciesReference constant="true" species="M_atp_c" stoichiometry="1"/>
          <speciesReference constant="true" species="M_nad_c" stoichiometry="1"/>
        </listOfReactants>
        <listOfProducts>
          <speciesReference constant="true" species="M_adp_c" stoichiometry="1"/>
          <speciesReference constant="true" species="M_h_c" stoichiometry="1"/>
          <speciesReference constant="true" species="M_nadp_c" stoichiometry="1"/>
        </listOfProducts>
        <fbc:geneProductAssociation>
          <fbc:geneProductRef fbc:geneProduct="G_MMSYN1_0259"/>
        </fbc:geneProductAssociation>
      </reaction>
      <reaction fast="false" id="R_NADHK" reversible="false" name="NADHK" fbc:upperFluxBound="cobra_default_ub" fbc:lowerFluxBound="cobra_0_bound">
        <listOfReactants>
          <speciesReference constant="true" species="M_atp_c" stoichiometry="1"/>
          <speciesReference constant="true" species="M_nadh_c" stoichiometry="1"/>
        </listOfReactants>
        <listOfProducts>
          <speciesReference constant="true" species="M_adp_c" stoichiometry="1"/>
          <speciesReference constant="true" species="M_h_c" stoichiometry="1"/>
          <speciesReference constant="true" species="M_nadph_c" stoichiometry="1"/>
        </listOfProducts>
        <fbc:geneProductAssociation>
          <fbc:geneProductRef fbc:geneProduct="G_MMSYN1_0259"/>
        </fbc:geneProductAssociation>
      </reaction>
      <reaction fast="false" id="R_RBFK" reversible="false" name="RBFK" fbc:upperFluxBound="cobra_default_ub" fbc:lowerFluxBound="cobra_0_bound">
        <listOfReactants>
          <speciesReference constant="true" species="M_atp_c" stoichiometry="1"/>
          <speciesReference constant="true" species="M_ribflv_c" stoichiometry="1"/>
        </listOfReactants>
        <listOfProducts>
          <speciesReference constant="true" species="M_adp_c" stoichiometry="1"/>
          <speciesReference constant="true" species="M_fmn_c" stoichiometry="1"/>
          <speciesReference constant="true" species="M_h_c" stoichiometry="1"/>
        </listOfProducts>
        <fbc:geneProductAssociation>
          <fbc:geneProductRef fbc:geneProduct="G_MMSYN1_0291"/>
        </fbc:geneProductAssociation>
      </reaction>
      <reaction fast="false" id="R_FMNAT" reversible="false" name="FMNAT" fbc:upperFluxBound="cobra_default_ub" fbc:lowerFluxBound="cobra_0_bound">
        <listOfReactants>
          <speciesReference constant="true" species="M_atp_c" stoichiometry="1"/>
          <speciesReference constant="true" species="M_fmn_c" stoichiometry="1"/>
          <speciesReference constant="true" species="M_h_c" stoichiometry="1"/>
        </listOfReactants>
        <listOfProducts>
          <speciesReference constant="true" species="M_fad_c" stoichiometry="1"/>
          <speciesReference constant="true" species="M_ppi_c" stoichiometry="1"/>
        </listOfProducts>
        <fbc:geneProductAssociation>
          <fbc:geneProductRef fbc:geneProduct="G_MMSYN1_0291"/>
        </fbc:geneProductAssociation>
      </reaction>
      <reaction fast="false" id="R_5FTHFPGS" reversible="false" name="5FTHFPGS" fbc:upperFluxBound="cobra_default_ub" fbc:lowerFluxBound="cobra_0_bound">
        <listOfReactants>
          <speciesReference constant="true" species="M_5fthf_c" stoichiometry="1"/>
          <speciesReference constant="true" species="M_atp_c" stoichiometry="2"/>
          <speciesReference constant="true" species="M_glu__L_c" stoichiometry="2"/>
        </listOfReactants>
        <listOfProducts>
          <speciesReference constant="true" species="M_5fthfglu3_c" stoichiometry="1"/>
          <speciesReference constant="true" species="M_adp_c" stoichiometry="2"/>
          <speciesReference constant="true" species="M_h_c" stoichiometry="2"/>
          <speciesReference constant="true" species="M_pi_c" stoichiometry="2"/>
        </listOfProducts>
        <fbc:geneProductAssociation>
          <fbc:geneProductRef fbc:geneProduct="G_MMSYN1_0823"/>
        </fbc:geneProductAssociation>
      </reaction>
      <reaction fast="false" id="R_MTHFC" reversible="true" name="MTHFC" fbc:upperFluxBound="cobra_default_ub" fbc:lowerFluxBound="cobra_default_lb">
        <listOfReactants>
          <speciesReference constant="true" species="M_h2o_c" stoichiometry="1"/>
          <speciesReference constant="true" species="M_methfglu3_c" stoichiometry="1"/>
        </listOfReactants>
        <listOfProducts>
          <speciesReference constant="true" species="M_10fthfglu3_c" stoichiometry="1"/>
          <speciesReference constant="true" species="M_h_c" stoichiometry="1"/>
        </listOfProducts>
        <fbc:geneProductAssociation>
          <fbc:geneProductRef fbc:geneProduct="G_MMSYN1_0684"/>
        </fbc:geneProductAssociation>
      </reaction>
      <reaction fast="false" id="R_FMETTRS" reversible="false" name="FMETTRS" fbc:upperFluxBound="cobra_default_ub" fbc:lowerFluxBound="cobra_0_bound">
        <listOfReactants>
          <speciesReference constant="true" species="M_10fthfglu3_c" stoichiometry="1"/>
          <speciesReference constant="true" species="M_mettrna_c" stoichiometry="1"/>
        </listOfReactants>
        <listOfProducts>
          <speciesReference constant="true" species="M_fmettrna_c" stoichiometry="1"/>
          <speciesReference constant="true" species="M_h_c" stoichiometry="1"/>
          <speciesReference constant="true" species="M_thfglu3_c" stoichiometry="1"/>
        </listOfProducts>
        <fbc:geneProductAssociation>
          <fbc:geneProductRef fbc:geneProduct="G_MMSYN1_0390"/>
        </fbc:geneProductAssociation>
      </reaction>
      <reaction fast="false" id="R_GHMT" reversible="true" name="GHMT" fbc:upperFluxBound="cobra_default_ub" fbc:lowerFluxBound="cobra_default_lb">
        <listOfReactants>
          <speciesReference constant="true" species="M_ser__L_c" stoichiometry="1"/>
          <speciesReference constant="true" species="M_thfglu3_c" stoichiometry="1"/>
        </listOfReactants>
        <listOfProducts>
          <speciesReference constant="true" species="M_gly_c" stoichiometry="1"/>
          <speciesReference constant="true" species="M_h2o_c" stoichiometry="1"/>
          <speciesReference constant="true" species="M_mlthfglu3_c" stoichiometry="1"/>
        </listOfProducts>
        <fbc:geneProductAssociation>
          <fbc:geneProductRef fbc:geneProduct="G_MMSYN1_0799"/>
        </fbc:geneProductAssociation>
      </reaction>
      <reaction fast="false" id="R_MTHFD" reversible="true" name="MTHFD" fbc:upperFluxBound="cobra_default_ub" fbc:lowerFluxBound="cobra_default_lb">
        <listOfReactants>
          <speciesReference constant="true" species="M_mlthfglu3_c" stoichiometry="1"/>
          <speciesReference constant="true" species="M_nadp_c" stoichiometry="1"/>
        </listOfReactants>
        <listOfProducts>
          <speciesReference constant="true" species="M_methfglu3_c" stoichiometry="1"/>
          <speciesReference constant="true" species="M_nadph_c" stoichiometry="1"/>
        </listOfProducts>
        <fbc:geneProductAssociation>
          <fbc:geneProductRef fbc:geneProduct="G_MMSYN1_0684"/>
        </fbc:geneProductAssociation>
      </reaction>
      <reaction fast="false" id="R_FTHFCL" reversible="false" name="FTHFCL" fbc:upperFluxBound="cobra_default_ub" fbc:lowerFluxBound="cobra_0_bound">
        <listOfReactants>
          <speciesReference constant="true" species="M_5fthfglu3_c" stoichiometry="1"/>
          <speciesReference constant="true" species="M_atp_c" stoichiometry="1"/>
        </listOfReactants>
        <listOfProducts>
          <speciesReference constant="true" species="M_adp_c" stoichiometry="1"/>
          <speciesReference constant="true" species="M_methfglu3_c" stoichiometry="1"/>
          <speciesReference constant="true" species="M_pi_c" stoichiometry="1"/>
        </listOfProducts>
        <fbc:geneProductAssociation>
          <fbc:geneProductRef fbc:geneProduct="G_MMSYN1_0443"/>
        </fbc:geneProductAssociation>
      </reaction>
      <reaction fast="false" id="R_GHMT2" reversible="false" name="GHMT2" fbc:upperFluxBound="cobra_default_ub" fbc:lowerFluxBound="R_GHMT2_lower_bound">
        <listOfReactants>
          <speciesReference constant="true" species="M_h2o_c" stoichiometry="1"/>
          <speciesReference constant="true" species="M_methfglu3_c" stoichiometry="1"/>
        </listOfReactants>
        <listOfProducts>
          <speciesReference constant="true" species="M_5fthfglu3_c" stoichiometry="1"/>
          <speciesReference constant="true" species="M_h_c" stoichiometry="1"/>
        </listOfProducts>
        <fbc:geneProductAssociation>
          <fbc:geneProductRef fbc:geneProduct="G_MMSYN1_0799"/>
        </fbc:geneProductAssociation>
      </reaction>
      <reaction fast="false" id="R_Protein_transl" reversible="false" name="Protein_transl" fbc:upperFluxBound="cobra_default_ub" fbc:lowerFluxBound="cobra_0_bound">
        <listOfReactants>
          <speciesReference constant="true" species="M_alatrna_c" stoichiometry="23"/>
          <speciesReference constant="true" species="M_argtrna_c" stoichiometry="12"/>
          <speciesReference constant="true" species="M_asntrna_c" stoichiometry="27"/>
          <speciesReference constant="true" species="M_asptrna_c" stoichiometry="23"/>
          <speciesReference constant="true" species="M_atp_c" stoichiometry="896"/>
          <speciesReference constant="true" species="M_cystrna_c" stoichiometry="2"/>
          <speciesReference constant="true" species="M_fmettrna_c" stoichiometry="1"/>
          <speciesReference constant="true" species="M_glntrna_c" stoichiometry="15"/>
          <speciesReference constant="true" species="M_glutrna_c" stoichiometry="27"/>
          <speciesReference constant="true" species="M_glytrna_c" stoichiometry="21"/>
          <speciesReference constant="true" species="M_h2o_c" stoichiometry="899"/>
          <speciesReference constant="true" species="M_histrna_c" stoichiometry="5"/>
          <speciesReference constant="true" species="M_iletrna_c" stoichiometry="36"/>
          <speciesReference constant="true" species="M_leutrna_c" stoichiometry="36"/>
          <speciesReference constant="true" species="M_lystrna_c" stoichiometry="39"/>
          <speciesReference constant="true" species="M_mettrna_c" stoichiometry="7"/>
          <speciesReference constant="true" species="M_phetrna_c" stoichiometry="16"/>
          <speciesReference constant="true" species="M_protrna_c" stoichiometry="11"/>
          <speciesReference constant="true" species="M_sertrna_c" stoichiometry="23"/>
          <speciesReference constant="true" species="M_thrtrna_c" stoichiometry="22"/>
          <speciesReference constant="true" species="M_trptrna_c" stoichiometry="3"/>
          <speciesReference constant="true" species="M_tyrtrna_c" stoichiometry="13"/>
          <speciesReference constant="true" species="M_valtrna_c" stoichiometry="24"/>
        </listOfReactants>
        <listOfProducts>
          <speciesReference constant="true" species="M_adp_c" stoichiometry="896"/>
          <speciesReference constant="true" species="M_for_c" stoichiometry="1"/>
          <speciesReference constant="true" species="M_h_c" stoichiometry="1282"/>
          <speciesReference constant="true" species="M_met__L_c" stoichiometry="1"/>
          <speciesReference constant="true" species="M_pi_c" stoichiometry="896"/>
          <speciesReference constant="true" species="M_protein_c" stoichiometry="1"/>
          <speciesReference constant="true" species="M_trnaala_c" stoichiometry="23"/>
          <speciesReference constant="true" species="M_trnaarg_c" stoichiometry="12"/>
          <speciesReference constant="true" species="M_trnaasn_c" stoichiometry="27"/>
          <speciesReference constant="true" species="M_trnaasp_c" stoichiometry="23"/>
          <speciesReference constant="true" species="M_trnacys_c" stoichiometry="2"/>
          <speciesReference constant="true" species="M_trnagln_c" stoichiometry="15"/>
          <speciesReference constant="true" species="M_trnaglu_c" stoichiometry="27"/>
          <speciesReference constant="true" species="M_trnagly_c" stoichiometry="21"/>
          <speciesReference constant="true" species="M_trnahis_c" stoichiometry="5"/>
          <speciesReference constant="true" species="M_trnaile_c" stoichiometry="36"/>
          <speciesReference constant="true" species="M_trnaleu_c" stoichiometry="36"/>
          <speciesReference constant="true" species="M_trnalys_c" stoichiometry="39"/>
          <speciesReference constant="true" species="M_trnamet_c" stoichiometry="8"/>
          <speciesReference constant="true" species="M_trnaphe_c" stoichiometry="16"/>
          <speciesReference constant="true" species="M_trnapro_c" stoichiometry="11"/>
          <speciesReference constant="true" species="M_trnaser_c" stoichiometry="23"/>
          <speciesReference constant="true" species="M_trnathr_c" stoichiometry="22"/>
          <speciesReference constant="true" species="M_trnatrp_c" stoichiometry="3"/>
          <speciesReference constant="true" species="M_trnatyr_c" stoichiometry="13"/>
          <speciesReference constant="true" species="M_trnaval_c" stoichiometry="24"/>
        </listOfProducts>
        <fbc:geneProductAssociation>
          <fbc:and>
            <fbc:geneProductRef fbc:geneProduct="G_MMSYN1_0201"/>
            <fbc:geneProductRef fbc:geneProduct="G_MMSYN1_0650"/>
          </fbc:and>
        </fbc:geneProductAssociation>
      </reaction>
      <reaction fast="false" id="R_ACP_transl" reversible="false" name="ACP_transl" fbc:upperFluxBound="cobra_default_ub" fbc:lowerFluxBound="cobra_0_bound">
        <listOfReactants>
          <speciesReference constant="true" species="M_alatrna_c" stoichiometry="2"/>
          <speciesReference constant="true" species="M_argtrna_c" stoichiometry="3"/>
          <speciesReference constant="true" species="M_asntrna_c" stoichiometry="3"/>
          <speciesReference constant="true" species="M_asptrna_c" stoichiometry="8"/>
          <speciesReference constant="true" species="M_atp_c" stoichiometry="169"/>
          <speciesReference constant="true" species="M_fmettrna_c" stoichiometry="1"/>
          <speciesReference constant="true" species="M_glntrna_c" stoichiometry="3"/>
          <speciesReference constant="true" species="M_glutrna_c" stoichiometry="6"/>
          <speciesReference constant="true" species="M_glytrna_c" stoichiometry="3"/>
          <speciesReference constant="true" species="M_h2o_c" stoichiometry="172"/>
          <speciesReference constant="true" species="M_iletrna_c" stoichiometry="7"/>
          <speciesReference constant="true" species="M_leutrna_c" stoichiometry="13"/>
          <speciesReference constant="true" species="M_lystrna_c" stoichiometry="7"/>
          <speciesReference constant="true" species="M_mettrna_c" stoichiometry="2"/>
          <speciesReference constant="true" species="M_phetrna_c" stoichiometry="1"/>
          <speciesReference constant="true" species="M_sertrna_c" stoichiometry="6"/>
          <speciesReference constant="true" species="M_thrtrna_c" stoichiometry="3"/>
          <speciesReference constant="true" species="M_tyrtrna_c" stoichiometry="1"/>
          <speciesReference constant="true" species="M_valtrna_c" stoichiometry="4"/>
        </listOfReactants>
        <listOfProducts>
          <speciesReference constant="true" species="M_adp_c" stoichiometry="169"/>
          <speciesReference constant="true" species="M_apoACP_c" stoichiometry="1"/>
          <speciesReference constant="true" species="M_for_c" stoichiometry="1"/>
          <speciesReference constant="true" species="M_h_c" stoichiometry="242"/>
          <speciesReference constant="true" species="M_met__L_c" stoichiometry="1"/>
          <speciesReference constant="true" species="M_pi_c" stoichiometry="169"/>
          <speciesReference constant="true" species="M_trnaala_c" stoichiometry="2"/>
          <speciesReference constant="true" species="M_trnaarg_c" stoichiometry="3"/>
          <speciesReference constant="true" species="M_trnaasn_c" stoichiometry="3"/>
          <speciesReference constant="true" species="M_trnaasp_c" stoichiometry="8"/>
          <speciesReference constant="true" species="M_trnagln_c" stoichiometry="3"/>
          <speciesReference constant="true" species="M_trnaglu_c" stoichiometry="6"/>
          <speciesReference constant="true" species="M_trnagly_c" stoichiometry="3"/>
          <speciesReference constant="true" species="M_trnaile_c" stoichiometry="7"/>
          <speciesReference constant="true" species="M_trnaleu_c" stoichiometry="13"/>
          <speciesReference constant="true" species="M_trnalys_c" stoichiometry="7"/>
          <speciesReference constant="true" species="M_trnamet_c" stoichiometry="3"/>
          <speciesReference constant="true" species="M_trnaphe_c" stoichiometry="1"/>
          <speciesReference constant="true" species="M_trnaser_c" stoichiometry="6"/>
          <speciesReference constant="true" species="M_trnathr_c" stoichiometry="3"/>
          <speciesReference constant="true" species="M_trnatyr_c" stoichiometry="1"/>
          <speciesReference constant="true" species="M_trnaval_c" stoichiometry="4"/>
        </listOfProducts>
        <fbc:geneProductAssociation>
          <fbc:and>
            <fbc:geneProductRef fbc:geneProduct="G_MMSYN1_0201"/>
            <fbc:geneProductRef fbc:geneProduct="G_MMSYN1_0621"/>
            <fbc:geneProductRef fbc:geneProduct="G_MMSYN1_0650"/>
          </fbc:and>
        </fbc:geneProductAssociation>
      </reaction>
      <reaction fast="false" id="R_PdhC_transl" reversible="false" name="PdhC_transl" fbc:upperFluxBound="cobra_default_ub" fbc:lowerFluxBound="cobra_0_bound">
        <listOfReactants>
          <speciesReference constant="true" species="M_alatrna_c" stoichiometry="50"/>
          <speciesReference constant="true" species="M_argtrna_c" stoichiometry="11"/>
          <speciesReference constant="true" species="M_asntrna_c" stoichiometry="20"/>
          <speciesReference constant="true" species="M_asptrna_c" stoichiometry="22"/>
          <speciesReference constant="true" species="M_atp_c" stoichiometry="1023"/>
          <speciesReference constant="true" species="M_cystrna_c" stoichiometry="1"/>
          <speciesReference constant="true" species="M_fmettrna_c" stoichiometry="1"/>
          <speciesReference constant="true" species="M_glntrna_c" stoichiometry="12"/>
          <speciesReference constant="true" species="M_glutrna_c" stoichiometry="26"/>
          <speciesReference constant="true" species="M_glytrna_c" stoichiometry="27"/>
          <speciesReference constant="true" species="M_h2o_c" stoichiometry="1025"/>
          <speciesReference constant="true" species="M_histrna_c" stoichiometry="7"/>
          <speciesReference constant="true" species="M_iletrna_c" stoichiometry="36"/>
          <speciesReference constant="true" species="M_leutrna_c" stoichiometry="28"/>
          <speciesReference constant="true" species="M_lystrna_c" stoichiometry="35"/>
          <speciesReference constant="true" species="M_mettrna_c" stoichiometry="13"/>
          <speciesReference constant="true" species="M_phetrna_c" stoichiometry="13"/>
          <speciesReference constant="true" species="M_protrna_c" stoichiometry="27"/>
          <speciesReference constant="true" species="M_sertrna_c" stoichiometry="30"/>
          <speciesReference constant="true" species="M_thrtrna_c" stoichiometry="32"/>
          <speciesReference constant="true" species="M_trptrna_c" stoichiometry="1"/>
          <speciesReference constant="true" species="M_tyrtrna_c" stoichiometry="6"/>
          <speciesReference constant="true" species="M_valtrna_c" stoichiometry="43"/>
        </listOfReactants>
        <listOfProducts>
          <speciesReference constant="true" species="M_PdhC_c" stoichiometry="1"/>
          <speciesReference constant="true" species="M_adp_c" stoichiometry="1023"/>
          <speciesReference constant="true" species="M_for_c" stoichiometry="1"/>
          <speciesReference constant="true" species="M_h_c" stoichiometry="1464"/>
          <speciesReference constant="true" species="M_pi_c" stoichiometry="1023"/>
          <speciesReference constant="true" species="M_trnaala_c" stoichiometry="50"/>
          <speciesReference constant="true" species="M_trnaarg_c" stoichiometry="11"/>
          <speciesReference constant="true" species="M_trnaasn_c" stoichiometry="20"/>
          <speciesReference constant="true" species="M_trnaasp_c" stoichiometry="22"/>
          <speciesReference constant="true" species="M_trnacys_c" stoichiometry="1"/>
          <speciesReference constant="true" species="M_trnagln_c" stoichiometry="12"/>
          <speciesReference constant="true" species="M_trnaglu_c" stoichiometry="26"/>
          <speciesReference constant="true" species="M_trnagly_c" stoichiometry="27"/>
          <speciesReference constant="true" species="M_trnahis_c" stoichiometry="7"/>
          <speciesReference constant="true" species="M_trnaile_c" stoichiometry="36"/>
          <speciesReference constant="true" species="M_trnaleu_c" stoichiometry="28"/>
          <speciesReference constant="true" species="M_trnalys_c" stoichiometry="35"/>
          <speciesReference constant="true" species="M_trnamet_c" stoichiometry="14"/>
          <speciesReference constant="true" species="M_trnaphe_c" stoichiometry="13"/>
          <speciesReference constant="true" species="M_trnapro_c" stoichiometry="27"/>
          <speciesReference constant="true" species="M_trnaser_c" stoichiometry="30"/>
          <speciesReference constant="true" species="M_trnathr_c" stoichiometry="32"/>
          <speciesReference constant="true" species="M_trnatrp_c" stoichiometry="1"/>
          <speciesReference constant="true" species="M_trnatyr_c" stoichiometry="6"/>
          <speciesReference constant="true" species="M_trnaval_c" stoichiometry="43"/>
        </listOfProducts>
        <fbc:geneProductAssociation>
          <fbc:and>
            <fbc:geneProductRef fbc:geneProduct="G_MMSYN1_0201"/>
            <fbc:geneProductRef fbc:geneProduct="G_MMSYN1_0227"/>
          </fbc:and>
        </fbc:geneProductAssociation>
      </reaction>
      <reaction fast="false" id="R_dUTPase_transl" reversible="false" name="dUTPase_transl" fbc:upperFluxBound="cobra_default_ub" fbc:lowerFluxBound="cobra_0_bound">
        <listOfReactants>
          <speciesReference constant="true" species="M_alatrna_c" stoichiometry="4"/>
          <speciesReference constant="true" species="M_argtrna_c" stoichiometry="2"/>
          <speciesReference constant="true" species="M_asntrna_c" stoichiometry="28"/>
          <speciesReference constant="true" species="M_asptrna_c" stoichiometry="9"/>
          <speciesReference constant="true" species="M_atp_c" stoichiometry="387"/>
          <speciesReference constant="true" species="M_cystrna_c" stoichiometry="2"/>
          <speciesReference constant="true" species="M_fmettrna_c" stoichiometry="1"/>
          <speciesReference constant="true" species="M_glntrna_c" stoichiometry="9"/>
          <speciesReference constant="true" species="M_glutrna_c" stoichiometry="13"/>
          <speciesReference constant="true" species="M_glytrna_c" stoichiometry="3"/>
          <speciesReference constant="true" species="M_h2o_c" stoichiometry="389"/>
          <speciesReference constant="true" species="M_histrna_c" stoichiometry="1"/>
          <speciesReference constant="true" species="M_iletrna_c" stoichiometry="22"/>
          <speciesReference constant="true" species="M_leutrna_c" stoichiometry="16"/>
          <speciesReference constant="true" species="M_lystrna_c" stoichiometry="15"/>
          <speciesReference constant="true" species="M_phetrna_c" stoichiometry="12"/>
          <speciesReference constant="true" species="M_protrna_c" stoichiometry="1"/>
          <speciesReference constant="true" species="M_sertrna_c" stoichiometry="9"/>
          <speciesReference constant="true" species="M_thrtrna_c" stoichiometry="5"/>
          <speciesReference constant="true" species="M_trptrna_c" stoichiometry="3"/>
          <speciesReference constant="true" species="M_tyrtrna_c" stoichiometry="10"/>
          <speciesReference constant="true" species="M_valtrna_c" stoichiometry="2"/>
        </listOfReactants>
        <listOfProducts>
          <speciesReference constant="true" species="M_adp_c" stoichiometry="387"/>
          <speciesReference constant="true" species="M_dUTPase_c" stoichiometry="1"/>
          <speciesReference constant="true" species="M_for_c" stoichiometry="1"/>
          <speciesReference constant="true" species="M_h_c" stoichiometry="554"/>
          <speciesReference constant="true" species="M_pi_c" stoichiometry="387"/>
          <speciesReference constant="true" species="M_trnaala_c" stoichiometry="4"/>
          <speciesReference constant="true" species="M_trnaarg_c" stoichiometry="2"/>
          <speciesReference constant="true" species="M_trnaasn_c" stoichiometry="28"/>
          <speciesReference constant="true" species="M_trnaasp_c" stoichiometry="9"/>
          <speciesReference constant="true" species="M_trnacys_c" stoichiometry="2"/>
          <speciesReference constant="true" species="M_trnagln_c" stoichiometry="9"/>
          <speciesReference constant="true" species="M_trnaglu_c" stoichiometry="13"/>
          <speciesReference constant="true" species="M_trnagly_c" stoichiometry="3"/>
          <speciesReference constant="true" species="M_trnahis_c" stoichiometry="1"/>
          <speciesReference constant="true" species="M_trnaile_c" stoichiometry="22"/>
          <speciesReference constant="true" species="M_trnaleu_c" stoichiometry="16"/>
          <speciesReference constant="true" species="M_trnalys_c" stoichiometry="15"/>
          <speciesReference constant="true" species="M_trnamet_c" stoichiometry="1"/>
          <speciesReference constant="true" species="M_trnaphe_c" stoichiometry="12"/>
          <speciesReference constant="true" species="M_trnapro_c" stoichiometry="1"/>
          <speciesReference constant="true" species="M_trnaser_c" stoichiometry="9"/>
          <speciesReference constant="true" species="M_trnathr_c" stoichiometry="5"/>
          <speciesReference constant="true" species="M_trnatrp_c" stoichiometry="3"/>
          <speciesReference constant="true" species="M_trnatyr_c" stoichiometry="10"/>
          <speciesReference constant="true" species="M_trnaval_c" stoichiometry="2"/>
        </listOfProducts>
        <fbc:geneProductAssociation>
          <fbc:and>
            <fbc:geneProductRef fbc:geneProduct="G_MMSYN1_0201"/>
            <fbc:geneProductRef fbc:geneProduct="G_MMSYN1_0447"/>
          </fbc:and>
        </fbc:geneProductAssociation>
      </reaction>
      <reaction fast="false" id="R_Protein_degrad" reversible="false" name="Protein_degrad" fbc:upperFluxBound="cobra_default_ub" fbc:lowerFluxBound="R_Protein_degrad_lower_bound">
        <listOfReactants>
          <speciesReference constant="true" species="M_atp_c" stoichiometry="225"/>
          <speciesReference constant="true" species="M_h2o_c" stoichiometry="609"/>
          <speciesReference constant="true" species="M_protein_c" stoichiometry="1"/>
        </listOfReactants>
        <listOfProducts>
          <speciesReference constant="true" species="M_adp_c" stoichiometry="225"/>
          <speciesReference constant="true" species="M_ala__L_c" stoichiometry="23"/>
          <speciesReference constant="true" species="M_arg__L_c" stoichiometry="12"/>
          <speciesReference constant="true" species="M_asn__L_c" stoichiometry="27"/>
          <speciesReference constant="true" species="M_asp__L_c" stoichiometry="23"/>
          <speciesReference constant="true" species="M_cys__L_c" stoichiometry="2"/>
          <speciesReference constant="true" species="M_gln__L_c" stoichiometry="15"/>
          <speciesReference constant="true" species="M_glu__L_c" stoichiometry="27"/>
          <speciesReference constant="true" species="M_gly_c" stoichiometry="21"/>
          <speciesReference constant="true" species="M_h_c" stoichiometry="225"/>
          <speciesReference constant="true" species="M_his__L_c" stoichiometry="5"/>
          <speciesReference constant="true" species="M_ile__L_c" stoichiometry="36"/>
          <speciesReference constant="true" species="M_leu__L_c" stoichiometry="36"/>
          <speciesReference constant="true" species="M_lys__L_c" stoichiometry="39"/>
          <speciesReference constant="true" species="M_met__L_c" stoichiometry="7"/>
          <speciesReference constant="true" species="M_phe__L_c" stoichiometry="16"/>
          <speciesReference constant="true" species="M_pi_c" stoichiometry="225"/>
          <speciesReference constant="true" species="M_pro__L_c" stoichiometry="11"/>
          <speciesReference constant="true" species="M_ser__L_c" stoichiometry="23"/>
          <speciesReference constant="true" species="M_thr__L_c" stoichiometry="22"/>
          <speciesReference constant="true" species="M_trp__L_c" stoichiometry="3"/>
          <speciesReference constant="true" species="M_tyr__L_c" stoichiometry="13"/>
          <speciesReference constant="true" species="M_val__L_c" stoichiometry="24"/>
        </listOfProducts>
        <fbc:geneProductAssociation>
          <fbc:geneProductRef fbc:geneProduct="G_MMSYN1_0394"/>
        </fbc:geneProductAssociation>
      </reaction>
      <reaction fast="false" id="R_RNAP" reversible="false" name="RNAP" fbc:upperFluxBound="cobra_default_ub" fbc:lowerFluxBound="cobra_0_bound">
        <listOfReactants>
          <speciesReference constant="true" species="M_atp_c" stoichiometry="68"/>
          <speciesReference constant="true" species="M_ctp_c" stoichiometry="20"/>
          <speciesReference constant="true" species="M_gtp_c" stoichiometry="25"/>
          <speciesReference constant="true" species="M_h2o_c" stoichiometry="41"/>
          <speciesReference constant="true" species="M_utp_c" stoichiometry="28"/>
        </listOfReactants>
        <listOfProducts>
          <speciesReference constant="true" species="M_RNA_c" stoichiometry="1"/>
          <speciesReference constant="true" species="M_adp_c" stoichiometry="41"/>
          <speciesReference constant="true" species="M_h_c" stoichiometry="41"/>
          <speciesReference constant="true" species="M_pi_c" stoichiometry="41"/>
          <speciesReference constant="true" species="M_ppi_c" stoichiometry="100"/>
        </listOfProducts>
      </reaction>
      <reaction fast="false" id="R_RNA_degrad" reversible="false" name="RNA_degrad" fbc:upperFluxBound="cobra_default_ub" fbc:lowerFluxBound="R_RNA_degrad_lower_bound">
        <listOfReactants>
          <speciesReference constant="true" species="M_RNA_c" stoichiometry="1"/>
          <speciesReference constant="true" species="M_h2o_c" stoichiometry="100"/>
        </listOfReactants>
        <listOfProducts>
          <speciesReference constant="true" species="M_amp_c" stoichiometry="27"/>
          <speciesReference constant="true" species="M_cmp_c" stoichiometry="20"/>
          <speciesReference constant="true" species="M_gmp_c" stoichiometry="25"/>
          <speciesReference constant="true" species="M_h_c" stoichiometry="100"/>
          <speciesReference constant="true" species="M_ump_c" stoichiometry="28"/>
        </listOfProducts>
      </reaction>
      <reaction fast="false" id="R_DNAP" reversible="false" name="DNAP" fbc:upperFluxBound="cobra_default_ub" fbc:lowerFluxBound="cobra_0_bound">
        <listOfReactants>
          <speciesReference constant="true" species="M_atp_c" stoichiometry="137"/>
          <speciesReference constant="true" species="M_datp_c" stoichiometry="38"/>
          <speciesReference constant="true" species="M_dctp_c" stoichiometry="12"/>
          <speciesReference constant="true" species="M_dgtp_c" stoichiometry="12"/>
          <speciesReference constant="true" species="M_dttp_c" stoichiometry="38"/>
          <speciesReference constant="true" species="M_h2o_c" stoichiometry="137"/>
        </listOfReactants>
        <listOfProducts>
          <speciesReference constant="true" species="M_DNA_c" stoichiometry="1"/>
          <speciesReference constant="true" species="M_adp_c" stoichiometry="137"/>
          <speciesReference constant="true" species="M_h_c" stoichiometry="137"/>
          <speciesReference constant="true" species="M_pi_c" stoichiometry="137"/>
          <speciesReference constant="true" species="M_ppi_c" stoichiometry="100"/>
        </listOfProducts>
      </reaction>
      <reaction fast="false" id="R_BIOMASS" reversible="false" name="BIOMASS" fbc:upperFluxBound="cobra_default_ub" fbc:lowerFluxBound="cobra_0_bound">
        <listOfReactants>
          <speciesReference constant="true" species="M_12dgr_c" stoichiometry="0.022954"/>
          <speciesReference constant="true" species="M_ACP_c" stoichiometry="2.1e-05"/>
          <speciesReference constant="true" species="M_DNA_c" stoichiometry="0.001776"/>
          <speciesReference constant="true" species="M_RNA_c" stoichiometry="0.005039"/>
          <speciesReference constant="true" species="M_ala__L_c" stoichiometry="0.008658"/>
          <speciesReference constant="true" species="M_arg__L_c" stoichiometry="0.002484"/>
          <speciesReference constant="true" species="M_asn__L_c" stoichiometry="0.006266"/>
          <speciesReference constant="true" species="M_asp__L_c" stoichiometry="0.005442"/>
          <speciesReference constant="true" species="M_atp_c" stoichiometry="25.003285"/>
          <speciesReference constant="true" species="M_ca2_c" stoichiometry="0.004658"/>
          <speciesReference constant="true" species="M_chsterol_c" stoichiometry="0.039664"/>
          <speciesReference constant="true" species="M_cl_c" stoichiometry="0.055853"/>
          <speciesReference constant="true" species="M_clpn_c" stoichiometry="0.02097"/>
          <speciesReference constant="true" species="M_coa_c" stoichiometry="0.000158"/>
          <speciesReference constant="true" species="M_ctp_c" stoichiometry="0.001095"/>
          <speciesReference constant="true" species="M_cys__L_c" stoichiometry="0.000621"/>
          <speciesReference constant="true" species="M_dUTPase_c" stoichiometry="1e-06"/>
          <speciesReference constant="true" species="M_datp_c" stoichiometry="5.7e-05"/>
          <speciesReference constant="true" species="M_dctp_c" stoichiometry="3.8e-05"/>
          <speciesReference constant="true" species="M_dgtp_c" stoichiometry="2.2e-05"/>
          <speciesReference constant="true" species="M_dttp_c" stoichiometry="6.8e-05"/>
          <speciesReference constant="true" species="M_fa_c" stoichiometry="0.020433"/>
          <speciesReference constant="true" species="M_fad_c" stoichiometry="0.00021"/>
          <speciesReference constant="true" species="M_galfur12dgr_c" stoichiometry="0.017299"/>
          <speciesReference constant="true" species="M_gln__L_c" stoichiometry="0.003283"/>
          <speciesReference constant="true" species="M_glu__L_c" stoichiometry="0.005754"/>
          <speciesReference constant="true" species="M_gly_c" stoichiometry="0.009022"/>
          <speciesReference constant="true" species="M_gtp_c" stoichiometry="0.00219"/>
          <speciesReference constant="true" species="M_h2o_c" stoichiometry="25"/>
          <speciesReference constant="true" species="M_his__L_c" stoichiometry="0.001213"/>
          <speciesReference constant="true" species="M_ile__L_c" stoichiometry="0.008749"/>
          <speciesReference constant="true" species="M_k_c" stoichiometry="0.84016"/>
          <speciesReference constant="true" species="M_leu__L_c" stoichiometry="0.008533"/>
          <speciesReference constant="true" species="M_lgltn_c" stoichiometry="0.004288"/>
          <speciesReference constant="true" species="M_lys__L_c" stoichiometry="0.009073"/>
          <speciesReference constant="true" species="M_met__L_c" stoichiometry="0.001765"/>
          <speciesReference constant="true" species="M_methfglu3_c" stoichiometry="0.00021"/>
          <speciesReference constant="true" species="M_mg2_c" stoichiometry="0.007763"/>
          <speciesReference constant="true" species="M_na1_c" stoichiometry="0.057153"/>
          <speciesReference constant="true" species="M_nadp_c" stoichiometry="0.000105"/>
          <speciesReference constant="true" species="M_pg_c" stoichiometry="0.039359"/>
          <speciesReference constant="true" species="M_phe__L_c" stoichiometry="0.002961"/>
          <speciesReference constant="true" species="M_pro__L_c" stoichiometry="0.003023"/>
          <speciesReference constant="true" species="M_protein_c" stoichiometry="0.012567"/>
          <speciesReference constant="true" species="M_pydx5p_c" stoichiometry="0.00021"/>
          <speciesReference constant="true" species="M_ser__L_c" stoichiometry="0.006713"/>
          <speciesReference constant="true" species="M_sprm_c" stoichiometry="0.006344"/>
          <speciesReference constant="true" species="M_tag_c" stoichiometry="0.006481"/>
          <speciesReference constant="true" species="M_thmpp_c" stoichiometry="0.00021"/>
          <speciesReference constant="true" species="M_thr__L_c" stoichiometry="0.006002"/>
          <speciesReference constant="true" species="M_trp__L_c" stoichiometry="0.000415"/>
          <speciesReference constant="true" species="M_tyr__L_c" stoichiometry="0.002284"/>
          <speciesReference constant="true" species="M_utp_c" stoichiometry="0.00219"/>
          <speciesReference constant="true" species="M_val__L_c" stoichiometry="0.007066"/>
        </listOfReactants>
        <listOfProducts>
          <speciesReference constant="true" species="M_adp_c" stoichiometry="25"/>
          <speciesReference constant="true" species="M_biomass_c" stoichiometry="1"/>
          <speciesReference constant="true" species="M_h_c" stoichiometry="25"/>
          <speciesReference constant="true" species="M_pi_c" stoichiometry="24.960927"/>
        </listOfProducts>
      </reaction>
      <reaction fast="false" id="R_ATPase" reversible="true" name="ATPase" fbc:upperFluxBound="R_ATPase_upper_bound" fbc:lowerFluxBound="cobra_default_lb">
        <listOfReactants>
          <speciesReference constant="true" species="M_adp_c" stoichiometry="1"/>
          <speciesReference constant="true" species="M_h_e" stoichiometry="4"/>
          <speciesReference constant="true" species="M_pi_c" stoichiometry="1"/>
        </listOfReactants>
        <listOfProducts>
          <speciesReference constant="true" species="M_atp_c" stoichiometry="1"/>
          <speciesReference constant="true" species="M_h2o_c" stoichiometry="1"/>
          <speciesReference constant="true" species="M_h_c" stoichiometry="3"/>
        </listOfProducts>
        <fbc:geneProductAssociation>
          <fbc:and>
            <fbc:geneProductRef fbc:geneProduct="G_MMSYN1_0789"/>
            <fbc:geneProductRef fbc:geneProduct="G_MMSYN1_0790"/>
            <fbc:geneProductRef fbc:geneProduct="G_MMSYN1_0791"/>
            <fbc:geneProductRef fbc:geneProduct="G_MMSYN1_0792"/>
            <fbc:geneProductRef fbc:geneProduct="G_MMSYN1_0793"/>
            <fbc:geneProductRef fbc:geneProduct="G_MMSYN1_0794"/>
            <fbc:geneProductRef fbc:geneProduct="G_MMSYN1_0795"/>
            <fbc:geneProductRef fbc:geneProduct="G_MMSYN1_0796"/>
          </fbc:and>
        </fbc:geneProductAssociation>
      </reaction>
      <reaction fast="false" id="R_GLCpts" reversible="false" name="GLCpts" fbc:upperFluxBound="cobra_default_ub" fbc:lowerFluxBound="cobra_0_bound">
        <listOfReactants>
          <speciesReference constant="true" species="M_glc__D_e" stoichiometry="1"/>
          <speciesReference constant="true" species="M_pep_c" stoichiometry="1"/>
        </listOfReactants>
        <listOfProducts>
          <speciesReference constant="true" species="M_g6p_c" stoichiometry="1"/>
          <speciesReference constant="true" species="M_pyr_c" stoichiometry="1"/>
        </listOfProducts>
        <fbc:geneProductAssociation>
          <fbc:and>
            <fbc:geneProductRef fbc:geneProduct="G_MMSYN1_0233"/>
            <fbc:geneProductRef fbc:geneProduct="G_MMSYN1_0694"/>
            <fbc:geneProductRef fbc:geneProduct="G_MMSYN1_0234"/>
            <fbc:geneProductRef fbc:geneProduct="G_MMSYN1_0779"/>
          </fbc:and>
        </fbc:geneProductAssociation>
      </reaction>
      <reaction fast="false" id="R_GAMpts" reversible="false" name="GAMpts" fbc:upperFluxBound="cobra_default_ub" fbc:lowerFluxBound="cobra_0_bound">
        <listOfReactants>
          <speciesReference constant="true" species="M_gam_e" stoichiometry="1"/>
          <speciesReference constant="true" species="M_pep_c" stoichiometry="1"/>
        </listOfReactants>
        <listOfProducts>
          <speciesReference constant="true" species="M_gam6p_c" stoichiometry="1"/>
          <speciesReference constant="true" species="M_pyr_c" stoichiometry="1"/>
        </listOfProducts>
        <fbc:geneProductAssociation>
          <fbc:and>
            <fbc:geneProductRef fbc:geneProduct="G_MMSYN1_0233"/>
            <fbc:geneProductRef fbc:geneProduct="G_MMSYN1_0694"/>
            <fbc:geneProductRef fbc:geneProduct="G_MMSYN1_0234"/>
            <fbc:geneProductRef fbc:geneProduct="G_MMSYN1_0779"/>
          </fbc:and>
        </fbc:geneProductAssociation>
      </reaction>
      <reaction fast="false" id="R_MANpts" reversible="false" name="MANpts" fbc:upperFluxBound="cobra_default_ub" fbc:lowerFluxBound="cobra_0_bound">
        <listOfReactants>
          <speciesReference constant="true" species="M_man_e" stoichiometry="1"/>
          <speciesReference constant="true" species="M_pep_c" stoichiometry="1"/>
        </listOfReactants>
        <listOfProducts>
          <speciesReference constant="true" species="M_man6p_c" stoichiometry="1"/>
          <speciesReference constant="true" species="M_pyr_c" stoichiometry="1"/>
        </listOfProducts>
        <fbc:geneProductAssociation>
          <fbc:and>
            <fbc:geneProductRef fbc:geneProduct="G_MMSYN1_0233"/>
            <fbc:geneProductRef fbc:geneProduct="G_MMSYN1_0694"/>
            <fbc:geneProductRef fbc:geneProduct="G_MMSYN1_0234"/>
            <fbc:geneProductRef fbc:geneProduct="G_MMSYN1_0779"/>
          </fbc:and>
        </fbc:geneProductAssociation>
      </reaction>
      <reaction fast="false" id="R_AMANabc" reversible="false" name="AMANabc" fbc:upperFluxBound="cobra_default_ub" fbc:lowerFluxBound="cobra_0_bound">
        <listOfReactants>
          <speciesReference constant="true" species="M_acmana_e" stoichiometry="1"/>
          <speciesReference constant="true" species="M_atp_c" stoichiometry="1"/>
          <speciesReference constant="true" species="M_h2o_c" stoichiometry="1"/>
        </listOfReactants>
        <listOfProducts>
          <speciesReference constant="true" species="M_acmana_c" stoichiometry="1"/>
          <speciesReference constant="true" species="M_adp_c" stoichiometry="1"/>
          <speciesReference constant="true" species="M_h_c" stoichiometry="1"/>
          <speciesReference constant="true" species="M_pi_c" stoichiometry="1"/>
        </listOfProducts>
      </reaction>
      <reaction fast="false" id="R_L_LACt2r" reversible="true" name="L_LACt2r" fbc:upperFluxBound="cobra_default_ub" fbc:lowerFluxBound="cobra_default_lb">
        <listOfReactants>
          <speciesReference constant="true" species="M_h_c" stoichiometry="1"/>
          <speciesReference constant="true" species="M_lac__L_c" stoichiometry="1"/>
        </listOfReactants>
        <listOfProducts>
          <speciesReference constant="true" species="M_h_e" stoichiometry="1"/>
          <speciesReference constant="true" species="M_lac__L_e" stoichiometry="1"/>
        </listOfProducts>
      </reaction>
      <reaction fast="false" id="R_PYRt2r" reversible="true" name="PYRt2r" fbc:upperFluxBound="cobra_default_ub" fbc:lowerFluxBound="cobra_default_lb">
        <listOfReactants>
          <speciesReference constant="true" species="M_h_c" stoichiometry="1"/>
          <speciesReference constant="true" species="M_pyr_c" stoichiometry="1"/>
        </listOfReactants>
        <listOfProducts>
          <speciesReference constant="true" species="M_h_e" stoichiometry="1"/>
          <speciesReference constant="true" species="M_pyr_e" stoichiometry="1"/>
        </listOfProducts>
      </reaction>
      <reaction fast="false" id="R_ACt" reversible="true" name="ACt" fbc:upperFluxBound="cobra_default_ub" fbc:lowerFluxBound="cobra_default_lb">
        <listOfReactants>
          <speciesReference constant="true" species="M_ac_c" stoichiometry="1"/>
          <speciesReference constant="true" species="M_h_c" stoichiometry="1"/>
        </listOfReactants>
        <listOfProducts>
          <speciesReference constant="true" species="M_ac_e" stoichiometry="1"/>
          <speciesReference constant="true" species="M_h_e" stoichiometry="1"/>
        </listOfProducts>
      </reaction>
      <reaction fast="false" id="R_GLYCt" reversible="true" name="GLYCt" fbc:upperFluxBound="cobra_default_ub" fbc:lowerFluxBound="cobra_default_lb">
        <listOfReactants>
          <speciesReference constant="true" species="M_glyc_e" stoichiometry="1"/>
        </listOfReactants>
        <listOfProducts>
          <speciesReference constant="true" species="M_glyc_c" stoichiometry="1"/>
        </listOfProducts>
      </reaction>
      <reaction fast="false" id="R_FAt" reversible="true" name="FAt" fbc:upperFluxBound="cobra_default_ub" fbc:lowerFluxBound="cobra_default_lb">
        <listOfReactants>
          <speciesReference constant="true" species="M_fa_e" stoichiometry="1"/>
        </listOfReactants>
        <listOfProducts>
          <speciesReference constant="true" species="M_fa_c" stoichiometry="1"/>
        </listOfProducts>
      </reaction>
      <reaction fast="false" id="R_CHOLt" reversible="true" name="CHOLt" fbc:upperFluxBound="cobra_default_ub" fbc:lowerFluxBound="cobra_default_lb">
        <listOfReactants>
          <speciesReference constant="true" species="M_chsterol_e" stoichiometry="1"/>
        </listOfReactants>
        <listOfProducts>
          <speciesReference constant="true" species="M_chsterol_c" stoichiometry="1"/>
        </listOfProducts>
      </reaction>
      <reaction fast="false" id="R_TAGt" reversible="true" name="TAGt" fbc:upperFluxBound="cobra_default_ub" fbc:lowerFluxBound="cobra_default_lb">
        <listOfReactants>
          <speciesReference constant="true" species="M_tag_e" stoichiometry="1"/>
        </listOfReactants>
        <listOfProducts>
          <speciesReference constant="true" species="M_tag_c" stoichiometry="1"/>
        </listOfProducts>
      </reaction>
      <reaction fast="false" id="R_ACALDt" reversible="true" name="ACALDt" fbc:upperFluxBound="cobra_default_ub" fbc:lowerFluxBound="cobra_default_lb">
        <listOfReactants>
          <speciesReference constant="true" species="M_acald_c" stoichiometry="1"/>
        </listOfReactants>
        <listOfProducts>
          <speciesReference constant="true" species="M_acald_e" stoichiometry="1"/>
        </listOfProducts>
      </reaction>
      <reaction fast="false" id="R_FORt" reversible="true" name="FORt" fbc:upperFluxBound="cobra_default_ub" fbc:lowerFluxBound="cobra_default_lb">
        <listOfReactants>
          <speciesReference constant="true" species="M_for_e" stoichiometry="1"/>
        </listOfReactants>
        <listOfProducts>
          <speciesReference constant="true" species="M_for_c" stoichiometry="1"/>
        </listOfProducts>
      </reaction>
      <reaction fast="false" id="R_RIBFLVabc" reversible="false" name="RIBFLVabc" fbc:upperFluxBound="cobra_default_ub" fbc:lowerFluxBound="cobra_0_bound">
        <listOfReactants>
          <speciesReference constant="true" species="M_atp_c" stoichiometry="1"/>
          <speciesReference constant="true" species="M_h2o_c" stoichiometry="1"/>
          <speciesReference constant="true" species="M_ribflv_e" stoichiometry="1"/>
        </listOfReactants>
        <listOfProducts>
          <speciesReference constant="true" species="M_adp_c" stoichiometry="1"/>
          <speciesReference constant="true" species="M_h_c" stoichiometry="1"/>
          <speciesReference constant="true" species="M_pi_c" stoichiometry="1"/>
          <speciesReference constant="true" species="M_ribflv_c" stoichiometry="1"/>
        </listOfProducts>
        <fbc:geneProductAssociation>
          <fbc:and>
            <fbc:geneProductRef fbc:geneProduct="G_MMSYN1_0641"/>
            <fbc:geneProductRef fbc:geneProduct="G_MMSYN1_0642"/>
            <fbc:geneProductRef fbc:geneProduct="G_MMSYN1_0643"/>
            <fbc:geneProductRef fbc:geneProduct="G_MMSYN1_0877"/>
          </fbc:and>
        </fbc:geneProductAssociation>
      </reaction>
      <reaction fast="false" id="R_P5Pabc" reversible="false" name="P5Pabc" fbc:upperFluxBound="cobra_default_ub" fbc:lowerFluxBound="cobra_0_bound">
        <listOfReactants>
          <speciesReference constant="true" species="M_atp_c" stoichiometry="1"/>
          <speciesReference constant="true" species="M_h2o_c" stoichiometry="1"/>
          <speciesReference constant="true" species="M_pydx5p_e" stoichiometry="1"/>
        </listOfReactants>
        <listOfProducts>
          <speciesReference constant="true" species="M_adp_c" stoichiometry="1"/>
          <speciesReference constant="true" species="M_h_c" stoichiometry="1"/>
          <speciesReference constant="true" species="M_pi_c" stoichiometry="1"/>
          <speciesReference constant="true" species="M_pydx5p_c" stoichiometry="1"/>
        </listOfProducts>
        <fbc:geneProductAssociation>
          <fbc:and>
            <fbc:geneProductRef fbc:geneProduct="G_MMSYN1_0641"/>
            <fbc:geneProductRef fbc:geneProduct="G_MMSYN1_0642"/>
            <fbc:geneProductRef fbc:geneProduct="G_MMSYN1_0643"/>
            <fbc:geneProductRef fbc:geneProduct="G_MMSYN1_0345"/>
          </fbc:and>
        </fbc:geneProductAssociation>
      </reaction>
      <reaction fast="false" id="R_5FTHFabc" reversible="false" name="5FTHFabc" fbc:upperFluxBound="cobra_default_ub" fbc:lowerFluxBound="cobra_0_bound">
        <listOfReactants>
          <speciesReference constant="true" species="M_5fthf_e" stoichiometry="1"/>
          <speciesReference constant="true" species="M_atp_c" stoichiometry="1"/>
          <speciesReference constant="true" species="M_h2o_c" stoichiometry="1"/>
        </listOfReactants>
        <listOfProducts>
          <speciesReference constant="true" species="M_5fthf_c" stoichiometry="1"/>
          <speciesReference constant="true" species="M_adp_c" stoichiometry="1"/>
          <speciesReference constant="true" species="M_h_c" stoichiometry="1"/>
          <speciesReference constant="true" species="M_pi_c" stoichiometry="1"/>
        </listOfProducts>
        <fbc:geneProductAssociation>
          <fbc:and>
            <fbc:geneProductRef fbc:geneProduct="G_MMSYN1_0641"/>
            <fbc:geneProductRef fbc:geneProduct="G_MMSYN1_0642"/>
            <fbc:geneProductRef fbc:geneProduct="G_MMSYN1_0643"/>
            <fbc:geneProductRef fbc:geneProduct="G_MMSYN1_0822"/>
          </fbc:and>
        </fbc:geneProductAssociation>
      </reaction>
      <reaction fast="false" id="R_NACabc" reversible="false" name="NACabc" fbc:upperFluxBound="cobra_default_ub" fbc:lowerFluxBound="cobra_0_bound">
        <listOfReactants>
          <speciesReference constant="true" species="M_atp_c" stoichiometry="1"/>
          <speciesReference constant="true" species="M_h2o_c" stoichiometry="1"/>
          <speciesReference constant="true" species="M_nac_e" stoichiometry="1"/>
        </listOfReactants>
        <listOfProducts>
          <speciesReference constant="true" species="M_adp_c" stoichiometry="1"/>
          <speciesReference constant="true" species="M_h_c" stoichiometry="1"/>
          <speciesReference constant="true" species="M_nac_c" stoichiometry="1"/>
          <speciesReference constant="true" species="M_pi_c" stoichiometry="1"/>
        </listOfProducts>
        <fbc:geneProductAssociation>
          <fbc:and>
            <fbc:geneProductRef fbc:geneProduct="G_MMSYN1_0641"/>
            <fbc:geneProductRef fbc:geneProduct="G_MMSYN1_0642"/>
            <fbc:geneProductRef fbc:geneProduct="G_MMSYN1_0643"/>
            <fbc:geneProductRef fbc:geneProduct="G_MMSYN1_0314"/>
          </fbc:and>
        </fbc:geneProductAssociation>
      </reaction>
      <reaction fast="false" id="R_COAabc" reversible="false" name="COAabc" fbc:upperFluxBound="cobra_default_ub" fbc:lowerFluxBound="cobra_0_bound">
        <listOfReactants>
          <speciesReference constant="true" species="M_atp_c" stoichiometry="1"/>
          <speciesReference constant="true" species="M_coa_e" stoichiometry="1"/>
          <speciesReference constant="true" species="M_h2o_c" stoichiometry="1"/>
        </listOfReactants>
        <listOfProducts>
          <speciesReference constant="true" species="M_adp_c" stoichiometry="1"/>
          <speciesReference constant="true" species="M_coa_c" stoichiometry="1"/>
          <speciesReference constant="true" species="M_h_c" stoichiometry="1"/>
          <speciesReference constant="true" species="M_pi_c" stoichiometry="1"/>
        </listOfProducts>
        <fbc:geneProductAssociation>
          <fbc:and>
            <fbc:geneProductRef fbc:geneProduct="G_MMSYN1_0641"/>
            <fbc:geneProductRef fbc:geneProduct="G_MMSYN1_0642"/>
            <fbc:geneProductRef fbc:geneProduct="G_MMSYN1_0643"/>
            <fbc:geneProductRef fbc:geneProduct="G_MMSYN1_0836"/>
          </fbc:and>
        </fbc:geneProductAssociation>
      </reaction>
      <reaction fast="false" id="R_THMPPabc" reversible="false" name="THMPPabc" fbc:upperFluxBound="cobra_default_ub" fbc:lowerFluxBound="cobra_0_bound">
        <listOfReactants>
          <speciesReference constant="true" species="M_atp_c" stoichiometry="1"/>
          <speciesReference constant="true" species="M_h2o_c" stoichiometry="1"/>
          <speciesReference constant="true" species="M_thmpp_e" stoichiometry="1"/>
        </listOfReactants>
        <listOfProducts>
          <speciesReference constant="true" species="M_adp_c" stoichiometry="1"/>
          <speciesReference constant="true" species="M_h_c" stoichiometry="1"/>
          <speciesReference constant="true" species="M_pi_c" stoichiometry="1"/>
          <speciesReference constant="true" species="M_thmpp_c" stoichiometry="1"/>
        </listOfProducts>
        <fbc:geneProductAssociation>
          <fbc:and>
            <fbc:geneProductRef fbc:geneProduct="G_MMSYN1_0706"/>
            <fbc:geneProductRef fbc:geneProduct="G_MMSYN1_0707"/>
            <fbc:geneProductRef fbc:geneProduct="G_MMSYN1_0708"/>
          </fbc:and>
        </fbc:geneProductAssociation>
      </reaction>
      <reaction fast="false" id="R_SPRMabc" reversible="false" name="SPRMabc" fbc:upperFluxBound="cobra_default_ub" fbc:lowerFluxBound="cobra_0_bound">
        <listOfReactants>
          <speciesReference constant="true" species="M_atp_c" stoichiometry="1"/>
          <speciesReference constant="true" species="M_h2o_c" stoichiometry="1"/>
          <speciesReference constant="true" species="M_sprm_e" stoichiometry="1"/>
        </listOfReactants>
        <listOfProducts>
          <speciesReference constant="true" species="M_adp_c" stoichiometry="1"/>
          <speciesReference constant="true" species="M_h_c" stoichiometry="1"/>
          <speciesReference constant="true" species="M_pi_c" stoichiometry="1"/>
          <speciesReference constant="true" species="M_sprm_c" stoichiometry="1"/>
        </listOfProducts>
        <fbc:geneProductAssociation>
          <fbc:and>
            <fbc:geneProductRef fbc:geneProduct="G_MMSYN1_0195"/>
            <fbc:geneProductRef fbc:geneProduct="G_MMSYN1_0196"/>
            <fbc:geneProductRef fbc:geneProduct="G_MMSYN1_0197"/>
          </fbc:and>
        </fbc:geneProductAssociation>
      </reaction>
      <reaction fast="false" id="R_LIPTA" reversible="false" name="LIPTA" fbc:upperFluxBound="cobra_default_ub" fbc:lowerFluxBound="cobra_0_bound">
        <listOfReactants>
          <speciesReference constant="true" species="M_PdhC_c" stoichiometry="1"/>
          <speciesReference constant="true" species="M_atp_c" stoichiometry="1"/>
          <speciesReference constant="true" species="M_h2o_c" stoichiometry="1"/>
          <speciesReference constant="true" species="M_lplys__L_e" stoichiometry="1"/>
        </listOfReactants>
        <listOfProducts>
          <speciesReference constant="true" species="M_adp_c" stoichiometry="1"/>
          <speciesReference constant="true" species="M_h_c" stoichiometry="1"/>
          <speciesReference constant="true" species="M_lpl_PdhC_c" stoichiometry="1"/>
          <speciesReference constant="true" species="M_lys__L_c" stoichiometry="1"/>
          <speciesReference constant="true" species="M_pi_c" stoichiometry="1"/>
        </listOfProducts>
        <fbc:geneProductAssociation>
          <fbc:geneProductRef fbc:geneProduct="G_MMSYN1_0401"/>
        </fbc:geneProductAssociation>
      </reaction>
      <reaction fast="false" id="R_CYTDabc" reversible="false" name="CYTDabc" fbc:upperFluxBound="cobra_default_ub" fbc:lowerFluxBound="cobra_0_bound">
        <listOfReactants>
          <speciesReference constant="true" species="M_atp_c" stoichiometry="1"/>
          <speciesReference constant="true" species="M_cytd_e" stoichiometry="1"/>
          <speciesReference constant="true" species="M_h2o_c" stoichiometry="1"/>
        </listOfReactants>
        <listOfProducts>
          <speciesReference constant="true" species="M_adp_c" stoichiometry="1"/>
          <speciesReference constant="true" species="M_cytd_c" stoichiometry="1"/>
          <speciesReference constant="true" species="M_h_c" stoichiometry="1"/>
          <speciesReference constant="true" species="M_pi_c" stoichiometry="1"/>
        </listOfProducts>
        <fbc:geneProductAssociation>
          <fbc:and>
            <fbc:geneProductRef fbc:geneProduct="G_MMSYN1_0008"/>
            <fbc:geneProductRef fbc:geneProduct="G_MMSYN1_0009"/>
            <fbc:geneProductRef fbc:geneProduct="G_MMSYN1_0010"/>
            <fbc:geneProductRef fbc:geneProduct="G_MMSYN1_0011"/>
          </fbc:and>
        </fbc:geneProductAssociation>
      </reaction>
      <reaction fast="false" id="R_DCYTabc" reversible="false" name="DCYTabc" fbc:upperFluxBound="cobra_default_ub" fbc:lowerFluxBound="cobra_0_bound">
        <listOfReactants>
          <speciesReference constant="true" species="M_atp_c" stoichiometry="1"/>
          <speciesReference constant="true" species="M_dcyt_e" stoichiometry="1"/>
          <speciesReference constant="true" species="M_h2o_c" stoichiometry="1"/>
        </listOfReactants>
        <listOfProducts>
          <speciesReference constant="true" species="M_adp_c" stoichiometry="1"/>
          <speciesReference constant="true" species="M_dcyt_c" stoichiometry="1"/>
          <speciesReference constant="true" species="M_h_c" stoichiometry="1"/>
          <speciesReference constant="true" species="M_pi_c" stoichiometry="1"/>
        </listOfProducts>
        <fbc:geneProductAssociation>
          <fbc:and>
            <fbc:geneProductRef fbc:geneProduct="G_MMSYN1_0008"/>
            <fbc:geneProductRef fbc:geneProduct="G_MMSYN1_0009"/>
            <fbc:geneProductRef fbc:geneProduct="G_MMSYN1_0010"/>
            <fbc:geneProductRef fbc:geneProduct="G_MMSYN1_0011"/>
          </fbc:and>
        </fbc:geneProductAssociation>
      </reaction>
      <reaction fast="false" id="R_URIabc" reversible="false" name="URIabc" fbc:upperFluxBound="cobra_default_ub" fbc:lowerFluxBound="cobra_0_bound">
        <listOfReactants>
          <speciesReference constant="true" species="M_atp_c" stoichiometry="1"/>
          <speciesReference constant="true" species="M_h2o_c" stoichiometry="1"/>
          <speciesReference constant="true" species="M_uri_e" stoichiometry="1"/>
        </listOfReactants>
        <listOfProducts>
          <speciesReference constant="true" species="M_adp_c" stoichiometry="1"/>
          <speciesReference constant="true" species="M_h_c" stoichiometry="1"/>
          <speciesReference constant="true" species="M_pi_c" stoichiometry="1"/>
          <speciesReference constant="true" species="M_uri_c" stoichiometry="1"/>
        </listOfProducts>
        <fbc:geneProductAssociation>
          <fbc:and>
            <fbc:geneProductRef fbc:geneProduct="G_MMSYN1_0008"/>
            <fbc:geneProductRef fbc:geneProduct="G_MMSYN1_0009"/>
            <fbc:geneProductRef fbc:geneProduct="G_MMSYN1_0010"/>
            <fbc:geneProductRef fbc:geneProduct="G_MMSYN1_0011"/>
          </fbc:and>
        </fbc:geneProductAssociation>
      </reaction>
      <reaction fast="false" id="R_DURIabc" reversible="false" name="DURIabc" fbc:upperFluxBound="cobra_default_ub" fbc:lowerFluxBound="cobra_0_bound">
        <listOfReactants>
          <speciesReference constant="true" species="M_atp_c" stoichiometry="1"/>
          <speciesReference constant="true" species="M_duri_e" stoichiometry="1"/>
          <speciesReference constant="true" species="M_h2o_c" stoichiometry="1"/>
        </listOfReactants>
        <listOfProducts>
          <speciesReference constant="true" species="M_adp_c" stoichiometry="1"/>
          <speciesReference constant="true" species="M_duri_c" stoichiometry="1"/>
          <speciesReference constant="true" species="M_h_c" stoichiometry="1"/>
          <speciesReference constant="true" species="M_pi_c" stoichiometry="1"/>
        </listOfProducts>
        <fbc:geneProductAssociation>
          <fbc:and>
            <fbc:geneProductRef fbc:geneProduct="G_MMSYN1_0008"/>
            <fbc:geneProductRef fbc:geneProduct="G_MMSYN1_0009"/>
            <fbc:geneProductRef fbc:geneProduct="G_MMSYN1_0010"/>
            <fbc:geneProductRef fbc:geneProduct="G_MMSYN1_0011"/>
          </fbc:and>
        </fbc:geneProductAssociation>
      </reaction>
      <reaction fast="false" id="R_THMDabc" reversible="false" name="THMDabc" fbc:upperFluxBound="cobra_default_ub" fbc:lowerFluxBound="cobra_0_bound">
        <listOfReactants>
          <speciesReference constant="true" species="M_atp_c" stoichiometry="1"/>
          <speciesReference constant="true" species="M_h2o_c" stoichiometry="1"/>
          <speciesReference constant="true" species="M_thymd_e" stoichiometry="1"/>
        </listOfReactants>
        <listOfProducts>
          <speciesReference constant="true" species="M_adp_c" stoichiometry="1"/>
          <speciesReference constant="true" species="M_h_c" stoichiometry="1"/>
          <speciesReference constant="true" species="M_pi_c" stoichiometry="1"/>
          <speciesReference constant="true" species="M_thymd_c" stoichiometry="1"/>
        </listOfProducts>
        <fbc:geneProductAssociation>
          <fbc:and>
            <fbc:geneProductRef fbc:geneProduct="G_MMSYN1_0008"/>
            <fbc:geneProductRef fbc:geneProduct="G_MMSYN1_0009"/>
            <fbc:geneProductRef fbc:geneProduct="G_MMSYN1_0010"/>
            <fbc:geneProductRef fbc:geneProduct="G_MMSYN1_0011"/>
          </fbc:and>
        </fbc:geneProductAssociation>
      </reaction>
      <reaction fast="false" id="R_ADNabc" reversible="false" name="ADNabc" fbc:upperFluxBound="cobra_default_ub" fbc:lowerFluxBound="cobra_0_bound">
        <listOfReactants>
          <speciesReference constant="true" species="M_adn_e" stoichiometry="1"/>
          <speciesReference constant="true" species="M_atp_c" stoichiometry="1"/>
          <speciesReference constant="true" species="M_h2o_c" stoichiometry="1"/>
        </listOfReactants>
        <listOfProducts>
          <speciesReference constant="true" species="M_adn_c" stoichiometry="1"/>
          <speciesReference constant="true" species="M_adp_c" stoichiometry="1"/>
          <speciesReference constant="true" species="M_h_c" stoichiometry="1"/>
          <speciesReference constant="true" species="M_pi_c" stoichiometry="1"/>
        </listOfProducts>
        <fbc:geneProductAssociation>
          <fbc:and>
            <fbc:geneProductRef fbc:geneProduct="G_MMSYN1_0008"/>
            <fbc:geneProductRef fbc:geneProduct="G_MMSYN1_0009"/>
            <fbc:geneProductRef fbc:geneProduct="G_MMSYN1_0010"/>
            <fbc:geneProductRef fbc:geneProduct="G_MMSYN1_0011"/>
          </fbc:and>
        </fbc:geneProductAssociation>
      </reaction>
      <reaction fast="false" id="R_DADNabc" reversible="false" name="DADNabc" fbc:upperFluxBound="cobra_default_ub" fbc:lowerFluxBound="cobra_0_bound">
        <listOfReactants>
          <speciesReference constant="true" species="M_atp_c" stoichiometry="1"/>
          <speciesReference constant="true" species="M_dad_2_e" stoichiometry="1"/>
          <speciesReference constant="true" species="M_h2o_c" stoichiometry="1"/>
        </listOfReactants>
        <listOfProducts>
          <speciesReference constant="true" species="M_adp_c" stoichiometry="1"/>
          <speciesReference constant="true" species="M_dad_2_c" stoichiometry="1"/>
          <speciesReference constant="true" species="M_h_c" stoichiometry="1"/>
          <speciesReference constant="true" species="M_pi_c" stoichiometry="1"/>
        </listOfProducts>
        <fbc:geneProductAssociation>
          <fbc:and>
            <fbc:geneProductRef fbc:geneProduct="G_MMSYN1_0008"/>
            <fbc:geneProductRef fbc:geneProduct="G_MMSYN1_0009"/>
            <fbc:geneProductRef fbc:geneProduct="G_MMSYN1_0010"/>
            <fbc:geneProductRef fbc:geneProduct="G_MMSYN1_0011"/>
          </fbc:and>
        </fbc:geneProductAssociation>
      </reaction>
      <reaction fast="false" id="R_GSNabc" reversible="false" name="GSNabc" fbc:upperFluxBound="cobra_default_ub" fbc:lowerFluxBound="cobra_0_bound">
        <listOfReactants>
          <speciesReference constant="true" species="M_atp_c" stoichiometry="1"/>
          <speciesReference constant="true" species="M_gsn_e" stoichiometry="1"/>
          <speciesReference constant="true" species="M_h2o_c" stoichiometry="1"/>
        </listOfReactants>
        <listOfProducts>
          <speciesReference constant="true" species="M_adp_c" stoichiometry="1"/>
          <speciesReference constant="true" species="M_gsn_c" stoichiometry="1"/>
          <speciesReference constant="true" species="M_h_c" stoichiometry="1"/>
          <speciesReference constant="true" species="M_pi_c" stoichiometry="1"/>
        </listOfProducts>
        <fbc:geneProductAssociation>
          <fbc:and>
            <fbc:geneProductRef fbc:geneProduct="G_MMSYN1_0008"/>
            <fbc:geneProductRef fbc:geneProduct="G_MMSYN1_0009"/>
            <fbc:geneProductRef fbc:geneProduct="G_MMSYN1_0010"/>
            <fbc:geneProductRef fbc:geneProduct="G_MMSYN1_0011"/>
          </fbc:and>
        </fbc:geneProductAssociation>
      </reaction>
      <reaction fast="false" id="R_DGSNabc" reversible="false" name="DGSNabc" fbc:upperFluxBound="cobra_default_ub" fbc:lowerFluxBound="cobra_0_bound">
        <listOfReactants>
          <speciesReference constant="true" species="M_atp_c" stoichiometry="1"/>
          <speciesReference constant="true" species="M_dgsn_e" stoichiometry="1"/>
          <speciesReference constant="true" species="M_h2o_c" stoichiometry="1"/>
        </listOfReactants>
        <listOfProducts>
          <speciesReference constant="true" species="M_adp_c" stoichiometry="1"/>
          <speciesReference constant="true" species="M_dgsn_c" stoichiometry="1"/>
          <speciesReference constant="true" species="M_h_c" stoichiometry="1"/>
          <speciesReference constant="true" species="M_pi_c" stoichiometry="1"/>
        </listOfProducts>
        <fbc:geneProductAssociation>
          <fbc:and>
            <fbc:geneProductRef fbc:geneProduct="G_MMSYN1_0008"/>
            <fbc:geneProductRef fbc:geneProduct="G_MMSYN1_0009"/>
            <fbc:geneProductRef fbc:geneProduct="G_MMSYN1_0010"/>
            <fbc:geneProductRef fbc:geneProduct="G_MMSYN1_0011"/>
          </fbc:and>
        </fbc:geneProductAssociation>
      </reaction>
      <reaction fast="false" id="R_URAt2" reversible="false" name="URAt2" fbc:upperFluxBound="cobra_default_ub" fbc:lowerFluxBound="cobra_0_bound">
        <listOfReactants>
          <speciesReference constant="true" species="M_h_e" stoichiometry="1"/>
          <speciesReference constant="true" species="M_ura_e" stoichiometry="1"/>
        </listOfReactants>
        <listOfProducts>
          <speciesReference constant="true" species="M_h_c" stoichiometry="1"/>
          <speciesReference constant="true" species="M_ura_c" stoichiometry="1"/>
        </listOfProducts>
      </reaction>
      <reaction fast="false" id="R_GUAt2" reversible="false" name="GUAt2" fbc:upperFluxBound="cobra_default_ub" fbc:lowerFluxBound="cobra_0_bound">
        <listOfReactants>
          <speciesReference constant="true" species="M_gua_e" stoichiometry="1"/>
          <speciesReference constant="true" species="M_h_e" stoichiometry="1"/>
        </listOfReactants>
        <listOfProducts>
          <speciesReference constant="true" species="M_gua_c" stoichiometry="1"/>
          <speciesReference constant="true" species="M_h_c" stoichiometry="1"/>
        </listOfProducts>
      </reaction>
      <reaction fast="false" id="R_ADEt2" reversible="false" name="ADEt2" fbc:upperFluxBound="cobra_default_ub" fbc:lowerFluxBound="cobra_0_bound">
        <listOfReactants>
          <speciesReference constant="true" species="M_ade_e" stoichiometry="1"/>
          <speciesReference constant="true" species="M_h_e" stoichiometry="1"/>
        </listOfReactants>
        <listOfProducts>
          <speciesReference constant="true" species="M_ade_c" stoichiometry="1"/>
          <speciesReference constant="true" species="M_h_c" stoichiometry="1"/>
        </listOfProducts>
      </reaction>
      <reaction fast="false" id="R_NAt" reversible="false" name="NAt" fbc:upperFluxBound="cobra_default_ub" fbc:lowerFluxBound="cobra_0_bound">
        <listOfReactants>
          <speciesReference constant="true" species="M_na1_e" stoichiometry="1"/>
        </listOfReactants>
        <listOfProducts>
          <speciesReference constant="true" species="M_na1_c" stoichiometry="1"/>
        </listOfProducts>
      </reaction>
      <reaction fast="false" id="R_Kt6" reversible="false" name="Kt6" fbc:upperFluxBound="cobra_default_ub" fbc:lowerFluxBound="cobra_0_bound">
        <listOfReactants>
          <speciesReference constant="true" species="M_atp_c" stoichiometry="1"/>
          <speciesReference constant="true" species="M_h2o_c" stoichiometry="1"/>
          <speciesReference constant="true" species="M_k_e" stoichiometry="1"/>
          <speciesReference constant="true" species="M_na1_c" stoichiometry="1"/>
        </listOfReactants>
        <listOfProducts>
          <speciesReference constant="true" species="M_adp_c" stoichiometry="1"/>
          <speciesReference constant="true" species="M_h_c" stoichiometry="1"/>
          <speciesReference constant="true" species="M_k_c" stoichiometry="1"/>
          <speciesReference constant="true" species="M_na1_e" stoichiometry="1"/>
          <speciesReference constant="true" species="M_pi_c" stoichiometry="1"/>
        </listOfProducts>
        <fbc:geneProductAssociation>
          <fbc:and>
            <fbc:geneProductRef fbc:geneProduct="G_MMSYN1_0685"/>
            <fbc:geneProductRef fbc:geneProduct="G_MMSYN1_0686"/>
          </fbc:and>
        </fbc:geneProductAssociation>
      </reaction>
      <reaction fast="false" id="R_NAt3" reversible="false" name="NAt3" fbc:upperFluxBound="cobra_default_ub" fbc:lowerFluxBound="cobra_0_bound">
        <listOfReactants>
          <speciesReference constant="true" species="M_h_e" stoichiometry="1"/>
          <speciesReference constant="true" species="M_na1_c" stoichiometry="1"/>
        </listOfReactants>
        <listOfProducts>
          <speciesReference constant="true" species="M_h_c" stoichiometry="1"/>
          <speciesReference constant="true" species="M_na1_e" stoichiometry="1"/>
        </listOfProducts>
      </reaction>
      <reaction fast="false" id="R_MG2abc" reversible="false" name="MG2abc" fbc:upperFluxBound="cobra_default_ub" fbc:lowerFluxBound="cobra_0_bound">
        <listOfReactants>
          <speciesReference constant="true" species="M_atp_c" stoichiometry="1"/>
          <speciesReference constant="true" species="M_h2o_c" stoichiometry="1"/>
          <speciesReference constant="true" species="M_mg2_e" stoichiometry="1"/>
        </listOfReactants>
        <listOfProducts>
          <speciesReference constant="true" species="M_adp_c" stoichiometry="1"/>
          <speciesReference constant="true" species="M_h_c" stoichiometry="1"/>
          <speciesReference constant="true" species="M_mg2_c" stoichiometry="1"/>
          <speciesReference constant="true" species="M_pi_c" stoichiometry="1"/>
        </listOfProducts>
        <fbc:geneProductAssociation>
          <fbc:geneProductRef fbc:geneProduct="G_MMSYN1_0787"/>
        </fbc:geneProductAssociation>
      </reaction>
      <reaction fast="false" id="R_CA2abc" reversible="false" name="CA2abc" fbc:upperFluxBound="cobra_default_ub" fbc:lowerFluxBound="cobra_0_bound">
        <listOfReactants>
          <speciesReference constant="true" species="M_atp_c" stoichiometry="1"/>
          <speciesReference constant="true" species="M_ca2_e" stoichiometry="1"/>
          <speciesReference constant="true" species="M_h2o_c" stoichiometry="1"/>
        </listOfReactants>
        <listOfProducts>
          <speciesReference constant="true" species="M_adp_c" stoichiometry="1"/>
          <speciesReference constant="true" species="M_ca2_c" stoichiometry="1"/>
          <speciesReference constant="true" species="M_h_c" stoichiometry="1"/>
          <speciesReference constant="true" species="M_pi_c" stoichiometry="1"/>
        </listOfProducts>
        <fbc:geneProductAssociation>
          <fbc:geneProductRef fbc:geneProduct="G_MMSYN1_0879"/>
        </fbc:geneProductAssociation>
      </reaction>
      <reaction fast="false" id="R_CLt" reversible="true" name="CLt" fbc:upperFluxBound="cobra_default_ub" fbc:lowerFluxBound="cobra_default_lb">
        <listOfReactants>
          <speciesReference constant="true" species="M_cl_e" stoichiometry="1"/>
        </listOfReactants>
        <listOfProducts>
          <speciesReference constant="true" species="M_cl_c" stoichiometry="1"/>
        </listOfProducts>
      </reaction>
      <reaction fast="false" id="R_Ht" reversible="false" name="Ht" fbc:upperFluxBound="cobra_default_ub" fbc:lowerFluxBound="cobra_0_bound">
        <listOfReactants>
          <speciesReference constant="true" species="M_h_e" stoichiometry="1"/>
        </listOfReactants>
        <listOfProducts>
          <speciesReference constant="true" species="M_h_c" stoichiometry="1"/>
        </listOfProducts>
      </reaction>
      <reaction fast="false" id="R_PIabc" reversible="false" name="PIabc" fbc:upperFluxBound="cobra_default_ub" fbc:lowerFluxBound="cobra_0_bound">
        <listOfReactants>
          <speciesReference constant="true" species="M_atp_c" stoichiometry="1"/>
          <speciesReference constant="true" species="M_h2o_c" stoichiometry="1"/>
          <speciesReference constant="true" species="M_pi_e" stoichiometry="1"/>
        </listOfReactants>
        <listOfProducts>
          <speciesReference constant="true" species="M_adp_c" stoichiometry="1"/>
          <speciesReference constant="true" species="M_h_c" stoichiometry="1"/>
          <speciesReference constant="true" species="M_pi_c" stoichiometry="2"/>
        </listOfProducts>
        <fbc:geneProductAssociation>
          <fbc:and>
            <fbc:geneProductRef fbc:geneProduct="G_MMSYN1_0425"/>
            <fbc:geneProductRef fbc:geneProduct="G_MMSYN1_0426"/>
            <fbc:geneProductRef fbc:geneProduct="G_MMSYN1_0427"/>
          </fbc:and>
        </fbc:geneProductAssociation>
      </reaction>
      <reaction fast="false" id="R_ARG4abc" reversible="false" name="ARG4abc" fbc:upperFluxBound="cobra_default_ub" fbc:lowerFluxBound="cobra_0_bound">
        <listOfReactants>
          <speciesReference constant="true" species="M_arg4_e" stoichiometry="1"/>
          <speciesReference constant="true" species="M_atp_c" stoichiometry="1"/>
          <speciesReference constant="true" species="M_h2o_c" stoichiometry="1"/>
        </listOfReactants>
        <listOfProducts>
          <speciesReference constant="true" species="M_adp_c" stoichiometry="1"/>
          <speciesReference constant="true" species="M_arg4_c" stoichiometry="1"/>
          <speciesReference constant="true" species="M_h_c" stoichiometry="1"/>
          <speciesReference constant="true" species="M_pi_c" stoichiometry="1"/>
        </listOfProducts>
        <fbc:geneProductAssociation>
          <fbc:and>
            <fbc:geneProductRef fbc:geneProduct="G_MMSYN1_0165"/>
            <fbc:geneProductRef fbc:geneProduct="G_MMSYN1_0166"/>
            <fbc:geneProductRef fbc:geneProduct="G_MMSYN1_0167"/>
            <fbc:geneProductRef fbc:geneProduct="G_MMSYN1_0168"/>
            <fbc:geneProductRef fbc:geneProduct="G_MMSYN1_0169"/>
          </fbc:and>
        </fbc:geneProductAssociation>
      </reaction>
      <reaction fast="false" id="R_ASP4abc" reversible="false" name="ASP4abc" fbc:upperFluxBound="cobra_default_ub" fbc:lowerFluxBound="cobra_0_bound">
        <listOfReactants>
          <speciesReference constant="true" species="M_asp4_e" stoichiometry="1"/>
          <speciesReference constant="true" species="M_atp_c" stoichiometry="1"/>
          <speciesReference constant="true" species="M_h2o_c" stoichiometry="1"/>
        </listOfReactants>
        <listOfProducts>
          <speciesReference constant="true" species="M_adp_c" stoichiometry="1"/>
          <speciesReference constant="true" species="M_asp4_c" stoichiometry="1"/>
          <speciesReference constant="true" species="M_h_c" stoichiometry="1"/>
          <speciesReference constant="true" species="M_pi_c" stoichiometry="1"/>
        </listOfProducts>
        <fbc:geneProductAssociation>
          <fbc:and>
            <fbc:geneProductRef fbc:geneProduct="G_MMSYN1_0165"/>
            <fbc:geneProductRef fbc:geneProduct="G_MMSYN1_0166"/>
            <fbc:geneProductRef fbc:geneProduct="G_MMSYN1_0167"/>
            <fbc:geneProductRef fbc:geneProduct="G_MMSYN1_0168"/>
            <fbc:geneProductRef fbc:geneProduct="G_MMSYN1_0169"/>
          </fbc:and>
        </fbc:geneProductAssociation>
      </reaction>
      <reaction fast="false" id="R_GLU4abc" reversible="false" name="GLU4abc" fbc:upperFluxBound="cobra_default_ub" fbc:lowerFluxBound="cobra_0_bound">
        <listOfReactants>
          <speciesReference constant="true" species="M_atp_c" stoichiometry="1"/>
          <speciesReference constant="true" species="M_glu4_e" stoichiometry="1"/>
          <speciesReference constant="true" species="M_h2o_c" stoichiometry="1"/>
        </listOfReactants>
        <listOfProducts>
          <speciesReference constant="true" species="M_adp_c" stoichiometry="1"/>
          <speciesReference constant="true" species="M_glu4_c" stoichiometry="1"/>
          <speciesReference constant="true" species="M_h_c" stoichiometry="1"/>
          <speciesReference constant="true" species="M_pi_c" stoichiometry="1"/>
        </listOfProducts>
        <fbc:geneProductAssociation>
          <fbc:and>
            <fbc:geneProductRef fbc:geneProduct="G_MMSYN1_0165"/>
            <fbc:geneProductRef fbc:geneProduct="G_MMSYN1_0166"/>
            <fbc:geneProductRef fbc:geneProduct="G_MMSYN1_0167"/>
            <fbc:geneProductRef fbc:geneProduct="G_MMSYN1_0168"/>
            <fbc:geneProductRef fbc:geneProduct="G_MMSYN1_0169"/>
          </fbc:and>
        </fbc:geneProductAssociation>
      </reaction>
      <reaction fast="false" id="R_GLY4abc" reversible="false" name="GLY4abc" fbc:upperFluxBound="cobra_default_ub" fbc:lowerFluxBound="cobra_0_bound">
        <listOfReactants>
          <speciesReference constant="true" species="M_atp_c" stoichiometry="1"/>
          <speciesReference constant="true" species="M_gly4_e" stoichiometry="1"/>
          <speciesReference constant="true" species="M_h2o_c" stoichiometry="1"/>
        </listOfReactants>
        <listOfProducts>
          <speciesReference constant="true" species="M_adp_c" stoichiometry="1"/>
          <speciesReference constant="true" species="M_gly4_c" stoichiometry="1"/>
          <speciesReference constant="true" species="M_h_c" stoichiometry="1"/>
          <speciesReference constant="true" species="M_pi_c" stoichiometry="1"/>
        </listOfProducts>
        <fbc:geneProductAssociation>
          <fbc:and>
            <fbc:geneProductRef fbc:geneProduct="G_MMSYN1_0165"/>
            <fbc:geneProductRef fbc:geneProduct="G_MMSYN1_0166"/>
            <fbc:geneProductRef fbc:geneProduct="G_MMSYN1_0167"/>
            <fbc:geneProductRef fbc:geneProduct="G_MMSYN1_0168"/>
            <fbc:geneProductRef fbc:geneProduct="G_MMSYN1_0169"/>
          </fbc:and>
        </fbc:geneProductAssociation>
      </reaction>
      <reaction fast="false" id="R_ISO4abc" reversible="false" name="ISO4abc" fbc:upperFluxBound="cobra_default_ub" fbc:lowerFluxBound="cobra_0_bound">
        <listOfReactants>
          <speciesReference constant="true" species="M_atp_c" stoichiometry="1"/>
          <speciesReference constant="true" species="M_h2o_c" stoichiometry="1"/>
          <speciesReference constant="true" species="M_ile4_e" stoichiometry="1"/>
        </listOfReactants>
        <listOfProducts>
          <speciesReference constant="true" species="M_adp_c" stoichiometry="1"/>
          <speciesReference constant="true" species="M_h_c" stoichiometry="1"/>
          <speciesReference constant="true" species="M_ile4_c" stoichiometry="1"/>
          <speciesReference constant="true" species="M_pi_c" stoichiometry="1"/>
        </listOfProducts>
        <fbc:geneProductAssociation>
          <fbc:and>
            <fbc:geneProductRef fbc:geneProduct="G_MMSYN1_0165"/>
            <fbc:geneProductRef fbc:geneProduct="G_MMSYN1_0166"/>
            <fbc:geneProductRef fbc:geneProduct="G_MMSYN1_0167"/>
            <fbc:geneProductRef fbc:geneProduct="G_MMSYN1_0168"/>
            <fbc:geneProductRef fbc:geneProduct="G_MMSYN1_0169"/>
          </fbc:and>
        </fbc:geneProductAssociation>
      </reaction>
      <reaction fast="false" id="R_ALA4abc" reversible="false" name="ALA4abc" fbc:upperFluxBound="cobra_default_ub" fbc:lowerFluxBound="cobra_0_bound">
        <listOfReactants>
          <speciesReference constant="true" species="M_ala4_e" stoichiometry="1"/>
          <speciesReference constant="true" species="M_atp_c" stoichiometry="1"/>
          <speciesReference constant="true" species="M_h2o_c" stoichiometry="1"/>
        </listOfReactants>
        <listOfProducts>
          <speciesReference constant="true" species="M_adp_c" stoichiometry="1"/>
          <speciesReference constant="true" species="M_ala4_c" stoichiometry="1"/>
          <speciesReference constant="true" species="M_h_c" stoichiometry="1"/>
          <speciesReference constant="true" species="M_pi_c" stoichiometry="1"/>
        </listOfProducts>
        <fbc:geneProductAssociation>
          <fbc:and>
            <fbc:geneProductRef fbc:geneProduct="G_MMSYN1_0165"/>
            <fbc:geneProductRef fbc:geneProduct="G_MMSYN1_0166"/>
            <fbc:geneProductRef fbc:geneProduct="G_MMSYN1_0167"/>
            <fbc:geneProductRef fbc:geneProduct="G_MMSYN1_0168"/>
            <fbc:geneProductRef fbc:geneProduct="G_MMSYN1_0169"/>
          </fbc:and>
        </fbc:geneProductAssociation>
      </reaction>
      <reaction fast="false" id="R_ASN4abc" reversible="false" name="ASN4abc" fbc:upperFluxBound="cobra_default_ub" fbc:lowerFluxBound="cobra_0_bound">
        <listOfReactants>
          <speciesReference constant="true" species="M_asn4_e" stoichiometry="1"/>
          <speciesReference constant="true" species="M_atp_c" stoichiometry="1"/>
          <speciesReference constant="true" species="M_h2o_c" stoichiometry="1"/>
        </listOfReactants>
        <listOfProducts>
          <speciesReference constant="true" species="M_adp_c" stoichiometry="1"/>
          <speciesReference constant="true" species="M_asn4_c" stoichiometry="1"/>
          <speciesReference constant="true" species="M_h_c" stoichiometry="1"/>
          <speciesReference constant="true" species="M_pi_c" stoichiometry="1"/>
        </listOfProducts>
        <fbc:geneProductAssociation>
          <fbc:and>
            <fbc:geneProductRef fbc:geneProduct="G_MMSYN1_0165"/>
            <fbc:geneProductRef fbc:geneProduct="G_MMSYN1_0166"/>
            <fbc:geneProductRef fbc:geneProduct="G_MMSYN1_0167"/>
            <fbc:geneProductRef fbc:geneProduct="G_MMSYN1_0168"/>
            <fbc:geneProductRef fbc:geneProduct="G_MMSYN1_0169"/>
          </fbc:and>
        </fbc:geneProductAssociation>
      </reaction>
      <reaction fast="false" id="R_LEU4abc" reversible="false" name="LEU4abc" fbc:upperFluxBound="cobra_default_ub" fbc:lowerFluxBound="cobra_0_bound">
        <listOfReactants>
          <speciesReference constant="true" species="M_atp_c" stoichiometry="1"/>
          <speciesReference constant="true" species="M_h2o_c" stoichiometry="1"/>
          <speciesReference constant="true" species="M_leu4_e" stoichiometry="1"/>
        </listOfReactants>
        <listOfProducts>
          <speciesReference constant="true" species="M_adp_c" stoichiometry="1"/>
          <speciesReference constant="true" species="M_h_c" stoichiometry="1"/>
          <speciesReference constant="true" species="M_leu4_c" stoichiometry="1"/>
          <speciesReference constant="true" species="M_pi_c" stoichiometry="1"/>
        </listOfProducts>
        <fbc:geneProductAssociation>
          <fbc:and>
            <fbc:geneProductRef fbc:geneProduct="G_MMSYN1_0165"/>
            <fbc:geneProductRef fbc:geneProduct="G_MMSYN1_0166"/>
            <fbc:geneProductRef fbc:geneProduct="G_MMSYN1_0167"/>
            <fbc:geneProductRef fbc:geneProduct="G_MMSYN1_0168"/>
            <fbc:geneProductRef fbc:geneProduct="G_MMSYN1_0169"/>
          </fbc:and>
        </fbc:geneProductAssociation>
      </reaction>
      <reaction fast="false" id="R_GLN4abc" reversible="false" name="GLN4abc" fbc:upperFluxBound="cobra_default_ub" fbc:lowerFluxBound="cobra_0_bound">
        <listOfReactants>
          <speciesReference constant="true" species="M_atp_c" stoichiometry="1"/>
          <speciesReference constant="true" species="M_gln4_e" stoichiometry="1"/>
          <speciesReference constant="true" species="M_h2o_c" stoichiometry="1"/>
        </listOfReactants>
        <listOfProducts>
          <speciesReference constant="true" species="M_adp_c" stoichiometry="1"/>
          <speciesReference constant="true" species="M_gln4_c" stoichiometry="1"/>
          <speciesReference constant="true" species="M_h_c" stoichiometry="1"/>
          <speciesReference constant="true" species="M_pi_c" stoichiometry="1"/>
        </listOfProducts>
        <fbc:geneProductAssociation>
          <fbc:and>
            <fbc:geneProductRef fbc:geneProduct="G_MMSYN1_0165"/>
            <fbc:geneProductRef fbc:geneProduct="G_MMSYN1_0166"/>
            <fbc:geneProductRef fbc:geneProduct="G_MMSYN1_0167"/>
            <fbc:geneProductRef fbc:geneProduct="G_MMSYN1_0168"/>
            <fbc:geneProductRef fbc:geneProduct="G_MMSYN1_0169"/>
          </fbc:and>
        </fbc:geneProductAssociation>
      </reaction>
      <reaction fast="false" id="R_HIS4abc" reversible="false" name="HIS4abc" fbc:upperFluxBound="cobra_default_ub" fbc:lowerFluxBound="cobra_0_bound">
        <listOfReactants>
          <speciesReference constant="true" species="M_atp_c" stoichiometry="1"/>
          <speciesReference constant="true" species="M_h2o_c" stoichiometry="1"/>
          <speciesReference constant="true" species="M_his4_e" stoichiometry="1"/>
        </listOfReactants>
        <listOfProducts>
          <speciesReference constant="true" species="M_adp_c" stoichiometry="1"/>
          <speciesReference constant="true" species="M_h_c" stoichiometry="1"/>
          <speciesReference constant="true" species="M_his4_c" stoichiometry="1"/>
          <speciesReference constant="true" species="M_pi_c" stoichiometry="1"/>
        </listOfProducts>
        <fbc:geneProductAssociation>
          <fbc:and>
            <fbc:geneProductRef fbc:geneProduct="G_MMSYN1_0165"/>
            <fbc:geneProductRef fbc:geneProduct="G_MMSYN1_0166"/>
            <fbc:geneProductRef fbc:geneProduct="G_MMSYN1_0167"/>
            <fbc:geneProductRef fbc:geneProduct="G_MMSYN1_0168"/>
            <fbc:geneProductRef fbc:geneProduct="G_MMSYN1_0169"/>
          </fbc:and>
        </fbc:geneProductAssociation>
      </reaction>
      <reaction fast="false" id="R_LYS4abc" reversible="false" name="LYS4abc" fbc:upperFluxBound="cobra_default_ub" fbc:lowerFluxBound="cobra_0_bound">
        <listOfReactants>
          <speciesReference constant="true" species="M_atp_c" stoichiometry="1"/>
          <speciesReference constant="true" species="M_h2o_c" stoichiometry="1"/>
          <speciesReference constant="true" species="M_lys4_e" stoichiometry="1"/>
        </listOfReactants>
        <listOfProducts>
          <speciesReference constant="true" species="M_adp_c" stoichiometry="1"/>
          <speciesReference constant="true" species="M_h_c" stoichiometry="1"/>
          <speciesReference constant="true" species="M_lys4_c" stoichiometry="1"/>
          <speciesReference constant="true" species="M_pi_c" stoichiometry="1"/>
        </listOfProducts>
        <fbc:geneProductAssociation>
          <fbc:and>
            <fbc:geneProductRef fbc:geneProduct="G_MMSYN1_0165"/>
            <fbc:geneProductRef fbc:geneProduct="G_MMSYN1_0166"/>
            <fbc:geneProductRef fbc:geneProduct="G_MMSYN1_0167"/>
            <fbc:geneProductRef fbc:geneProduct="G_MMSYN1_0168"/>
            <fbc:geneProductRef fbc:geneProduct="G_MMSYN1_0169"/>
          </fbc:and>
        </fbc:geneProductAssociation>
      </reaction>
      <reaction fast="false" id="R_PRO4abc" reversible="false" name="PRO4abc" fbc:upperFluxBound="cobra_default_ub" fbc:lowerFluxBound="cobra_0_bound">
        <listOfReactants>
          <speciesReference constant="true" species="M_atp_c" stoichiometry="1"/>
          <speciesReference constant="true" species="M_h2o_c" stoichiometry="1"/>
          <speciesReference constant="true" species="M_pro4_e" stoichiometry="1"/>
        </listOfReactants>
        <listOfProducts>
          <speciesReference constant="true" species="M_adp_c" stoichiometry="1"/>
          <speciesReference constant="true" species="M_h_c" stoichiometry="1"/>
          <speciesReference constant="true" species="M_pi_c" stoichiometry="1"/>
          <speciesReference constant="true" species="M_pro4_c" stoichiometry="1"/>
        </listOfProducts>
        <fbc:geneProductAssociation>
          <fbc:and>
            <fbc:geneProductRef fbc:geneProduct="G_MMSYN1_0165"/>
            <fbc:geneProductRef fbc:geneProduct="G_MMSYN1_0166"/>
            <fbc:geneProductRef fbc:geneProduct="G_MMSYN1_0167"/>
            <fbc:geneProductRef fbc:geneProduct="G_MMSYN1_0168"/>
            <fbc:geneProductRef fbc:geneProduct="G_MMSYN1_0169"/>
          </fbc:and>
        </fbc:geneProductAssociation>
      </reaction>
      <reaction fast="false" id="R_PHE4abc" reversible="false" name="PHE4abc" fbc:upperFluxBound="cobra_default_ub" fbc:lowerFluxBound="cobra_0_bound">
        <listOfReactants>
          <speciesReference constant="true" species="M_atp_c" stoichiometry="1"/>
          <speciesReference constant="true" species="M_h2o_c" stoichiometry="1"/>
          <speciesReference constant="true" species="M_phe4_e" stoichiometry="1"/>
        </listOfReactants>
        <listOfProducts>
          <speciesReference constant="true" species="M_adp_c" stoichiometry="1"/>
          <speciesReference constant="true" species="M_h_c" stoichiometry="1"/>
          <speciesReference constant="true" species="M_phe4_c" stoichiometry="1"/>
          <speciesReference constant="true" species="M_pi_c" stoichiometry="1"/>
        </listOfProducts>
        <fbc:geneProductAssociation>
          <fbc:and>
            <fbc:geneProductRef fbc:geneProduct="G_MMSYN1_0165"/>
            <fbc:geneProductRef fbc:geneProduct="G_MMSYN1_0166"/>
            <fbc:geneProductRef fbc:geneProduct="G_MMSYN1_0167"/>
            <fbc:geneProductRef fbc:geneProduct="G_MMSYN1_0168"/>
            <fbc:geneProductRef fbc:geneProduct="G_MMSYN1_0169"/>
          </fbc:and>
        </fbc:geneProductAssociation>
      </reaction>
      <reaction fast="false" id="R_THR4abc" reversible="false" name="THR4abc" fbc:upperFluxBound="cobra_default_ub" fbc:lowerFluxBound="cobra_0_bound">
        <listOfReactants>
          <speciesReference constant="true" species="M_atp_c" stoichiometry="1"/>
          <speciesReference constant="true" species="M_h2o_c" stoichiometry="1"/>
          <speciesReference constant="true" species="M_thr4_e" stoichiometry="1"/>
        </listOfReactants>
        <listOfProducts>
          <speciesReference constant="true" species="M_adp_c" stoichiometry="1"/>
          <speciesReference constant="true" species="M_h_c" stoichiometry="1"/>
          <speciesReference constant="true" species="M_pi_c" stoichiometry="1"/>
          <speciesReference constant="true" species="M_thr4_c" stoichiometry="1"/>
        </listOfProducts>
        <fbc:geneProductAssociation>
          <fbc:and>
            <fbc:geneProductRef fbc:geneProduct="G_MMSYN1_0165"/>
            <fbc:geneProductRef fbc:geneProduct="G_MMSYN1_0166"/>
            <fbc:geneProductRef fbc:geneProduct="G_MMSYN1_0167"/>
            <fbc:geneProductRef fbc:geneProduct="G_MMSYN1_0168"/>
            <fbc:geneProductRef fbc:geneProduct="G_MMSYN1_0169"/>
          </fbc:and>
        </fbc:geneProductAssociation>
      </reaction>
      <reaction fast="false" id="R_TRP4abc" reversible="false" name="TRP4abc" fbc:upperFluxBound="cobra_default_ub" fbc:lowerFluxBound="cobra_0_bound">
        <listOfReactants>
          <speciesReference constant="true" species="M_atp_c" stoichiometry="1"/>
          <speciesReference constant="true" species="M_h2o_c" stoichiometry="1"/>
          <speciesReference constant="true" species="M_trp4_e" stoichiometry="1"/>
        </listOfReactants>
        <listOfProducts>
          <speciesReference constant="true" species="M_adp_c" stoichiometry="1"/>
          <speciesReference constant="true" species="M_h_c" stoichiometry="1"/>
          <speciesReference constant="true" species="M_pi_c" stoichiometry="1"/>
          <speciesReference constant="true" species="M_trp4_c" stoichiometry="1"/>
        </listOfProducts>
        <fbc:geneProductAssociation>
          <fbc:and>
            <fbc:geneProductRef fbc:geneProduct="G_MMSYN1_0165"/>
            <fbc:geneProductRef fbc:geneProduct="G_MMSYN1_0166"/>
            <fbc:geneProductRef fbc:geneProduct="G_MMSYN1_0167"/>
            <fbc:geneProductRef fbc:geneProduct="G_MMSYN1_0168"/>
            <fbc:geneProductRef fbc:geneProduct="G_MMSYN1_0169"/>
          </fbc:and>
        </fbc:geneProductAssociation>
      </reaction>
      <reaction fast="false" id="R_TYR4abc" reversible="false" name="TYR4abc" fbc:upperFluxBound="cobra_default_ub" fbc:lowerFluxBound="cobra_0_bound">
        <listOfReactants>
          <speciesReference constant="true" species="M_atp_c" stoichiometry="1"/>
          <speciesReference constant="true" species="M_h2o_c" stoichiometry="1"/>
          <speciesReference constant="true" species="M_tyr4_e" stoichiometry="1"/>
        </listOfReactants>
        <listOfProducts>
          <speciesReference constant="true" species="M_adp_c" stoichiometry="1"/>
          <speciesReference constant="true" species="M_h_c" stoichiometry="1"/>
          <speciesReference constant="true" species="M_pi_c" stoichiometry="1"/>
          <speciesReference constant="true" species="M_tyr4_c" stoichiometry="1"/>
        </listOfProducts>
        <fbc:geneProductAssociation>
          <fbc:and>
            <fbc:geneProductRef fbc:geneProduct="G_MMSYN1_0165"/>
            <fbc:geneProductRef fbc:geneProduct="G_MMSYN1_0166"/>
            <fbc:geneProductRef fbc:geneProduct="G_MMSYN1_0167"/>
            <fbc:geneProductRef fbc:geneProduct="G_MMSYN1_0168"/>
            <fbc:geneProductRef fbc:geneProduct="G_MMSYN1_0169"/>
          </fbc:and>
        </fbc:geneProductAssociation>
      </reaction>
      <reaction fast="false" id="R_VAL4abc" reversible="false" name="VAL4abc" fbc:upperFluxBound="cobra_default_ub" fbc:lowerFluxBound="cobra_0_bound">
        <listOfReactants>
          <speciesReference constant="true" species="M_atp_c" stoichiometry="1"/>
          <speciesReference constant="true" species="M_h2o_c" stoichiometry="1"/>
          <speciesReference constant="true" species="M_val4_e" stoichiometry="1"/>
        </listOfReactants>
        <listOfProducts>
          <speciesReference constant="true" species="M_adp_c" stoichiometry="1"/>
          <speciesReference constant="true" species="M_h_c" stoichiometry="1"/>
          <speciesReference constant="true" species="M_pi_c" stoichiometry="1"/>
          <speciesReference constant="true" species="M_val4_c" stoichiometry="1"/>
        </listOfProducts>
        <fbc:geneProductAssociation>
          <fbc:and>
            <fbc:geneProductRef fbc:geneProduct="G_MMSYN1_0165"/>
            <fbc:geneProductRef fbc:geneProduct="G_MMSYN1_0166"/>
            <fbc:geneProductRef fbc:geneProduct="G_MMSYN1_0167"/>
            <fbc:geneProductRef fbc:geneProduct="G_MMSYN1_0168"/>
            <fbc:geneProductRef fbc:geneProduct="G_MMSYN1_0169"/>
          </fbc:and>
        </fbc:geneProductAssociation>
      </reaction>
      <reaction fast="false" id="R_SER4abc" reversible="false" name="SER4abc" fbc:upperFluxBound="cobra_default_ub" fbc:lowerFluxBound="cobra_0_bound">
        <listOfReactants>
          <speciesReference constant="true" species="M_atp_c" stoichiometry="1"/>
          <speciesReference constant="true" species="M_h2o_c" stoichiometry="1"/>
          <speciesReference constant="true" species="M_ser4_e" stoichiometry="1"/>
        </listOfReactants>
        <listOfProducts>
          <speciesReference constant="true" species="M_adp_c" stoichiometry="1"/>
          <speciesReference constant="true" species="M_h_c" stoichiometry="1"/>
          <speciesReference constant="true" species="M_pi_c" stoichiometry="1"/>
          <speciesReference constant="true" species="M_ser4_c" stoichiometry="1"/>
        </listOfProducts>
        <fbc:geneProductAssociation>
          <fbc:and>
            <fbc:geneProductRef fbc:geneProduct="G_MMSYN1_0165"/>
            <fbc:geneProductRef fbc:geneProduct="G_MMSYN1_0166"/>
            <fbc:geneProductRef fbc:geneProduct="G_MMSYN1_0167"/>
            <fbc:geneProductRef fbc:geneProduct="G_MMSYN1_0168"/>
            <fbc:geneProductRef fbc:geneProduct="G_MMSYN1_0169"/>
          </fbc:and>
        </fbc:geneProductAssociation>
      </reaction>
      <reaction fast="false" id="R_MET4abc" reversible="false" name="MET4abc" fbc:upperFluxBound="cobra_default_ub" fbc:lowerFluxBound="cobra_0_bound">
        <listOfReactants>
          <speciesReference constant="true" species="M_atp_c" stoichiometry="1"/>
          <speciesReference constant="true" species="M_h2o_c" stoichiometry="1"/>
          <speciesReference constant="true" species="M_met4_e" stoichiometry="1"/>
        </listOfReactants>
        <listOfProducts>
          <speciesReference constant="true" species="M_adp_c" stoichiometry="1"/>
          <speciesReference constant="true" species="M_h_c" stoichiometry="1"/>
          <speciesReference constant="true" species="M_met4_c" stoichiometry="1"/>
          <speciesReference constant="true" species="M_pi_c" stoichiometry="1"/>
        </listOfProducts>
        <fbc:geneProductAssociation>
          <fbc:and>
            <fbc:geneProductRef fbc:geneProduct="G_MMSYN1_0165"/>
            <fbc:geneProductRef fbc:geneProduct="G_MMSYN1_0166"/>
            <fbc:geneProductRef fbc:geneProduct="G_MMSYN1_0167"/>
            <fbc:geneProductRef fbc:geneProduct="G_MMSYN1_0168"/>
            <fbc:geneProductRef fbc:geneProduct="G_MMSYN1_0169"/>
          </fbc:and>
        </fbc:geneProductAssociation>
      </reaction>
      <reaction fast="false" id="R_ARGt2r" reversible="false" name="ARGt2r" fbc:upperFluxBound="cobra_default_ub" fbc:lowerFluxBound="cobra_0_bound">
        <listOfReactants>
          <speciesReference constant="true" species="M_arg__L_e" stoichiometry="1"/>
          <speciesReference constant="true" species="M_h_e" stoichiometry="1"/>
        </listOfReactants>
        <listOfProducts>
          <speciesReference constant="true" species="M_arg__L_c" stoichiometry="1"/>
          <speciesReference constant="true" species="M_h_c" stoichiometry="1"/>
        </listOfProducts>
        <fbc:geneProductAssociation>
          <fbc:or>
            <fbc:geneProductRef fbc:geneProduct="G_MMSYN1_0876"/>
            <fbc:geneProductRef fbc:geneProduct="G_MMSYN1_0878"/>
          </fbc:or>
        </fbc:geneProductAssociation>
      </reaction>
      <reaction fast="false" id="R_ASPt2pr" reversible="false" name="ASPt2pr" fbc:upperFluxBound="cobra_default_ub" fbc:lowerFluxBound="cobra_0_bound">
        <listOfReactants>
          <speciesReference constant="true" species="M_asp__L_e" stoichiometry="1"/>
          <speciesReference constant="true" species="M_h_e" stoichiometry="2"/>
        </listOfReactants>
        <listOfProducts>
          <speciesReference constant="true" species="M_asp__L_c" stoichiometry="1"/>
          <speciesReference constant="true" species="M_h_c" stoichiometry="2"/>
        </listOfProducts>
        <fbc:geneProductAssociation>
          <fbc:geneProductRef fbc:geneProduct="G_MMSYN1_0886"/>
        </fbc:geneProductAssociation>
      </reaction>
      <reaction fast="false" id="R_CYSt2r" reversible="false" name="CYSt2r" fbc:upperFluxBound="cobra_default_ub" fbc:lowerFluxBound="cobra_0_bound">
        <listOfReactants>
          <speciesReference constant="true" species="M_cys__L_e" stoichiometry="1"/>
          <speciesReference constant="true" species="M_h_e" stoichiometry="1"/>
        </listOfReactants>
        <listOfProducts>
          <speciesReference constant="true" species="M_cys__L_c" stoichiometry="1"/>
          <speciesReference constant="true" species="M_h_c" stoichiometry="1"/>
        </listOfProducts>
        <fbc:geneProductAssociation>
          <fbc:or>
            <fbc:geneProductRef fbc:geneProduct="G_MMSYN1_0876"/>
            <fbc:geneProductRef fbc:geneProduct="G_MMSYN1_0878"/>
          </fbc:or>
        </fbc:geneProductAssociation>
      </reaction>
      <reaction fast="false" id="R_GLUt2pr" reversible="false" name="GLUt2pr" fbc:upperFluxBound="cobra_default_ub" fbc:lowerFluxBound="cobra_0_bound">
        <listOfReactants>
          <speciesReference constant="true" species="M_glu__L_e" stoichiometry="1"/>
          <speciesReference constant="true" species="M_h_e" stoichiometry="2"/>
        </listOfReactants>
        <listOfProducts>
          <speciesReference constant="true" species="M_glu__L_c" stoichiometry="1"/>
          <speciesReference constant="true" species="M_h_c" stoichiometry="2"/>
        </listOfProducts>
        <fbc:geneProductAssociation>
          <fbc:geneProductRef fbc:geneProduct="G_MMSYN1_0886"/>
        </fbc:geneProductAssociation>
      </reaction>
      <reaction fast="false" id="R_GLYt2r" reversible="false" name="GLYt2r" fbc:upperFluxBound="cobra_default_ub" fbc:lowerFluxBound="cobra_0_bound">
        <listOfReactants>
          <speciesReference constant="true" species="M_gly_e" stoichiometry="1"/>
          <speciesReference constant="true" species="M_h_e" stoichiometry="1"/>
        </listOfReactants>
        <listOfProducts>
          <speciesReference constant="true" species="M_gly_c" stoichiometry="1"/>
          <speciesReference constant="true" species="M_h_c" stoichiometry="1"/>
        </listOfProducts>
        <fbc:geneProductAssociation>
          <fbc:or>
            <fbc:geneProductRef fbc:geneProduct="G_MMSYN1_0876"/>
            <fbc:geneProductRef fbc:geneProduct="G_MMSYN1_0878"/>
          </fbc:or>
        </fbc:geneProductAssociation>
      </reaction>
      <reaction fast="false" id="R_ISOt2r" reversible="false" name="ISOt2r" fbc:upperFluxBound="cobra_default_ub" fbc:lowerFluxBound="cobra_0_bound">
        <listOfReactants>
          <speciesReference constant="true" species="M_h_e" stoichiometry="1"/>
          <speciesReference constant="true" species="M_ile__L_e" stoichiometry="1"/>
        </listOfReactants>
        <listOfProducts>
          <speciesReference constant="true" species="M_h_c" stoichiometry="1"/>
          <speciesReference constant="true" species="M_ile__L_c" stoichiometry="1"/>
        </listOfProducts>
        <fbc:geneProductAssociation>
          <fbc:or>
            <fbc:geneProductRef fbc:geneProduct="G_MMSYN1_0876"/>
            <fbc:geneProductRef fbc:geneProduct="G_MMSYN1_0878"/>
          </fbc:or>
        </fbc:geneProductAssociation>
      </reaction>
      <reaction fast="false" id="R_ALAt2r" reversible="false" name="ALAt2r" fbc:upperFluxBound="cobra_default_ub" fbc:lowerFluxBound="cobra_0_bound">
        <listOfReactants>
          <speciesReference constant="true" species="M_ala__L_e" stoichiometry="1"/>
          <speciesReference constant="true" species="M_h_e" stoichiometry="1"/>
        </listOfReactants>
        <listOfProducts>
          <speciesReference constant="true" species="M_ala__L_c" stoichiometry="1"/>
          <speciesReference constant="true" species="M_h_c" stoichiometry="1"/>
        </listOfProducts>
        <fbc:geneProductAssociation>
          <fbc:or>
            <fbc:geneProductRef fbc:geneProduct="G_MMSYN1_0876"/>
            <fbc:geneProductRef fbc:geneProduct="G_MMSYN1_0878"/>
          </fbc:or>
        </fbc:geneProductAssociation>
      </reaction>
      <reaction fast="false" id="R_ASNt2r" reversible="false" name="ASNt2r" fbc:upperFluxBound="cobra_default_ub" fbc:lowerFluxBound="cobra_0_bound">
        <listOfReactants>
          <speciesReference constant="true" species="M_asn__L_e" stoichiometry="1"/>
          <speciesReference constant="true" species="M_h_e" stoichiometry="1"/>
        </listOfReactants>
        <listOfProducts>
          <speciesReference constant="true" species="M_asn__L_c" stoichiometry="1"/>
          <speciesReference constant="true" species="M_h_c" stoichiometry="1"/>
        </listOfProducts>
        <fbc:geneProductAssociation>
          <fbc:or>
            <fbc:geneProductRef fbc:geneProduct="G_MMSYN1_0876"/>
            <fbc:geneProductRef fbc:geneProduct="G_MMSYN1_0878"/>
          </fbc:or>
        </fbc:geneProductAssociation>
      </reaction>
      <reaction fast="false" id="R_LEUt2r" reversible="false" name="LEUt2r" fbc:upperFluxBound="cobra_default_ub" fbc:lowerFluxBound="cobra_0_bound">
        <listOfReactants>
          <speciesReference constant="true" species="M_h_e" stoichiometry="1"/>
          <speciesReference constant="true" species="M_leu__L_e" stoichiometry="1"/>
        </listOfReactants>
        <listOfProducts>
          <speciesReference constant="true" species="M_h_c" stoichiometry="1"/>
          <speciesReference constant="true" species="M_leu__L_c" stoichiometry="1"/>
        </listOfProducts>
        <fbc:geneProductAssociation>
          <fbc:or>
            <fbc:geneProductRef fbc:geneProduct="G_MMSYN1_0876"/>
            <fbc:geneProductRef fbc:geneProduct="G_MMSYN1_0878"/>
          </fbc:or>
        </fbc:geneProductAssociation>
      </reaction>
      <reaction fast="false" id="R_GLNt2r" reversible="false" name="GLNt2r" fbc:upperFluxBound="cobra_default_ub" fbc:lowerFluxBound="cobra_0_bound">
        <listOfReactants>
          <speciesReference constant="true" species="M_gln__L_e" stoichiometry="1"/>
          <speciesReference constant="true" species="M_h_e" stoichiometry="1"/>
        </listOfReactants>
        <listOfProducts>
          <speciesReference constant="true" species="M_gln__L_c" stoichiometry="1"/>
          <speciesReference constant="true" species="M_h_c" stoichiometry="1"/>
        </listOfProducts>
        <fbc:geneProductAssociation>
          <fbc:or>
            <fbc:geneProductRef fbc:geneProduct="G_MMSYN1_0876"/>
            <fbc:geneProductRef fbc:geneProduct="G_MMSYN1_0878"/>
          </fbc:or>
        </fbc:geneProductAssociation>
      </reaction>
      <reaction fast="false" id="R_HISt2r" reversible="false" name="HISt2r" fbc:upperFluxBound="cobra_default_ub" fbc:lowerFluxBound="cobra_0_bound">
        <listOfReactants>
          <speciesReference constant="true" species="M_h_e" stoichiometry="1"/>
          <speciesReference constant="true" species="M_his__L_e" stoichiometry="1"/>
        </listOfReactants>
        <listOfProducts>
          <speciesReference constant="true" species="M_h_c" stoichiometry="1"/>
          <speciesReference constant="true" species="M_his__L_c" stoichiometry="1"/>
        </listOfProducts>
        <fbc:geneProductAssociation>
          <fbc:or>
            <fbc:geneProductRef fbc:geneProduct="G_MMSYN1_0876"/>
            <fbc:geneProductRef fbc:geneProduct="G_MMSYN1_0878"/>
          </fbc:or>
        </fbc:geneProductAssociation>
      </reaction>
      <reaction fast="false" id="R_LYSt2r" reversible="false" name="LYSt2r" fbc:upperFluxBound="cobra_default_ub" fbc:lowerFluxBound="cobra_0_bound">
        <listOfReactants>
          <speciesReference constant="true" species="M_h_e" stoichiometry="1"/>
          <speciesReference constant="true" species="M_lys__L_e" stoichiometry="1"/>
        </listOfReactants>
        <listOfProducts>
          <speciesReference constant="true" species="M_h_c" stoichiometry="1"/>
          <speciesReference constant="true" species="M_lys__L_c" stoichiometry="1"/>
        </listOfProducts>
        <fbc:geneProductAssociation>
          <fbc:or>
            <fbc:geneProductRef fbc:geneProduct="G_MMSYN1_0876"/>
            <fbc:geneProductRef fbc:geneProduct="G_MMSYN1_0878"/>
          </fbc:or>
        </fbc:geneProductAssociation>
      </reaction>
      <reaction fast="false" id="R_PROt2r" reversible="false" name="PROt2r" fbc:upperFluxBound="cobra_default_ub" fbc:lowerFluxBound="cobra_0_bound">
        <listOfReactants>
          <speciesReference constant="true" species="M_h_e" stoichiometry="1"/>
          <speciesReference constant="true" species="M_pro__L_e" stoichiometry="1"/>
        </listOfReactants>
        <listOfProducts>
          <speciesReference constant="true" species="M_h_c" stoichiometry="1"/>
          <speciesReference constant="true" species="M_pro__L_c" stoichiometry="1"/>
        </listOfProducts>
        <fbc:geneProductAssociation>
          <fbc:or>
            <fbc:geneProductRef fbc:geneProduct="G_MMSYN1_0876"/>
            <fbc:geneProductRef fbc:geneProduct="G_MMSYN1_0878"/>
          </fbc:or>
        </fbc:geneProductAssociation>
      </reaction>
      <reaction fast="false" id="R_PHEt2r" reversible="false" name="PHEt2r" fbc:upperFluxBound="cobra_default_ub" fbc:lowerFluxBound="cobra_0_bound">
        <listOfReactants>
          <speciesReference constant="true" species="M_h_e" stoichiometry="1"/>
          <speciesReference constant="true" species="M_phe__L_e" stoichiometry="1"/>
        </listOfReactants>
        <listOfProducts>
          <speciesReference constant="true" species="M_h_c" stoichiometry="1"/>
          <speciesReference constant="true" species="M_phe__L_c" stoichiometry="1"/>
        </listOfProducts>
        <fbc:geneProductAssociation>
          <fbc:or>
            <fbc:geneProductRef fbc:geneProduct="G_MMSYN1_0876"/>
            <fbc:geneProductRef fbc:geneProduct="G_MMSYN1_0878"/>
          </fbc:or>
        </fbc:geneProductAssociation>
      </reaction>
      <reaction fast="false" id="R_THRt2r" reversible="false" name="THRt2r" fbc:upperFluxBound="cobra_default_ub" fbc:lowerFluxBound="cobra_0_bound">
        <listOfReactants>
          <speciesReference constant="true" species="M_h_e" stoichiometry="1"/>
          <speciesReference constant="true" species="M_thr__L_e" stoichiometry="1"/>
        </listOfReactants>
        <listOfProducts>
          <speciesReference constant="true" species="M_h_c" stoichiometry="1"/>
          <speciesReference constant="true" species="M_thr__L_c" stoichiometry="1"/>
        </listOfProducts>
        <fbc:geneProductAssociation>
          <fbc:or>
            <fbc:geneProductRef fbc:geneProduct="G_MMSYN1_0876"/>
            <fbc:geneProductRef fbc:geneProduct="G_MMSYN1_0878"/>
          </fbc:or>
        </fbc:geneProductAssociation>
      </reaction>
      <reaction fast="false" id="R_TRPt2r" reversible="false" name="TRPt2r" fbc:upperFluxBound="cobra_default_ub" fbc:lowerFluxBound="cobra_0_bound">
        <listOfReactants>
          <speciesReference constant="true" species="M_h_e" stoichiometry="1"/>
          <speciesReference constant="true" species="M_trp__L_e" stoichiometry="1"/>
        </listOfReactants>
        <listOfProducts>
          <speciesReference constant="true" species="M_h_c" stoichiometry="1"/>
          <speciesReference constant="true" species="M_trp__L_c" stoichiometry="1"/>
        </listOfProducts>
        <fbc:geneProductAssociation>
          <fbc:or>
            <fbc:geneProductRef fbc:geneProduct="G_MMSYN1_0876"/>
            <fbc:geneProductRef fbc:geneProduct="G_MMSYN1_0878"/>
          </fbc:or>
        </fbc:geneProductAssociation>
      </reaction>
      <reaction fast="false" id="R_TYRt2r" reversible="false" name="TYRt2r" fbc:upperFluxBound="cobra_default_ub" fbc:lowerFluxBound="cobra_0_bound">
        <listOfReactants>
          <speciesReference constant="true" species="M_h_e" stoichiometry="1"/>
          <speciesReference constant="true" species="M_tyr__L_e" stoichiometry="1"/>
        </listOfReactants>
        <listOfProducts>
          <speciesReference constant="true" species="M_h_c" stoichiometry="1"/>
          <speciesReference constant="true" species="M_tyr__L_c" stoichiometry="1"/>
        </listOfProducts>
        <fbc:geneProductAssociation>
          <fbc:or>
            <fbc:geneProductRef fbc:geneProduct="G_MMSYN1_0876"/>
            <fbc:geneProductRef fbc:geneProduct="G_MMSYN1_0878"/>
          </fbc:or>
        </fbc:geneProductAssociation>
      </reaction>
      <reaction fast="false" id="R_VALt2r" reversible="false" name="VALt2r" fbc:upperFluxBound="cobra_default_ub" fbc:lowerFluxBound="cobra_0_bound">
        <listOfReactants>
          <speciesReference constant="true" species="M_h_e" stoichiometry="1"/>
          <speciesReference constant="true" species="M_val__L_e" stoichiometry="1"/>
        </listOfReactants>
        <listOfProducts>
          <speciesReference constant="true" species="M_h_c" stoichiometry="1"/>
          <speciesReference constant="true" species="M_val__L_c" stoichiometry="1"/>
        </listOfProducts>
        <fbc:geneProductAssociation>
          <fbc:or>
            <fbc:geneProductRef fbc:geneProduct="G_MMSYN1_0876"/>
            <fbc:geneProductRef fbc:geneProduct="G_MMSYN1_0878"/>
          </fbc:or>
        </fbc:geneProductAssociation>
      </reaction>
      <reaction fast="false" id="R_SERt2r" reversible="false" name="SERt2r" fbc:upperFluxBound="cobra_default_ub" fbc:lowerFluxBound="cobra_0_bound">
        <listOfReactants>
          <speciesReference constant="true" species="M_h_e" stoichiometry="1"/>
          <speciesReference constant="true" species="M_ser__L_e" stoichiometry="1"/>
        </listOfReactants>
        <listOfProducts>
          <speciesReference constant="true" species="M_h_c" stoichiometry="1"/>
          <speciesReference constant="true" species="M_ser__L_c" stoichiometry="1"/>
        </listOfProducts>
        <fbc:geneProductAssociation>
          <fbc:or>
            <fbc:geneProductRef fbc:geneProduct="G_MMSYN1_0876"/>
            <fbc:geneProductRef fbc:geneProduct="G_MMSYN1_0878"/>
          </fbc:or>
        </fbc:geneProductAssociation>
      </reaction>
      <reaction fast="false" id="R_METt2r" reversible="false" name="METt2r" fbc:upperFluxBound="cobra_default_ub" fbc:lowerFluxBound="cobra_0_bound">
        <listOfReactants>
          <speciesReference constant="true" species="M_h_e" stoichiometry="1"/>
          <speciesReference constant="true" species="M_met__L_e" stoichiometry="1"/>
        </listOfReactants>
        <listOfProducts>
          <speciesReference constant="true" species="M_h_c" stoichiometry="1"/>
          <speciesReference constant="true" species="M_met__L_c" stoichiometry="1"/>
        </listOfProducts>
        <fbc:geneProductAssociation>
          <fbc:or>
            <fbc:geneProductRef fbc:geneProduct="G_MMSYN1_0876"/>
            <fbc:geneProductRef fbc:geneProduct="G_MMSYN1_0878"/>
          </fbc:or>
        </fbc:geneProductAssociation>
      </reaction>
      <reaction fast="false" id="R_O2t" reversible="true" name="O2t" fbc:upperFluxBound="cobra_default_ub" fbc:lowerFluxBound="cobra_default_lb">
        <listOfReactants>
          <speciesReference constant="true" species="M_o2_e" stoichiometry="1"/>
        </listOfReactants>
        <listOfProducts>
          <speciesReference constant="true" species="M_o2_c" stoichiometry="1"/>
        </listOfProducts>
      </reaction>
      <reaction fast="false" id="R_CO2t" reversible="true" name="CO2t" fbc:upperFluxBound="cobra_default_ub" fbc:lowerFluxBound="cobra_default_lb">
        <listOfReactants>
          <speciesReference constant="true" species="M_co2_e" stoichiometry="1"/>
        </listOfReactants>
        <listOfProducts>
          <speciesReference constant="true" species="M_co2_c" stoichiometry="1"/>
        </listOfProducts>
      </reaction>
      <reaction fast="false" id="R_H2Ot" reversible="true" name="H2Ot" fbc:upperFluxBound="cobra_default_ub" fbc:lowerFluxBound="cobra_default_lb">
        <listOfReactants>
          <speciesReference constant="true" species="M_h2o_e" stoichiometry="1"/>
        </listOfReactants>
        <listOfProducts>
          <speciesReference constant="true" species="M_h2o_c" stoichiometry="1"/>
        </listOfProducts>
      </reaction>
      <reaction fast="false" id="R_NH3t" reversible="true" name="NH3t" fbc:upperFluxBound="cobra_default_ub" fbc:lowerFluxBound="cobra_default_lb">
        <listOfReactants>
          <speciesReference constant="true" species="M_nh3_e" stoichiometry="1"/>
        </listOfReactants>
        <listOfProducts>
          <speciesReference constant="true" species="M_nh3_c" stoichiometry="1"/>
        </listOfProducts>
      </reaction>
      <reaction fast="false" id="R_HCYSt" reversible="false" name="HCYSt" fbc:upperFluxBound="cobra_default_ub" fbc:lowerFluxBound="cobra_0_bound">
        <listOfReactants>
          <speciesReference constant="true" species="M_hcys__L_c" stoichiometry="1"/>
        </listOfReactants>
        <listOfProducts>
          <speciesReference constant="true" species="M_hcys__L_e" stoichiometry="1"/>
        </listOfProducts>
      </reaction>
      <reaction fast="false" id="R_EX_biomass_c" reversible="false" name="EX_biomass_c" fbc:upperFluxBound="cobra_default_ub" fbc:lowerFluxBound="cobra_0_bound">
        <listOfReactants>
          <speciesReference constant="true" species="M_biomass_c" stoichiometry="1"/>
        </listOfReactants>
      </reaction>
      <reaction fast="false" id="R_EX_lac__L_e" reversible="false" name="EX_lac__L_e" fbc:upperFluxBound="cobra_default_ub" fbc:lowerFluxBound="cobra_0_bound">
        <listOfReactants>
          <speciesReference constant="true" species="M_lac__L_e" stoichiometry="1"/>
        </listOfReactants>
      </reaction>
      <reaction fast="false" id="R_EX_pyr_e" reversible="false" name="EX_pyr_e" fbc:upperFluxBound="cobra_default_ub" fbc:lowerFluxBound="cobra_0_bound">
        <listOfReactants>
          <speciesReference constant="true" species="M_pyr_e" stoichiometry="1"/>
        </listOfReactants>
      </reaction>
      <reaction fast="false" id="R_EX_ac_e" reversible="true" name="EX_ac_e" fbc:upperFluxBound="R_EX_ac_e_upper_bound" fbc:lowerFluxBound="cobra_default_lb">
        <listOfReactants>
          <speciesReference constant="true" species="M_ac_e" stoichiometry="1"/>
        </listOfReactants>
      </reaction>
      <reaction fast="false" id="R_EX_ade_e" reversible="true" name="EX_ade_e" fbc:upperFluxBound="cobra_default_ub" fbc:lowerFluxBound="cobra_default_lb">
        <listOfReactants>
          <speciesReference constant="true" species="M_ade_e" stoichiometry="1"/>
        </listOfReactants>
      </reaction>
      <reaction fast="false" id="R_EX_co2_e" reversible="true" name="EX_co2_e" fbc:upperFluxBound="cobra_default_ub" fbc:lowerFluxBound="cobra_default_lb">
        <listOfReactants>
          <speciesReference constant="true" species="M_co2_e" stoichiometry="1"/>
        </listOfReactants>
      </reaction>
      <reaction fast="false" id="R_EX_arg4_e" reversible="true" name="EX_arg4_e" fbc:upperFluxBound="cobra_default_ub" fbc:lowerFluxBound="cobra_default_lb">
        <listOfReactants>
          <speciesReference constant="true" species="M_arg4_e" stoichiometry="1"/>
        </listOfReactants>
      </reaction>
      <reaction fast="false" id="R_EX_asp4_e" reversible="true" name="EX_asp4_e" fbc:upperFluxBound="cobra_default_ub" fbc:lowerFluxBound="cobra_default_lb">
        <listOfReactants>
          <speciesReference constant="true" species="M_asp4_e" stoichiometry="1"/>
        </listOfReactants>
      </reaction>
      <reaction fast="false" id="R_EX_glu4_e" reversible="true" name="EX_glu4_e" fbc:upperFluxBound="cobra_default_ub" fbc:lowerFluxBound="cobra_default_lb">
        <listOfReactants>
          <speciesReference constant="true" species="M_glu4_e" stoichiometry="1"/>
        </listOfReactants>
      </reaction>
      <reaction fast="false" id="R_EX_gly4_e" reversible="true" name="EX_gly4_e" fbc:upperFluxBound="cobra_default_ub" fbc:lowerFluxBound="cobra_default_lb">
        <listOfReactants>
          <speciesReference constant="true" species="M_gly4_e" stoichiometry="1"/>
        </listOfReactants>
      </reaction>
      <reaction fast="false" id="R_EX_ile4_e" reversible="true" name="EX_ile4_e" fbc:upperFluxBound="cobra_default_ub" fbc:lowerFluxBound="cobra_default_lb">
        <listOfReactants>
          <speciesReference constant="true" species="M_ile4_e" stoichiometry="1"/>
        </listOfReactants>
      </reaction>
      <reaction fast="false" id="R_EX_ala4_e" reversible="true" name="EX_ala4_e" fbc:upperFluxBound="cobra_default_ub" fbc:lowerFluxBound="cobra_default_lb">
        <listOfReactants>
          <speciesReference constant="true" species="M_ala4_e" stoichiometry="1"/>
        </listOfReactants>
      </reaction>
      <reaction fast="false" id="R_EX_asn4_e" reversible="true" name="EX_asn4_e" fbc:upperFluxBound="cobra_default_ub" fbc:lowerFluxBound="cobra_default_lb">
        <listOfReactants>
          <speciesReference constant="true" species="M_asn4_e" stoichiometry="1"/>
        </listOfReactants>
      </reaction>
      <reaction fast="false" id="R_EX_leu4_e" reversible="true" name="EX_leu4_e" fbc:upperFluxBound="cobra_default_ub" fbc:lowerFluxBound="cobra_default_lb">
        <listOfReactants>
          <speciesReference constant="true" species="M_leu4_e" stoichiometry="1"/>
        </listOfReactants>
      </reaction>
      <reaction fast="false" id="R_EX_gln4_e" reversible="true" name="EX_gln4_e" fbc:upperFluxBound="cobra_default_ub" fbc:lowerFluxBound="cobra_default_lb">
        <listOfReactants>
          <speciesReference constant="true" species="M_gln4_e" stoichiometry="1"/>
        </listOfReactants>
      </reaction>
      <reaction fast="false" id="R_EX_his4_e" reversible="true" name="EX_his4_e" fbc:upperFluxBound="cobra_default_ub" fbc:lowerFluxBound="cobra_default_lb">
        <listOfReactants>
          <speciesReference constant="true" species="M_his4_e" stoichiometry="1"/>
        </listOfReactants>
      </reaction>
      <reaction fast="false" id="R_EX_lys4_e" reversible="true" name="EX_lys4_e" fbc:upperFluxBound="cobra_default_ub" fbc:lowerFluxBound="cobra_default_lb">
        <listOfReactants>
          <speciesReference constant="true" species="M_lys4_e" stoichiometry="1"/>
        </listOfReactants>
      </reaction>
      <reaction fast="false" id="R_EX_pro4_e" reversible="true" name="EX_pro4_e" fbc:upperFluxBound="cobra_default_ub" fbc:lowerFluxBound="cobra_default_lb">
        <listOfReactants>
          <speciesReference constant="true" species="M_pro4_e" stoichiometry="1"/>
        </listOfReactants>
      </reaction>
      <reaction fast="false" id="R_EX_phe4_e" reversible="true" name="EX_phe4_e" fbc:upperFluxBound="cobra_default_ub" fbc:lowerFluxBound="cobra_default_lb">
        <listOfReactants>
          <speciesReference constant="true" species="M_phe4_e" stoichiometry="1"/>
        </listOfReactants>
      </reaction>
      <reaction fast="false" id="R_EX_thr4_e" reversible="true" name="EX_thr4_e" fbc:upperFluxBound="cobra_default_ub" fbc:lowerFluxBound="cobra_default_lb">
        <listOfReactants>
          <speciesReference constant="true" species="M_thr4_e" stoichiometry="1"/>
        </listOfReactants>
      </reaction>
      <reaction fast="false" id="R_EX_trp4_e" reversible="true" name="EX_trp4_e" fbc:upperFluxBound="cobra_default_ub" fbc:lowerFluxBound="cobra_default_lb">
        <listOfReactants>
          <speciesReference constant="true" species="M_trp4_e" stoichiometry="1"/>
        </listOfReactants>
      </reaction>
      <reaction fast="false" id="R_EX_tyr4_e" reversible="true" name="EX_tyr4_e" fbc:upperFluxBound="cobra_default_ub" fbc:lowerFluxBound="cobra_default_lb">
        <listOfReactants>
          <speciesReference constant="true" species="M_tyr4_e" stoichiometry="1"/>
        </listOfReactants>
      </reaction>
      <reaction fast="false" id="R_EX_val4_e" reversible="true" name="EX_val4_e" fbc:upperFluxBound="cobra_default_ub" fbc:lowerFluxBound="cobra_default_lb">
        <listOfReactants>
          <speciesReference constant="true" species="M_val4_e" stoichiometry="1"/>
        </listOfReactants>
      </reaction>
      <reaction fast="false" id="R_EX_ser4_e" reversible="true" name="EX_ser4_e" fbc:upperFluxBound="cobra_default_ub" fbc:lowerFluxBound="cobra_default_lb">
        <listOfReactants>
          <speciesReference constant="true" species="M_ser4_e" stoichiometry="1"/>
        </listOfReactants>
      </reaction>
      <reaction fast="false" id="R_EX_met4_e" reversible="true" name="EX_met4_e" fbc:upperFluxBound="cobra_default_ub" fbc:lowerFluxBound="cobra_default_lb">
        <listOfReactants>
          <speciesReference constant="true" species="M_met4_e" stoichiometry="1"/>
        </listOfReactants>
      </reaction>
      <reaction fast="false" id="R_EX_gly_e" reversible="true" name="EX_gly_e" fbc:upperFluxBound="cobra_default_ub" fbc:lowerFluxBound="cobra_default_lb">
        <listOfReactants>
          <speciesReference constant="true" species="M_gly_e" stoichiometry="1"/>
        </listOfReactants>
      </reaction>
      <reaction fast="false" id="R_EX_ala__L_e" reversible="true" name="EX_ala__L_e" fbc:upperFluxBound="cobra_default_ub" fbc:lowerFluxBound="cobra_default_lb">
        <listOfReactants>
          <speciesReference constant="true" species="M_ala__L_e" stoichiometry="1"/>
        </listOfReactants>
      </reaction>
      <reaction fast="false" id="R_EX_arg__L_e" reversible="true" name="EX_arg__L_e" fbc:upperFluxBound="cobra_default_ub" fbc:lowerFluxBound="cobra_default_lb">
        <listOfReactants>
          <speciesReference constant="true" species="M_arg__L_e" stoichiometry="1"/>
        </listOfReactants>
      </reaction>
      <reaction fast="false" id="R_EX_asn__L_e" reversible="true" name="EX_asn__L_e" fbc:upperFluxBound="cobra_default_ub" fbc:lowerFluxBound="cobra_default_lb">
        <listOfReactants>
          <speciesReference constant="true" species="M_asn__L_e" stoichiometry="1"/>
        </listOfReactants>
      </reaction>
      <reaction fast="false" id="R_EX_asp__L_e" reversible="true" name="EX_asp__L_e" fbc:upperFluxBound="cobra_default_ub" fbc:lowerFluxBound="cobra_default_lb">
        <listOfReactants>
          <speciesReference constant="true" species="M_asp__L_e" stoichiometry="1"/>
        </listOfReactants>
      </reaction>
      <reaction fast="false" id="R_EX_cys__L_e" reversible="true" name="EX_cys__L_e" fbc:upperFluxBound="cobra_default_ub" fbc:lowerFluxBound="cobra_default_lb">
        <listOfReactants>
          <speciesReference constant="true" species="M_cys__L_e" stoichiometry="1"/>
        </listOfReactants>
      </reaction>
      <reaction fast="false" id="R_EX_glu__L_e" reversible="true" name="EX_glu__L_e" fbc:upperFluxBound="cobra_default_ub" fbc:lowerFluxBound="cobra_default_lb">
        <listOfReactants>
          <speciesReference constant="true" species="M_glu__L_e" stoichiometry="1"/>
        </listOfReactants>
      </reaction>
      <reaction fast="false" id="R_EX_gln__L_e" reversible="true" name="EX_gln__L_e" fbc:upperFluxBound="cobra_default_ub" fbc:lowerFluxBound="cobra_default_lb">
        <listOfReactants>
          <speciesReference constant="true" species="M_gln__L_e" stoichiometry="1"/>
        </listOfReactants>
      </reaction>
      <reaction fast="false" id="R_EX_his__L_e" reversible="true" name="EX_his__L_e" fbc:upperFluxBound="cobra_default_ub" fbc:lowerFluxBound="cobra_default_lb">
        <listOfReactants>
          <speciesReference constant="true" species="M_his__L_e" stoichiometry="1"/>
        </listOfReactants>
      </reaction>
      <reaction fast="false" id="R_EX_hcys__L_e" reversible="true" name="EX_hcys__L_e" fbc:upperFluxBound="cobra_default_ub" fbc:lowerFluxBound="cobra_default_lb">
        <listOfReactants>
          <speciesReference constant="true" species="M_hcys__L_e" stoichiometry="1"/>
        </listOfReactants>
      </reaction>
      <reaction fast="false" id="R_EX_ile__L_e" reversible="true" name="EX_ile__L_e" fbc:upperFluxBound="cobra_default_ub" fbc:lowerFluxBound="cobra_default_lb">
        <listOfReactants>
          <speciesReference constant="true" species="M_ile__L_e" stoichiometry="1"/>
        </listOfReactants>
      </reaction>
      <reaction fast="false" id="R_EX_leu__L_e" reversible="true" name="EX_leu__L_e" fbc:upperFluxBound="cobra_default_ub" fbc:lowerFluxBound="cobra_default_lb">
        <listOfReactants>
          <speciesReference constant="true" species="M_leu__L_e" stoichiometry="1"/>
        </listOfReactants>
      </reaction>
      <reaction fast="false" id="R_EX_lys__L_e" reversible="true" name="EX_lys__L_e" fbc:upperFluxBound="cobra_default_ub" fbc:lowerFluxBound="cobra_default_lb">
        <listOfReactants>
          <speciesReference constant="true" species="M_lys__L_e" stoichiometry="1"/>
        </listOfReactants>
      </reaction>
      <reaction fast="false" id="R_EX_met__L_e" reversible="true" name="EX_met__L_e" fbc:upperFluxBound="cobra_default_ub" fbc:lowerFluxBound="cobra_default_lb">
        <listOfReactants>
          <speciesReference constant="true" species="M_met__L_e" stoichiometry="1"/>
        </listOfReactants>
      </reaction>
      <reaction fast="false" id="R_EX_phe__L_e" reversible="true" name="EX_phe__L_e" fbc:upperFluxBound="cobra_default_ub" fbc:lowerFluxBound="cobra_default_lb">
        <listOfReactants>
          <speciesReference constant="true" species="M_phe__L_e" stoichiometry="1"/>
        </listOfReactants>
      </reaction>
      <reaction fast="false" id="R_EX_pro__L_e" reversible="true" name="EX_pro__L_e" fbc:upperFluxBound="cobra_default_ub" fbc:lowerFluxBound="cobra_default_lb">
        <listOfReactants>
          <speciesReference constant="true" species="M_pro__L_e" stoichiometry="1"/>
        </listOfReactants>
      </reaction>
      <reaction fast="false" id="R_EX_ser__L_e" reversible="true" name="EX_ser__L_e" fbc:upperFluxBound="cobra_default_ub" fbc:lowerFluxBound="cobra_default_lb">
        <listOfReactants>
          <speciesReference constant="true" species="M_ser__L_e" stoichiometry="1"/>
        </listOfReactants>
      </reaction>
      <reaction fast="false" id="R_EX_thr__L_e" reversible="true" name="EX_thr__L_e" fbc:upperFluxBound="cobra_default_ub" fbc:lowerFluxBound="cobra_default_lb">
        <listOfReactants>
          <speciesReference constant="true" species="M_thr__L_e" stoichiometry="1"/>
        </listOfReactants>
      </reaction>
      <reaction fast="false" id="R_EX_trp__L_e" reversible="true" name="EX_trp__L_e" fbc:upperFluxBound="cobra_default_ub" fbc:lowerFluxBound="cobra_default_lb">
        <listOfReactants>
          <speciesReference constant="true" species="M_trp__L_e" stoichiometry="1"/>
        </listOfReactants>
      </reaction>
      <reaction fast="false" id="R_EX_tyr__L_e" reversible="true" name="EX_tyr__L_e" fbc:upperFluxBound="cobra_default_ub" fbc:lowerFluxBound="cobra_default_lb">
        <listOfReactants>
          <speciesReference constant="true" species="M_tyr__L_e" stoichiometry="1"/>
        </listOfReactants>
      </reaction>
      <reaction fast="false" id="R_EX_val__L_e" reversible="true" name="EX_val__L_e" fbc:upperFluxBound="cobra_default_ub" fbc:lowerFluxBound="cobra_default_lb">
        <listOfReactants>
          <speciesReference constant="true" species="M_val__L_e" stoichiometry="1"/>
        </listOfReactants>
      </reaction>
      <reaction fast="false" id="R_EX_nh3_e" reversible="true" name="EX_nh3_e" fbc:upperFluxBound="cobra_default_ub" fbc:lowerFluxBound="cobra_default_lb">
        <listOfReactants>
          <speciesReference constant="true" species="M_nh3_e" stoichiometry="1"/>
        </listOfReactants>
      </reaction>
      <reaction fast="false" id="R_EX_cytd_e" reversible="true" name="EX_cytd_e" fbc:upperFluxBound="cobra_default_ub" fbc:lowerFluxBound="cobra_default_lb">
        <listOfReactants>
          <speciesReference constant="true" species="M_cytd_e" stoichiometry="1"/>
        </listOfReactants>
      </reaction>
      <reaction fast="false" id="R_EX_dcyt_e" reversible="true" name="EX_dcyt_e" fbc:upperFluxBound="cobra_default_ub" fbc:lowerFluxBound="cobra_default_lb">
        <listOfReactants>
          <speciesReference constant="true" species="M_dcyt_e" stoichiometry="1"/>
        </listOfReactants>
      </reaction>
      <reaction fast="false" id="R_EX_fa_e" reversible="true" name="EX_fa_e" fbc:upperFluxBound="cobra_default_ub" fbc:lowerFluxBound="cobra_default_lb">
        <listOfReactants>
          <speciesReference constant="true" species="M_fa_e" stoichiometry="1"/>
        </listOfReactants>
      </reaction>
      <reaction fast="false" id="R_EX_5fthf_e" reversible="true" name="EX_5fthf_e" fbc:upperFluxBound="cobra_default_ub" fbc:lowerFluxBound="cobra_default_lb">
        <listOfReactants>
          <speciesReference constant="true" species="M_5fthf_e" stoichiometry="1"/>
        </listOfReactants>
      </reaction>
      <reaction fast="false" id="R_EX_glc__D_e" reversible="true" name="EX_glc__D_e" fbc:upperFluxBound="cobra_default_ub" fbc:lowerFluxBound="R_EX_glc__D_e_lower_bound">
        <listOfReactants>
          <speciesReference constant="true" species="M_glc__D_e" stoichiometry="1"/>
        </listOfReactants>
      </reaction>
      <reaction fast="false" id="R_EX_gam_e" reversible="false" name="EX_gam_e" fbc:upperFluxBound="cobra_default_ub" fbc:lowerFluxBound="cobra_0_bound">
        <listOfReactants>
          <speciesReference constant="true" species="M_gam_e" stoichiometry="1"/>
        </listOfReactants>
      </reaction>
      <reaction fast="false" id="R_EX_man_e" reversible="false" name="EX_man_e" fbc:upperFluxBound="cobra_default_ub" fbc:lowerFluxBound="cobra_0_bound">
        <listOfReactants>
          <speciesReference constant="true" species="M_man_e" stoichiometry="1"/>
        </listOfReactants>
      </reaction>
      <reaction fast="false" id="R_EX_acmana_e" reversible="false" name="EX_acmana_e" fbc:upperFluxBound="cobra_default_ub" fbc:lowerFluxBound="cobra_0_bound">
        <listOfReactants>
          <speciesReference constant="true" species="M_acmana_e" stoichiometry="1"/>
        </listOfReactants>
      </reaction>
      <reaction fast="false" id="R_EX_glyc_e" reversible="true" name="EX_glyc_e" fbc:upperFluxBound="cobra_default_ub" fbc:lowerFluxBound="R_EX_glyc_e_lower_bound">
        <listOfReactants>
          <speciesReference constant="true" species="M_glyc_e" stoichiometry="1"/>
        </listOfReactants>
      </reaction>
      <reaction fast="false" id="R_EX_gua_e" reversible="true" name="EX_gua_e" fbc:upperFluxBound="cobra_default_ub" fbc:lowerFluxBound="cobra_default_lb">
        <listOfReactants>
          <speciesReference constant="true" species="M_gua_e" stoichiometry="1"/>
        </listOfReactants>
      </reaction>
      <reaction fast="false" id="R_EX_h_e" reversible="true" name="EX_h_e" fbc:upperFluxBound="cobra_default_ub" fbc:lowerFluxBound="cobra_default_lb">
        <listOfReactants>
          <speciesReference constant="true" species="M_h_e" stoichiometry="1"/>
        </listOfReactants>
      </reaction>
      <reaction fast="false" id="R_EX_nac_e" reversible="true" name="EX_nac_e" fbc:upperFluxBound="cobra_default_ub" fbc:lowerFluxBound="cobra_default_lb">
        <listOfReactants>
          <speciesReference constant="true" species="M_nac_e" stoichiometry="1"/>
        </listOfReactants>
      </reaction>
      <reaction fast="false" id="R_EX_pi_e" reversible="true" name="EX_pi_e" fbc:upperFluxBound="cobra_default_ub" fbc:lowerFluxBound="cobra_default_lb">
        <listOfReactants>
          <speciesReference constant="true" species="M_pi_e" stoichiometry="1"/>
        </listOfReactants>
      </reaction>
      <reaction fast="false" id="R_EX_o2_e" reversible="true" name="EX_o2_e" fbc:upperFluxBound="cobra_default_ub" fbc:lowerFluxBound="cobra_default_lb">
        <listOfReactants>
          <speciesReference constant="true" species="M_o2_e" stoichiometry="1"/>
        </listOfReactants>
      </reaction>
      <reaction fast="false" id="R_EX_ribflv_e" reversible="true" name="EX_ribflv_e" fbc:upperFluxBound="cobra_default_ub" fbc:lowerFluxBound="cobra_default_lb">
        <listOfReactants>
          <speciesReference constant="true" species="M_ribflv_e" stoichiometry="1"/>
        </listOfReactants>
      </reaction>
      <reaction fast="false" id="R_EX_ura_e" reversible="true" name="EX_ura_e" fbc:upperFluxBound="cobra_default_ub" fbc:lowerFluxBound="cobra_default_lb">
        <listOfReactants>
          <speciesReference constant="true" species="M_ura_e" stoichiometry="1"/>
        </listOfReactants>
      </reaction>
      <reaction fast="false" id="R_EX_h2o_e" reversible="true" name="EX_h2o_e" fbc:upperFluxBound="cobra_default_ub" fbc:lowerFluxBound="cobra_default_lb">
        <listOfReactants>
          <speciesReference constant="true" species="M_h2o_e" stoichiometry="1"/>
        </listOfReactants>
      </reaction>
      <reaction fast="false" id="R_EX_uri_e" reversible="true" name="EX_uri_e" fbc:upperFluxBound="cobra_default_ub" fbc:lowerFluxBound="cobra_default_lb">
        <listOfReactants>
          <speciesReference constant="true" species="M_uri_e" stoichiometry="1"/>
        </listOfReactants>
      </reaction>
      <reaction fast="false" id="R_EX_duri_e" reversible="true" name="EX_duri_e" fbc:upperFluxBound="cobra_default_ub" fbc:lowerFluxBound="cobra_default_lb">
        <listOfReactants>
          <speciesReference constant="true" species="M_duri_e" stoichiometry="1"/>
        </listOfReactants>
      </reaction>
      <reaction fast="false" id="R_EX_thymd_e" reversible="true" name="EX_thymd_e" fbc:upperFluxBound="cobra_default_ub" fbc:lowerFluxBound="cobra_default_lb">
        <listOfReactants>
          <speciesReference constant="true" species="M_thymd_e" stoichiometry="1"/>
        </listOfReactants>
      </reaction>
      <reaction fast="false" id="R_EX_adn_e" reversible="true" name="EX_adn_e" fbc:upperFluxBound="cobra_default_ub" fbc:lowerFluxBound="cobra_default_lb">
        <listOfReactants>
          <speciesReference constant="true" species="M_adn_e" stoichiometry="1"/>
        </listOfReactants>
      </reaction>
      <reaction fast="false" id="R_EX_dad_2_e" reversible="true" name="EX_dad_2_e" fbc:upperFluxBound="cobra_default_ub" fbc:lowerFluxBound="cobra_default_lb">
        <listOfReactants>
          <speciesReference constant="true" species="M_dad_2_e" stoichiometry="1"/>
        </listOfReactants>
      </reaction>
      <reaction fast="false" id="R_EX_gsn_e" reversible="true" name="EX_gsn_e" fbc:upperFluxBound="cobra_default_ub" fbc:lowerFluxBound="cobra_default_lb">
        <listOfReactants>
          <speciesReference constant="true" species="M_gsn_e" stoichiometry="1"/>
        </listOfReactants>
      </reaction>
      <reaction fast="false" id="R_EX_dgsn_e" reversible="true" name="EX_dgsn_e" fbc:upperFluxBound="cobra_default_ub" fbc:lowerFluxBound="cobra_default_lb">
        <listOfReactants>
          <speciesReference constant="true" species="M_dgsn_e" stoichiometry="1"/>
        </listOfReactants>
      </reaction>
      <reaction fast="false" id="R_EX_coa_e" reversible="true" name="EX_coa_e" fbc:upperFluxBound="cobra_default_ub" fbc:lowerFluxBound="cobra_default_lb">
        <listOfReactants>
          <speciesReference constant="true" species="M_coa_e" stoichiometry="1"/>
        </listOfReactants>
      </reaction>
      <reaction fast="false" id="R_EX_pydx5p_e" reversible="true" name="EX_pydx5p_e" fbc:upperFluxBound="cobra_default_ub" fbc:lowerFluxBound="cobra_default_lb">
        <listOfReactants>
          <speciesReference constant="true" species="M_pydx5p_e" stoichiometry="1"/>
        </listOfReactants>
      </reaction>
      <reaction fast="false" id="R_EX_thmpp_e" reversible="true" name="EX_thmpp_e" fbc:upperFluxBound="cobra_default_ub" fbc:lowerFluxBound="cobra_default_lb">
        <listOfReactants>
          <speciesReference constant="true" species="M_thmpp_e" stoichiometry="1"/>
        </listOfReactants>
      </reaction>
      <reaction fast="false" id="R_EX_chsterol_e" reversible="true" name="EX_chsterol_e" fbc:upperFluxBound="cobra_default_ub" fbc:lowerFluxBound="cobra_default_lb">
        <listOfReactants>
          <speciesReference constant="true" species="M_chsterol_e" stoichiometry="1"/>
        </listOfReactants>
      </reaction>
      <reaction fast="false" id="R_EX_tag_e" reversible="true" name="EX_tag_e" fbc:upperFluxBound="cobra_default_ub" fbc:lowerFluxBound="cobra_default_lb">
        <listOfReactants>
          <speciesReference constant="true" species="M_tag_e" stoichiometry="1"/>
        </listOfReactants>
      </reaction>
      <reaction fast="false" id="R_EX_acald_e" reversible="false" name="EX_acald_e" fbc:upperFluxBound="cobra_default_ub" fbc:lowerFluxBound="cobra_0_bound">
        <listOfReactants>
          <speciesReference constant="true" species="M_acald_e" stoichiometry="1"/>
        </listOfReactants>
      </reaction>
      <reaction fast="false" id="R_EX_na1_e" reversible="true" name="EX_na1_e" fbc:upperFluxBound="cobra_default_ub" fbc:lowerFluxBound="cobra_default_lb">
        <listOfReactants>
          <speciesReference constant="true" species="M_na1_e" stoichiometry="1"/>
        </listOfReactants>
      </reaction>
      <reaction fast="false" id="R_EX_k_e" reversible="true" name="EX_k_e" fbc:upperFluxBound="cobra_default_ub" fbc:lowerFluxBound="cobra_default_lb">
        <listOfReactants>
          <speciesReference constant="true" species="M_k_e" stoichiometry="1"/>
        </listOfReactants>
      </reaction>
      <reaction fast="false" id="R_EX_mg2_e" reversible="true" name="EX_mg2_e" fbc:upperFluxBound="cobra_default_ub" fbc:lowerFluxBound="cobra_default_lb">
        <listOfReactants>
          <speciesReference constant="true" species="M_mg2_e" stoichiometry="1"/>
        </listOfReactants>
      </reaction>
      <reaction fast="false" id="R_EX_ca2_e" reversible="true" name="EX_ca2_e" fbc:upperFluxBound="cobra_default_ub" fbc:lowerFluxBound="cobra_default_lb">
        <listOfReactants>
          <speciesReference constant="true" species="M_ca2_e" stoichiometry="1"/>
        </listOfReactants>
      </reaction>
      <reaction fast="false" id="R_EX_cl_e" reversible="true" name="EX_cl_e" fbc:upperFluxBound="cobra_default_ub" fbc:lowerFluxBound="cobra_default_lb">
        <listOfReactants>
          <speciesReference constant="true" species="M_cl_e" stoichiometry="1"/>
        </listOfReactants>
      </reaction>
      <reaction fast="false" id="R_EX_sprm_e" reversible="true" name="EX_sprm_e" fbc:upperFluxBound="cobra_default_ub" fbc:lowerFluxBound="cobra_default_lb">
        <listOfReactants>
          <speciesReference constant="true" species="M_sprm_e" stoichiometry="1"/>
        </listOfReactants>
      </reaction>
      <reaction fast="false" id="R_EX_for_e" reversible="true" name="EX_for_e" fbc:upperFluxBound="cobra_default_ub" fbc:lowerFluxBound="cobra_default_lb">
        <listOfReactants>
          <speciesReference constant="true" species="M_for_e" stoichiometry="1"/>
        </listOfReactants>
      </reaction>
      <reaction fast="false" id="R_EX_lplys__L_e" reversible="true" name="EX_lplys__L_e" fbc:upperFluxBound="cobra_default_ub" fbc:lowerFluxBound="cobra_default_lb">
        <listOfReactants>
          <speciesReference constant="true" species="M_lplys__L_e" stoichiometry="1"/>
        </listOfReactants>
      </reaction>
    </listOfReactions>
  </model>
</sbml>
