# Supplementary material for: Essential metabolism for a minimal cell
Source: eLife. 2019 Jan 18;8:e36842. doi: 10.7554/eLife.36842 (PMC6609329; doi:10.7554/eLife.36842)
Supplement: Supplementary file 10. [file elife-36842-supp10.json.zip]

Archive with 1 entries (1 files):
- elife-36842-supp10-v2.json
