# Supplementary material for: Essential metabolism for a minimal cell
Source: eLife. 2019 Jan 18;8:e36842. doi: 10.7554/eLife.36842 (PMC6609329; doi:10.7554/eLife.36842)
Supplement: Supplementary file 10. [file elife-36842-supp10.json.zip › elife-36842-supp10-v2.json]

{
"metabolites":[
{
"id":"f6p_c",
"name":"D-Fructose 6-phosphate",
"compartment":"c",
"charge":-2,
"formula":"C6H11O9P",
"notes":{
"InChI Key":{
"id":"BGWGXPAPYGQALX-VRPWFDPXSA-N",
"link":"http://identifiers.org/inchikey/BGWGXPAPYGQALX-VRPWFDPXSA-N"
},
"KEGG Compound":{
"id":"C00085",
"link":"http://identifiers.org/kegg.compound/C00085"
},
"original_bigg_ids":[
"f6p_c"
]
}
},
{
"id":"g6p_c",
"name":"D-Glucose 6-phosphate",
"compartment":"c",
"charge":-2,
"formula":"C6H11O9P",
"notes":{
"InChI Key":{
"id":"NBSCHQHZLSJFNQ-GASJEMHNSA-N",
"link":"http://identifiers.org/inchikey/NBSCHQHZLSJFNQ-GASJEMHNSA-N"
},
"KEGG Compound":{
"id":"C00092",
"link":"http://identifiers.org/kegg.compound/C00092"
},
"original_bigg_ids":[
"g6p_c"
]
}
},
{
"id":"fdp_c",
"name":"D-Fructose 1,6-bisphosphate",
"compartment":"c",
"charge":-4,
"formula":"C6H10O12P2",
"notes":{
"InChI Key":{
"id":"RNBGYGVWRKECFJ-VRPWFDPXSA-N",
"link":"http://identifiers.org/inchikey/RNBGYGVWRKECFJ-VRPWFDPXSA-N"
},
"KEGG Compound":{
"id":"C00354",
"link":"http://identifiers.org/kegg.compound/C00354"
},
"original_bigg_ids":[
"fdp_c"
]
}
},
{
"id":"atp_c",
"name":"ATP",
"compartment":"c",
"charge":-4,
"formula":"C10H12N5O13P3",
"notes":{
"InChI Key":{
"id":"ZKHQWZAMYRWXGA-KQYNXXCUSA-N",
"link":"http://identifiers.org/inchikey/ZKHQWZAMYRWXGA-KQYNXXCUSA-N"
},
"KEGG Compound":{
"id":"C00002",
"link":"http://identifiers.org/kegg.compound/C00002"
},
"original_bigg_ids":[
"atp_c"
]
}
},
{
"id":"h_c",
"name":"H+",
"compartment":"c",
"charge":1,
"formula":"H",
"notes":{
"InChI Key":{
"id":"GPRLSGONYQIRFK-UHFFFAOYSA-N",
"link":"http://identifiers.org/inchikey/GPRLSGONYQIRFK-UHFFFAOYSA-N"
},
"KEGG Compound":{
"id":"C00080",
"link":"http://identifiers.org/kegg.compound/C00080"
},
"original_bigg_ids":[
"h_c"
]
}
},
{
"id":"adp_c",
"name":"ADP",
"compartment":"c",
"charge":-3,
"formula":"C10H12N5O10P2",
"notes":{
"InChI Key":{
"id":"XTWYTFMLZFPYCI-KQYNXXCUSA-N",
"link":"http://identifiers.org/inchikey/XTWYTFMLZFPYCI-KQYNXXCUSA-N"
},
"KEGG Compound":{
"id":"C00008",
"link":"http://identifiers.org/kegg.compound/C00008"
},
"original_bigg_ids":[
"adp_c"
]
}
},
{
"id":"g3p_c",
"name":"Glyceraldehyde 3-phosphate",
"compartment":"c",
"charge":-2,
"formula":"C3H5O6P",
"notes":{
"InChI Key":{
"id":"LXJXRIRHZLFYRP-VKHMYHEASA-N",
"link":"http://identifiers.org/inchikey/LXJXRIRHZLFYRP-VKHMYHEASA-N"
},
"KEGG Compound":{
"id":"C00118",
"link":"http://identifiers.org/kegg.compound/C00118"
},
"original_bigg_ids":[
"g3p_c"
]
}
},
{
"id":"dhap_c",
"name":"Dihydroxyacetone phosphate",
"compartment":"c",
"charge":-2,
"formula":"C3H5O6P",
"notes":{
"InChI Key":{
"id":"GNGACRATGGDKBX-UHFFFAOYSA-N",
"link":"http://identifiers.org/inchikey/GNGACRATGGDKBX-UHFFFAOYSA-N"
},
"KEGG Compound":{
"id":"C00111",
"link":"http://identifiers.org/kegg.compound/C00111"
},
"original_bigg_ids":[
"dhap_c"
]
}
},
{
"id":"nad_c",
"name":"NAD+",
"compartment":"c",
"charge":-1,
"formula":"C21H26N7O14P2",
"notes":{
"InChI Key":{
"id":"BAWFJGJZGIEFAR-NNYOXOHSSA-O",
"link":"http://identifiers.org/inchikey/BAWFJGJZGIEFAR-NNYOXOHSSA-O"
},
"KEGG Compound":{
"id":"C00003",
"link":"http://identifiers.org/kegg.compound/C00003"
},
"original_bigg_ids":[
"nad_c"
]
}
},
{
"id":"13dpg_c",
"name":"3-Phospho-D-glyceroyl phosphate",
"compartment":"c",
"charge":-4,
"formula":"C3H4O10P2",
"notes":{
"InChI Key":{
"id":"LJQLQCAXBUHEAZ-UWTATZPHSA-N",
"link":"http://identifiers.org/inchikey/LJQLQCAXBUHEAZ-UWTATZPHSA-N"
},
"KEGG Compound":{
"id":"C00236",
"link":"http://identifiers.org/kegg.compound/C00236"
},
"original_bigg_ids":[
"13dpg_c"
]
}
},
{
"id":"pi_c",
"name":"Phosphate",
"compartment":"c",
"charge":-2,
"formula":"HO4P",
"notes":{
"InChI Key":{
"id":"NBIIXXVUZAFLBC-UHFFFAOYSA-N",
"link":"http://identifiers.org/inchikey/NBIIXXVUZAFLBC-UHFFFAOYSA-N"
},
"KEGG Compound":{
"id":"C00009",
"link":"http://identifiers.org/kegg.compound/C00009"
},
"original_bigg_ids":[
"pi_c"
]
}
},
{
"id":"nadh_c",
"name":"NADH",
"compartment":"c",
"charge":-2,
"formula":"C21H27N7O14P2",
"notes":{
"InChI Key":{
"id":"BOPGDPNILDQYTO-NNYOXOHSSA-N",
"link":"http://identifiers.org/inchikey/BOPGDPNILDQYTO-NNYOXOHSSA-N"
},
"KEGG Compound":{
"id":"C00004",
"link":"http://identifiers.org/kegg.compound/C00004"
},
"original_bigg_ids":[
"nadh_c"
]
}
},
{
"id":"3pg_c",
"name":"3-Phospho-D-glycerate",
"compartment":"c",
"charge":-3,
"formula":"C3H4O7P",
"notes":{
"InChI Key":{
"id":"OSJPPGNTCRNQQC-UWTATZPHSA-N",
"link":"http://identifiers.org/inchikey/OSJPPGNTCRNQQC-UWTATZPHSA-N"
},
"KEGG Compound":{
"id":"C00197",
"link":"http://identifiers.org/kegg.compound/C00197"
},
"original_bigg_ids":[
"3pg_c"
]
}
},
{
"id":"h2o_c",
"name":"H2O",
"compartment":"c",
"charge":0,
"formula":"H2O",
"notes":{
"InChI Key":{
"id":"XLYOFNOQVPJJNP-UHFFFAOYSA-N",
"link":"http://identifiers.org/inchikey/XLYOFNOQVPJJNP-UHFFFAOYSA-N"
},
"KEGG Compound":{
"id":"C00001",
"link":"http://identifiers.org/kegg.compound/C00001"
},
"original_bigg_ids":[
"h2o_c"
]
}
},
{
"id":"nadp_c",
"name":"NADP+",
"compartment":"c",
"charge":-3,
"formula":"C21H25N7O17P3",
"notes":{
"InChI Key":{
"id":"XJLXINKUBYWONI-NNYOXOHSSA-O",
"link":"http://identifiers.org/inchikey/XJLXINKUBYWONI-NNYOXOHSSA-O"
},
"KEGG Compound":{
"id":"C00006",
"link":"http://identifiers.org/kegg.compound/C00006"
},
"original_bigg_ids":[
"nadp_c"
]
}
},
{
"id":"nadph_c",
"name":"NADPH",
"compartment":"c",
"charge":-4,
"formula":"C21H26N7O17P3",
"notes":{
"InChI Key":{
"id":"ACFIXJIJDZMPPO-NNYOXOHSSA-N",
"link":"http://identifiers.org/inchikey/ACFIXJIJDZMPPO-NNYOXOHSSA-N"
},
"KEGG Compound":{
"id":"C00005",
"link":"http://identifiers.org/kegg.compound/C00005"
},
"original_bigg_ids":[
"nadph_c"
]
}
},
{
"id":"2pg_c",
"name":"D-Glycerate 2-phosphate",
"compartment":"c",
"charge":-3,
"formula":"C3H4O7P",
"notes":{
"InChI Key":{
"id":"GXIURPTVHJPJLF-UWTATZPHSA-N",
"link":"http://identifiers.org/inchikey/GXIURPTVHJPJLF-UWTATZPHSA-N"
},
"KEGG Compound":{
"id":"C00631",
"link":"http://identifiers.org/kegg.compound/C00631"
},
"original_bigg_ids":[
"2pg_c"
]
}
},
{
"id":"pep_c",
"name":"Phosphoenolpyruvate",
"compartment":"c",
"charge":-3,
"formula":"C3H2O6P",
"notes":{
"InChI Key":{
"id":"DTBNBXWJWCWCIK-UHFFFAOYSA-N",
"link":"http://identifiers.org/inchikey/DTBNBXWJWCWCIK-UHFFFAOYSA-N"
},
"KEGG Compound":{
"id":"C00074",
"link":"http://identifiers.org/kegg.compound/C00074"
},
"original_bigg_ids":[
"pep_c"
]
}
},
{
"id":"pyr_c",
"name":"Pyruvate",
"compartment":"c",
"charge":-1,
"formula":"C3H3O3",
"notes":{
"InChI Key":{
"id":"LCTONWCANYUPML-UHFFFAOYSA-N",
"link":"http://identifiers.org/inchikey/LCTONWCANYUPML-UHFFFAOYSA-N"
},
"KEGG Compound":{
"id":"C00022",
"link":"http://identifiers.org/kegg.compound/C00022"
},
"original_bigg_ids":[
"pyr_c"
]
}
},
{
"id":"acmanap_c",
"name":"N-Acetyl-D-mannosamine 6-phosphate",
"compartment":"c",
"charge":-2,
"formula":"C8H14NO9P",
"notes":{
"InChI Key":{
"id":"BRGMHAYQAZFZDJ-ZTVVOAFPSA-N",
"link":"http://identifiers.org/inchikey/BRGMHAYQAZFZDJ-ZTVVOAFPSA-N"
},
"KEGG Compound":{
"id":"C04257",
"link":"http://identifiers.org/kegg.compound/C04257"
},
"original_bigg_ids":[
"acmanap_c"
]
}
},
{
"id":"acmana_c",
"name":"N-Acetyl-D-mannosamine",
"compartment":"c",
"charge":0,
"formula":"C8H15NO6",
"notes":{
"InChI Key":{
"id":"OVRNDRQMDRJTHS-ZTVVOAFPSA-N",
"link":"http://identifiers.org/inchikey/OVRNDRQMDRJTHS-ZTVVOAFPSA-N"
},
"KEGG Compound":{
"id":"C00645",
"link":"http://identifiers.org/kegg.compound/C00645"
},
"original_bigg_ids":[
"acmana_c"
]
}
},
{
"id":"acgam6p_c",
"name":"N-Acetyl-D-glucosamine 6-phosphate",
"compartment":"c",
"charge":-2,
"formula":"C8H14NO9P",
"notes":{
"InChI Key":{
"id":"BRGMHAYQAZFZDJ-RTRLPJTCSA-N",
"link":"http://identifiers.org/inchikey/BRGMHAYQAZFZDJ-RTRLPJTCSA-N"
},
"KEGG Compound":{
"id":"C00357",
"link":"http://identifiers.org/kegg.compound/C00357"
},
"original_bigg_ids":[
"acgam6p_c"
]
}
},
{
"id":"gam6p_c",
"name":"D-Glucosamine 6-phosphate",
"compartment":"c",
"charge":-1,
"formula":"C6H13NO8P",
"notes":{
"InChI Key":{
"id":"XHMJOUIAFHJHBW-IVMDWMLBSA-N",
"link":"http://identifiers.org/inchikey/XHMJOUIAFHJHBW-IVMDWMLBSA-N"
},
"KEGG Compound":{
"id":"C00352",
"link":"http://identifiers.org/kegg.compound/C00352"
},
"original_bigg_ids":[
"gam6p_c"
]
}
},
{
"id":"ac_c",
"name":"Acetate",
"compartment":"c",
"charge":-1,
"formula":"C2H3O2",
"notes":{
"InChI Key":{
"id":"QTBSBXVTEAMEQO-UHFFFAOYSA-N",
"link":"http://identifiers.org/inchikey/QTBSBXVTEAMEQO-UHFFFAOYSA-N"
},
"KEGG Compound":{
"id":"C00033",
"link":"http://identifiers.org/kegg.compound/C00033"
},
"original_bigg_ids":[
"ac_c"
]
}
},
{
"id":"nh3_c",
"name":"NH3",
"compartment":"c",
"charge":0,
"formula":"NH3",
"notes":{
"InChI Key":{
"id":"QGZKDVFQNNGYKY-UHFFFAOYSA-N",
"link":"http://identifiers.org/inchikey/QGZKDVFQNNGYKY-UHFFFAOYSA-N"
},
"KEGG Compound":{
"id":"C00014",
"link":"http://identifiers.org/kegg.compound/C00014"
}
}
},
{
"id":"man6p_c",
"name":"D-Mannose 6-phosphate",
"compartment":"c",
"charge":-2,
"formula":"C6H11O9P",
"notes":{
"InChI Key":{
"id":"NBSCHQHZLSJFNQ-QTVWNMPRSA-N",
"link":"http://identifiers.org/inchikey/NBSCHQHZLSJFNQ-QTVWNMPRSA-N"
},
"KEGG Compound":{
"id":"C00275",
"link":"http://identifiers.org/kegg.compound/C00275"
},
"original_bigg_ids":[
"man6p_c"
]
}
},
{
"id":"lac__L_c",
"name":"L-Lactate",
"compartment":"c",
"charge":-1,
"formula":"C3H5O3",
"notes":{
"InChI Key":{
"id":"JVTAAEKCZFNVCJ-REOHCLBHSA-N",
"link":"http://identifiers.org/inchikey/JVTAAEKCZFNVCJ-REOHCLBHSA-N"
},
"KEGG Compound":{
"id":"C00186",
"link":"http://identifiers.org/kegg.compound/C00186"
},
"original_bigg_ids":[
"lac_DASH_L_c"
]
}
},
{
"id":"co2_c",
"name":"CO2",
"compartment":"c",
"charge":0,
"formula":"CO2",
"notes":{
"InChI Key":{
"id":"CURLTUGMZLYLDI-UHFFFAOYSA-N",
"link":"http://identifiers.org/inchikey/CURLTUGMZLYLDI-UHFFFAOYSA-N"
},
"KEGG Compound":{
"id":"C00011",
"link":"http://identifiers.org/kegg.compound/C00011"
},
"original_bigg_ids":[
"co2_c"
]
}
},
{
"id":"acdhlpl_PdhC_c",
"name":"S-acetyldihydrolipoyl-PdhC",
"compartment":"c",
"charge":-3,
"formula":"C2097H3421N556O640S17",
"notes":{
"InChI Key":{
"notes":"(no InChI key)"
},
"KEGG Compound":{
"id":"C16255",
"link":"http://identifiers.org/kegg.compound/C16255"
}
}
},
{
"id":"lpl_PdhC_c",
"name":"lipoyl-PdhC",
"compartment":"c",
"charge":-3,
"formula":"C2095H3417N556O639S17",
"notes":{
"InChI Key":{
"notes":"(no InChI key)"
},
"KEGG Compound":{
"id":"C15972",
"link":"http://identifiers.org/kegg.compound/C15972"
}
}
},
{
"id":"coa_c",
"name":"CoA",
"compartment":"c",
"charge":-4,
"formula":"C21H32N7O16P3S",
"notes":{
"InChI Key":{
"id":"RGJOEKWQDUBAIZ-IBOSZNHHSA-N",
"link":"http://identifiers.org/inchikey/RGJOEKWQDUBAIZ-IBOSZNHHSA-N"
},
"KEGG Compound":{
"id":"C00010",
"link":"http://identifiers.org/kegg.compound/C00010"
},
"original_bigg_ids":[
"coa_c"
]
}
},
{
"id":"accoa_c",
"name":"Acetyl-CoA",
"compartment":"c",
"charge":-4,
"formula":"C23H34N7O17P3S",
"notes":{
"InChI Key":{
"id":"ZSLZBFCDCINBPY-ZSJPKINUSA-N",
"link":"http://identifiers.org/inchikey/ZSLZBFCDCINBPY-ZSJPKINUSA-N"
},
"KEGG Compound":{
"id":"C00024",
"link":"http://identifiers.org/kegg.compound/C00024"
},
"original_bigg_ids":[
"accoa_c"
]
}
},
{
"id":"dhlpl_PdhC_c",
"name":"dihydrolipoyl-PdhC",
"compartment":"c",
"charge":-3,
"formula":"C2095H3419N556O639S17",
"notes":{
"InChI Key":{
"notes":"(no InChI key)"
},
"KEGG Compound":{
"id":"C15973",
"link":"http://identifiers.org/kegg.compound/C15973"
}
}
},
{
"id":"acald_c",
"name":"Acetaldehyde",
"compartment":"c",
"charge":0,
"formula":"C2H4O",
"notes":{
"InChI Key":{
"id":"IKHGUXGNUITLKF-UHFFFAOYSA-N",
"link":"http://identifiers.org/inchikey/IKHGUXGNUITLKF-UHFFFAOYSA-N"
},
"KEGG Compound":{
"id":"C00084",
"link":"http://identifiers.org/kegg.compound/C00084"
},
"original_bigg_ids":[
"acald_c"
]
}
},
{
"id":"actp_c",
"name":"Acetyl phosphate",
"compartment":"c",
"charge":-2,
"formula":"C2H3O5P",
"notes":{
"InChI Key":{
"id":"LIPOUNRJVLNBCD-UHFFFAOYSA-N",
"link":"http://identifiers.org/inchikey/LIPOUNRJVLNBCD-UHFFFAOYSA-N"
},
"KEGG Compound":{
"id":"C00227",
"link":"http://identifiers.org/kegg.compound/C00227"
},
"original_bigg_ids":[
"actp_c"
]
}
},
{
"id":"o2_c",
"name":"O2",
"compartment":"c",
"charge":0,
"formula":"O2",
"notes":{
"InChI Key":{
"id":"MYMOFIZGZYHOMD-UHFFFAOYSA-N",
"link":"http://identifiers.org/inchikey/MYMOFIZGZYHOMD-UHFFFAOYSA-N"
},
"KEGG Compound":{
"id":"C00007",
"link":"http://identifiers.org/kegg.compound/C00007"
},
"original_bigg_ids":[
"o2_c"
]
}
},
{
"id":"e4p_c",
"name":"D-Erythrose 4-phosphate",
"compartment":"c",
"charge":-2,
"formula":"C4H7O7P",
"notes":{
"InChI Key":{
"id":"NGHMDNPXVRFFGS-IUYQGCFVSA-N",
"link":"http://identifiers.org/inchikey/NGHMDNPXVRFFGS-IUYQGCFVSA-N"
},
"KEGG Compound":{
"id":"C00279",
"link":"http://identifiers.org/kegg.compound/C00279"
},
"original_bigg_ids":[
"e4p_c"
]
}
},
{
"id":"s7p_c",
"name":"Sedoheptulose 7-phosphate",
"compartment":"c",
"charge":-2,
"formula":"C7H13O10P",
"notes":{
"InChI Key":{
"id":"JDTUMPKOJBQPKX-GBNDHIKLSA-N",
"link":"http://identifiers.org/inchikey/JDTUMPKOJBQPKX-GBNDHIKLSA-N"
},
"KEGG Compound":{
"id":"C05382",
"link":"http://identifiers.org/kegg.compound/C05382"
},
"original_bigg_ids":[
"s7p_c"
]
}
},
{
"id":"xu5p__D_c",
"name":"D-Xylulose 5-phosphate",
"compartment":"c",
"charge":-2,
"formula":"C5H9O8P",
"notes":{
"InChI Key":{
"id":"FNZLKVNUWIIPSJ-RFZPGFLSSA-N",
"link":"http://identifiers.org/inchikey/FNZLKVNUWIIPSJ-RFZPGFLSSA-N"
},
"KEGG Compound":{
"id":"C00231",
"link":"http://identifiers.org/kegg.compound/C00231"
},
"original_bigg_ids":[
"xu5p_DASH_D_c"
]
}
},
{
"id":"r5p_c",
"name":"D-ribose 5-phosphate",
"compartment":"c",
"charge":-2,
"formula":"C5H9O8P",
"notes":{
"InChI Key":{
"id":"KTVPXOYAKDPRHY-SOOFDHNKSA-N",
"link":"http://identifiers.org/inchikey/KTVPXOYAKDPRHY-SOOFDHNKSA-N"
},
"KEGG Compound":{
"id":"C00117",
"link":"http://identifiers.org/kegg.compound/C00117"
},
"original_bigg_ids":[
"r5p_c"
]
}
},
{
"id":"ru5p__D_c",
"name":"D-Ribulose 5-phosphate",
"compartment":"c",
"charge":-2,
"formula":"C5H9O8P",
"notes":{
"InChI Key":{
"id":"FNZLKVNUWIIPSJ-UHNVWZDZSA-N",
"link":"http://identifiers.org/inchikey/FNZLKVNUWIIPSJ-UHNVWZDZSA-N"
},
"KEGG Compound":{
"id":"C00199",
"link":"http://identifiers.org/kegg.compound/C00199"
},
"original_bigg_ids":[
"ru5p_DASH_D_c"
]
}
},
{
"id":"amp_c",
"name":"AMP",
"compartment":"c",
"charge":-2,
"formula":"C10H12N5O7P",
"notes":{
"InChI Key":{
"id":"UDMBCSSLTHHNCD-KQYNXXCUSA-N",
"link":"http://identifiers.org/inchikey/UDMBCSSLTHHNCD-KQYNXXCUSA-N"
},
"KEGG Compound":{
"id":"C00020",
"link":"http://identifiers.org/kegg.compound/C00020"
},
"original_bigg_ids":[
"amp_c"
]
}
},
{
"id":"prpp_c",
"name":"5-Phospho-alpha-D-ribose 1-diphosphate",
"compartment":"c",
"charge":-5,
"formula":"C5H8O14P3",
"notes":{
"InChI Key":{
"id":"PQGCEDQWHSBAJP-TXICZTDVSA-N",
"link":"http://identifiers.org/inchikey/PQGCEDQWHSBAJP-TXICZTDVSA-N"
},
"KEGG Compound":{
"id":"C00119",
"link":"http://identifiers.org/kegg.compound/C00119"
},
"original_bigg_ids":[
"prpp_c"
]
}
},
{
"id":"r1p_c",
"name":"D-ribose 1-phosphate",
"compartment":"c",
"charge":-2,
"formula":"C5H9O8P",
"notes":{
"InChI Key":{
"id":"YXJDFQJKERBOBM-TXICZTDVSA-N",
"link":"http://identifiers.org/inchikey/YXJDFQJKERBOBM-TXICZTDVSA-N"
},
"KEGG Compound":{
"id":"C00620",
"link":"http://identifiers.org/kegg.compound/C00620"
},
"original_bigg_ids":[
"r1p_c"
]
}
},
{
"id":"2dr1p_c",
"name":"2-Deoxy-D-ribose 1-phosphate",
"compartment":"c",
"charge":-2,
"formula":"C5H9O7P",
"notes":{
"InChI Key":{
"id":"KBDKAJNTYKVSEK-VPENINKCSA-N",
"link":"http://identifiers.org/inchikey/KBDKAJNTYKVSEK-VPENINKCSA-N"
},
"KEGG Compound":{
"id":"C00672",
"link":"http://identifiers.org/kegg.compound/C00672"
},
"original_bigg_ids":[
"2dr1p_c"
]
}
},
{
"id":"2dr5p_c",
"name":"2-Deoxy-D-ribose 5-phosphate",
"compartment":"c",
"charge":-2,
"formula":"C5H9O7P",
"notes":{
"InChI Key":{
"id":"KKZFLSZAWCYPOC-PYHARJCCSA-N",
"link":"http://identifiers.org/inchikey/KKZFLSZAWCYPOC-PYHARJCCSA-N"
},
"KEGG Compound":{
"id":"C00673",
"link":"http://identifiers.org/kegg.compound/C00673"
},
"original_bigg_ids":[
"2dr5p_c"
]
}
},
{
"id":"ade_c",
"name":"Adenine",
"compartment":"c",
"charge":0,
"formula":"C5H5N5",
"notes":{
"InChI Key":{
"id":"GFFGJBXGBJISGV-UHFFFAOYSA-N",
"link":"http://identifiers.org/inchikey/GFFGJBXGBJISGV-UHFFFAOYSA-N"
},
"KEGG Compound":{
"id":"C00147",
"link":"http://identifiers.org/kegg.compound/C00147"
},
"original_bigg_ids":[
"ade_c"
]
}
},
{
"id":"ppi_c",
"name":"Diphosphate",
"compartment":"c",
"charge":-3,
"formula":"HO7P2",
"notes":{
"InChI Key":{
"id":"XPPKVPWEQAFLFU-UHFFFAOYSA-N",
"link":"http://identifiers.org/inchikey/XPPKVPWEQAFLFU-UHFFFAOYSA-N"
},
"KEGG Compound":{
"id":"C00013",
"link":"http://identifiers.org/kegg.compound/C00013"
},
"original_bigg_ids":[
"ppi_c"
]
}
},
{
"id":"adn_c",
"name":"Adenosine",
"compartment":"c",
"charge":0,
"formula":"C10H13N5O4",
"notes":{
"InChI Key":{
"id":"OIRDTQYFTABQOQ-KQYNXXCUSA-N",
"link":"http://identifiers.org/inchikey/OIRDTQYFTABQOQ-KQYNXXCUSA-N"
},
"KEGG Compound":{
"id":"C00212",
"link":"http://identifiers.org/kegg.compound/C00212"
},
"original_bigg_ids":[
"adn_c"
]
}
},
{
"id":"dadp_c",
"name":"DADP",
"compartment":"c",
"charge":-3,
"formula":"C10H12N5O9P2",
"notes":{
"InChI Key":{
"id":"DAEAPNUQQAICNR-RRKCRQDMSA-N",
"link":"http://identifiers.org/inchikey/DAEAPNUQQAICNR-RRKCRQDMSA-N"
},
"KEGG Compound":{
"id":"C00206",
"link":"http://identifiers.org/kegg.compound/C00206"
},
"original_bigg_ids":[
"dadp_c"
]
}
},
{
"id":"trdrd_c",
"name":"Reduced thioredoxin",
"compartment":"c",
"charge":0,
"formula":"H2R",
"notes":{
"InChI Key":{
"notes":"(no InChI key)"
},
"KEGG Compound":{
"id":"C00342",
"link":"http://identifiers.org/kegg.compound/C00342"
},
"original_bigg_ids":[
"trdrd_c"
]
}
},
{
"id":"trdox_c",
"name":"Oxidized thioredoxin",
"compartment":"c",
"charge":0,
"formula":"R",
"notes":{
"InChI Key":{
"notes":"(no InChI key)"
},
"KEGG Compound":{
"id":"C00343",
"link":"http://identifiers.org/kegg.compound/C00343"
},
"original_bigg_ids":[
"trdox_c"
]
}
},
{
"id":"dad_2_c",
"name":"Deoxyadenosine",
"compartment":"c",
"charge":0,
"formula":"C10H13N5O3",
"notes":{
"InChI Key":{
"id":"OLXZPDWKRNYJJZ-RRKCRQDMSA-N",
"link":"http://identifiers.org/inchikey/OLXZPDWKRNYJJZ-RRKCRQDMSA-N"
},
"KEGG Compound":{
"id":"C00559",
"link":"http://identifiers.org/kegg.compound/C00559"
},
"original_bigg_ids":[
"dad_DASH_2_c"
]
}
},
{
"id":"damp_c",
"name":"DAMP",
"compartment":"c",
"charge":-2,
"formula":"C10H12N5O6P",
"notes":{
"InChI Key":{
"id":"KHWCHTKSEGGWEX-RRKCRQDMSA-N",
"link":"http://identifiers.org/inchikey/KHWCHTKSEGGWEX-RRKCRQDMSA-N"
},
"KEGG Compound":{
"id":"C00360",
"link":"http://identifiers.org/kegg.compound/C00360"
},
"original_bigg_ids":[
"damp_c"
]
}
},
{
"id":"datp_c",
"name":"DATP",
"compartment":"c",
"charge":-4,
"formula":"C10H12N5O12P3",
"notes":{
"InChI Key":{
"id":"SUYVUBYJARFZHO-RRKCRQDMSA-N",
"link":"http://identifiers.org/inchikey/SUYVUBYJARFZHO-RRKCRQDMSA-N"
},
"KEGG Compound":{
"id":"C00131",
"link":"http://identifiers.org/kegg.compound/C00131"
},
"original_bigg_ids":[
"datp_c"
]
}
},
{
"id":"gua_c",
"name":"Guanine",
"compartment":"c",
"charge":0,
"formula":"C5H5N5O",
"notes":{
"InChI Key":{
"id":"UYTPUPDQBNUYGX-UHFFFAOYSA-N",
"link":"http://identifiers.org/inchikey/UYTPUPDQBNUYGX-UHFFFAOYSA-N"
},
"KEGG Compound":{
"id":"C00242",
"link":"http://identifiers.org/kegg.compound/C00242"
},
"original_bigg_ids":[
"gua_c"
]
}
},
{
"id":"gmp_c",
"name":"GMP",
"compartment":"c",
"charge":-2,
"formula":"C10H12N5O8P",
"notes":{
"InChI Key":{
"id":"RQFCJASXJCIDSX-UUOKFMHZSA-N",
"link":"http://identifiers.org/inchikey/RQFCJASXJCIDSX-UUOKFMHZSA-N"
},
"KEGG Compound":{
"id":"C00144",
"link":"http://identifiers.org/kegg.compound/C00144"
},
"original_bigg_ids":[
"gmp_c"
]
}
},
{
"id":"gsn_c",
"name":"Guanosine",
"compartment":"c",
"charge":0,
"formula":"C10H13N5O5",
"notes":{
"InChI Key":{
"id":"NYHBQMYGNKIUIF-UUOKFMHZSA-N",
"link":"http://identifiers.org/inchikey/NYHBQMYGNKIUIF-UUOKFMHZSA-N"
},
"KEGG Compound":{
"id":"C00387",
"link":"http://identifiers.org/kegg.compound/C00387"
},
"original_bigg_ids":[
"gsn_c"
]
}
},
{
"id":"gdp_c",
"name":"GDP",
"compartment":"c",
"charge":-3,
"formula":"C10H12N5O11P2",
"notes":{
"InChI Key":{
"id":"QGWNDRXFNXRZMB-UUOKFMHZSA-N",
"link":"http://identifiers.org/inchikey/QGWNDRXFNXRZMB-UUOKFMHZSA-N"
},
"KEGG Compound":{
"id":"C00035",
"link":"http://identifiers.org/kegg.compound/C00035"
},
"original_bigg_ids":[
"gdp_c"
]
}
},
{
"id":"dgdp_c",
"name":"DGDP",
"compartment":"c",
"charge":-3,
"formula":"C10H12N5O10P2",
"notes":{
"InChI Key":{
"id":"CIKGWCTVFSRMJU-KVQBGUIXSA-N",
"link":"http://identifiers.org/inchikey/CIKGWCTVFSRMJU-KVQBGUIXSA-N"
},
"KEGG Compound":{
"id":"C00361",
"link":"http://identifiers.org/kegg.compound/C00361"
},
"original_bigg_ids":[
"dgdp_c"
]
}
},
{
"id":"gtp_c",
"name":"GTP",
"compartment":"c",
"charge":-4,
"formula":"C10H12N5O14P3",
"notes":{
"InChI Key":{
"id":"XKMLYUALXHKNFT-UUOKFMHZSA-N",
"link":"http://identifiers.org/inchikey/XKMLYUALXHKNFT-UUOKFMHZSA-N"
},
"KEGG Compound":{
"id":"C00044",
"link":"http://identifiers.org/kegg.compound/C00044"
},
"original_bigg_ids":[
"gtp_c"
]
}
},
{
"id":"dgsn_c",
"name":"Deoxyguanosine",
"compartment":"c",
"charge":0,
"formula":"C10H13N5O4",
"notes":{
"InChI Key":{
"id":"YKBGVTZYEHREMT-KVQBGUIXSA-N",
"link":"http://identifiers.org/inchikey/YKBGVTZYEHREMT-KVQBGUIXSA-N"
},
"KEGG Compound":{
"id":"C00330",
"link":"http://identifiers.org/kegg.compound/C00330"
},
"original_bigg_ids":[
"dgsn_c"
]
}
},
{
"id":"dgmp_c",
"name":"DGMP",
"compartment":"c",
"charge":-2,
"formula":"C10H12N5O7P",
"notes":{
"InChI Key":{
"id":"LTFMZDNNPPEQNG-KVQBGUIXSA-N",
"link":"http://identifiers.org/inchikey/LTFMZDNNPPEQNG-KVQBGUIXSA-N"
},
"KEGG Compound":{
"id":"C00362",
"link":"http://identifiers.org/kegg.compound/C00362"
},
"original_bigg_ids":[
"dgmp_c"
]
}
},
{
"id":"dgtp_c",
"name":"DGTP",
"compartment":"c",
"charge":-4,
"formula":"C10H12N5O13P3",
"notes":{
"InChI Key":{
"id":"HAAZLUGHYHWQIW-KVQBGUIXSA-N",
"link":"http://identifiers.org/inchikey/HAAZLUGHYHWQIW-KVQBGUIXSA-N"
},
"KEGG Compound":{
"id":"C00286",
"link":"http://identifiers.org/kegg.compound/C00286"
},
"original_bigg_ids":[
"dgtp_c"
]
}
},
{
"id":"ura_c",
"name":"Uracil",
"compartment":"c",
"charge":0,
"formula":"C4H4N2O2",
"notes":{
"InChI Key":{
"id":"ISAKRJDGNUQOIC-UHFFFAOYSA-N",
"link":"http://identifiers.org/inchikey/ISAKRJDGNUQOIC-UHFFFAOYSA-N"
},
"KEGG Compound":{
"id":"C00106",
"link":"http://identifiers.org/kegg.compound/C00106"
},
"original_bigg_ids":[
"ura_c"
]
}
},
{
"id":"ump_c",
"name":"UMP",
"compartment":"c",
"charge":-2,
"formula":"C9H11N2O9P",
"notes":{
"InChI Key":{
"id":"DJJCXFVJDGTHFX-XVFCMESISA-N",
"link":"http://identifiers.org/inchikey/DJJCXFVJDGTHFX-XVFCMESISA-N"
},
"KEGG Compound":{
"id":"C00105",
"link":"http://identifiers.org/kegg.compound/C00105"
},
"original_bigg_ids":[
"ump_c"
]
}
},
{
"id":"udp_c",
"name":"UDP",
"compartment":"c",
"charge":-3,
"formula":"C9H11N2O12P2",
"notes":{
"InChI Key":{
"id":"XCCTYIAWTASOJW-XVFCMESISA-N",
"link":"http://identifiers.org/inchikey/XCCTYIAWTASOJW-XVFCMESISA-N"
},
"KEGG Compound":{
"id":"C00015",
"link":"http://identifiers.org/kegg.compound/C00015"
},
"original_bigg_ids":[
"udp_c"
]
}
},
{
"id":"utp_c",
"name":"UTP",
"compartment":"c",
"charge":-4,
"formula":"C9H11N2O15P3",
"notes":{
"InChI Key":{
"id":"PGAVKCOVUIYSFO-XVFCMESISA-N",
"link":"http://identifiers.org/inchikey/PGAVKCOVUIYSFO-XVFCMESISA-N"
},
"KEGG Compound":{
"id":"C00075",
"link":"http://identifiers.org/kegg.compound/C00075"
},
"original_bigg_ids":[
"utp_c"
]
}
},
{
"id":"dudp_c",
"name":"DUDP",
"compartment":"c",
"charge":-3,
"formula":"C9H11N2O11P2",
"notes":{
"InChI Key":{
"id":"QHWZTVCCBMIIKE-SHYZEUOFSA-N",
"link":"http://identifiers.org/inchikey/QHWZTVCCBMIIKE-SHYZEUOFSA-N"
},
"KEGG Compound":{
"id":"C01346",
"link":"http://identifiers.org/kegg.compound/C01346"
},
"original_bigg_ids":[
"dudp_c"
]
}
},
{
"id":"cdp_c",
"name":"CDP",
"compartment":"c",
"charge":-3,
"formula":"C9H12N3O11P2",
"notes":{
"InChI Key":{
"id":"ZWIADYZPOWUWEW-XVFCMESISA-N",
"link":"http://identifiers.org/inchikey/ZWIADYZPOWUWEW-XVFCMESISA-N"
},
"KEGG Compound":{
"id":"C00112",
"link":"http://identifiers.org/kegg.compound/C00112"
},
"original_bigg_ids":[
"cdp_c"
]
}
},
{
"id":"cmp_c",
"name":"CMP",
"compartment":"c",
"charge":-2,
"formula":"C9H12N3O8P",
"notes":{
"InChI Key":{
"id":"IERHLVCPSMICTF-XVFCMESISA-N",
"link":"http://identifiers.org/inchikey/IERHLVCPSMICTF-XVFCMESISA-N"
},
"KEGG Compound":{
"id":"C00055",
"link":"http://identifiers.org/kegg.compound/C00055"
},
"original_bigg_ids":[
"cmp_c"
]
}
},
{
"id":"ctp_c",
"name":"CTP",
"compartment":"c",
"charge":-4,
"formula":"C9H12N3O14P3",
"notes":{
"InChI Key":{
"id":"PCDQPRRSZKQHHS-XVFCMESISA-N",
"link":"http://identifiers.org/inchikey/PCDQPRRSZKQHHS-XVFCMESISA-N"
},
"KEGG Compound":{
"id":"C00063",
"link":"http://identifiers.org/kegg.compound/C00063"
},
"original_bigg_ids":[
"ctp_c"
]
}
},
{
"id":"dcdp_c",
"name":"DCDP",
"compartment":"c",
"charge":-3,
"formula":"C9H12N3O10P2",
"notes":{
"InChI Key":{
"id":"FTDHDKPUHBLBTL-SHYZEUOFSA-N",
"link":"http://identifiers.org/inchikey/FTDHDKPUHBLBTL-SHYZEUOFSA-N"
},
"KEGG Compound":{
"id":"C00705",
"link":"http://identifiers.org/kegg.compound/C00705"
},
"original_bigg_ids":[
"dcdp_c"
]
}
},
{
"id":"dcyt_c",
"name":"Deoxycytidine",
"compartment":"c",
"charge":0,
"formula":"C9H13N3O4",
"notes":{
"InChI Key":{
"id":"CKTSBUTUHBMZGZ-SHYZEUOFSA-N",
"link":"http://identifiers.org/inchikey/CKTSBUTUHBMZGZ-SHYZEUOFSA-N"
},
"KEGG Compound":{
"id":"C00881",
"link":"http://identifiers.org/kegg.compound/C00881"
},
"original_bigg_ids":[
"dcyt_c"
]
}
},
{
"id":"dcmp_c",
"name":"DCMP",
"compartment":"c",
"charge":-2,
"formula":"C9H12N3O7P",
"notes":{
"InChI Key":{
"id":"NCMVOABPESMRCP-SHYZEUOFSA-N",
"link":"http://identifiers.org/inchikey/NCMVOABPESMRCP-SHYZEUOFSA-N"
},
"KEGG Compound":{
"id":"C00239",
"link":"http://identifiers.org/kegg.compound/C00239"
},
"original_bigg_ids":[
"dcmp_c"
]
}
},
{
"id":"dctp_c",
"name":"DCTP",
"compartment":"c",
"charge":-4,
"formula":"C9H12N3O13P3",
"notes":{
"InChI Key":{
"id":"RGWHQCVHVJXOKC-SHYZEUOFSA-N",
"link":"http://identifiers.org/inchikey/RGWHQCVHVJXOKC-SHYZEUOFSA-N"
},
"KEGG Compound":{
"id":"C00458",
"link":"http://identifiers.org/kegg.compound/C00458"
},
"original_bigg_ids":[
"dctp_c"
]
}
},
{
"id":"dump_c",
"name":"DUMP",
"compartment":"c",
"charge":-2,
"formula":"C9H11N2O8P",
"notes":{
"InChI Key":{
"id":"JSRLJPSBLDHEIO-SHYZEUOFSA-N",
"link":"http://identifiers.org/inchikey/JSRLJPSBLDHEIO-SHYZEUOFSA-N"
},
"KEGG Compound":{
"id":"C00365",
"link":"http://identifiers.org/kegg.compound/C00365"
},
"original_bigg_ids":[
"dump_c"
]
}
},
{
"id":"duri_c",
"name":"Deoxyuridine",
"compartment":"c",
"charge":0,
"formula":"C9H12N2O5",
"notes":{
"InChI Key":{
"id":"MXHRCPNRJAMMIM-SHYZEUOFSA-N",
"link":"http://identifiers.org/inchikey/MXHRCPNRJAMMIM-SHYZEUOFSA-N"
},
"KEGG Compound":{
"id":"C00526",
"link":"http://identifiers.org/kegg.compound/C00526"
},
"original_bigg_ids":[
"duri_c"
]
}
},
{
"id":"thymd_c",
"name":"Thymidine",
"compartment":"c",
"charge":0,
"formula":"C10H14N2O5",
"notes":{
"InChI Key":{
"id":"IQFYYKKMVGJFEH-XLPZGREQSA-N",
"link":"http://identifiers.org/inchikey/IQFYYKKMVGJFEH-XLPZGREQSA-N"
},
"KEGG Compound":{
"id":"C00214",
"link":"http://identifiers.org/kegg.compound/C00214"
},
"original_bigg_ids":[
"thymd_c"
]
}
},
{
"id":"dtmp_c",
"name":"DTMP",
"compartment":"c",
"charge":-2,
"formula":"C10H13N2O8P",
"notes":{
"InChI Key":{
"id":"GYOZYWVXFNDGLU-XLPZGREQSA-N",
"link":"http://identifiers.org/inchikey/GYOZYWVXFNDGLU-XLPZGREQSA-N"
},
"KEGG Compound":{
"id":"C00364",
"link":"http://identifiers.org/kegg.compound/C00364"
},
"original_bigg_ids":[
"dtmp_c"
]
}
},
{
"id":"dtdp_c",
"name":"DTDP",
"compartment":"c",
"charge":-3,
"formula":"C10H13N2O11P2",
"notes":{
"InChI Key":{
"id":"UJLXYODCHAELLY-XLPZGREQSA-N",
"link":"http://identifiers.org/inchikey/UJLXYODCHAELLY-XLPZGREQSA-N"
},
"KEGG Compound":{
"id":"C00363",
"link":"http://identifiers.org/kegg.compound/C00363"
},
"original_bigg_ids":[
"dtdp_c"
]
}
},
{
"id":"dttp_c",
"name":"DTTP",
"compartment":"c",
"charge":-4,
"formula":"C10H13N2O14P3",
"notes":{
"InChI Key":{
"id":"NHVNXKFIZYSCEB-XLPZGREQSA-N",
"link":"http://identifiers.org/inchikey/NHVNXKFIZYSCEB-XLPZGREQSA-N"
},
"KEGG Compound":{
"id":"C00459",
"link":"http://identifiers.org/kegg.compound/C00459"
},
"original_bigg_ids":[
"dttp_c"
]
}
},
{
"id":"dutp_c",
"name":"DUTP",
"compartment":"c",
"charge":-4,
"formula":"C9H11N2O14P3",
"notes":{
"InChI Key":{
"id":"AHCYMLUZIRLXAA-SHYZEUOFSA-N",
"link":"http://identifiers.org/inchikey/AHCYMLUZIRLXAA-SHYZEUOFSA-N"
},
"KEGG Compound":{
"id":"C00460",
"link":"http://identifiers.org/kegg.compound/C00460"
},
"original_bigg_ids":[
"dutp_c"
]
}
},
{
"id":"glu__L_c",
"name":"L-Glutamate",
"compartment":"c",
"charge":-1,
"formula":"C5H8NO4",
"notes":{
"InChI Key":{
"id":"WHUUTDBJXJRKMK-VKHMYHEASA-N",
"link":"http://identifiers.org/inchikey/WHUUTDBJXJRKMK-VKHMYHEASA-N"
},
"KEGG Compound":{
"id":"C00025",
"link":"http://identifiers.org/kegg.compound/C00025"
},
"original_bigg_ids":[
"glu_DASH_L_c"
]
}
},
{
"id":"gln__L_c",
"name":"L-Glutamine",
"compartment":"c",
"charge":0,
"formula":"C5H10N2O3",
"notes":{
"InChI Key":{
"id":"ZDXPYRJPNDTMRX-VKHMYHEASA-N",
"link":"http://identifiers.org/inchikey/ZDXPYRJPNDTMRX-VKHMYHEASA-N"
},
"KEGG Compound":{
"id":"C00064",
"link":"http://identifiers.org/kegg.compound/C00064"
},
"original_bigg_ids":[
"gln_DASH_L_c"
]
}
},
{
"id":"glyc3p_c",
"name":"Glycerol 3-phosphate",
"compartment":"c",
"charge":-2,
"formula":"C3H7O6P",
"notes":{
"InChI Key":{
"id":"AWUCVROLDVIAJX-GSVOUGTGSA-N",
"link":"http://identifiers.org/inchikey/AWUCVROLDVIAJX-GSVOUGTGSA-N"
},
"KEGG Compound":{
"id":"C00093",
"link":"http://identifiers.org/kegg.compound/C00093"
},
"original_bigg_ids":[
"glyc3p_c"
]
}
},
{
"id":"glyc_c",
"name":"Glycerol",
"compartment":"c",
"charge":0,
"formula":"C3H8O3",
"notes":{
"InChI Key":{
"id":"PEDCQBHIVMGVHV-UHFFFAOYSA-N",
"link":"http://identifiers.org/inchikey/PEDCQBHIVMGVHV-UHFFFAOYSA-N"
},
"KEGG Compound":{
"id":"C00116",
"link":"http://identifiers.org/kegg.compound/C00116"
},
"original_bigg_ids":[
"glyc_c"
]
}
},
{
"id":"pap_c",
"name":"Adenosine 3',5'-bisphosphate",
"compartment":"c",
"charge":-4,
"formula":"C10H11N5O10P2",
"notes":{
"InChI Key":{
"id":"WHTCPDAXWFLDIH-KQYNXXCUSA-N",
"link":"http://identifiers.org/inchikey/WHTCPDAXWFLDIH-KQYNXXCUSA-N"
},
"KEGG Compound":{
"id":"C00054",
"link":"http://identifiers.org/kegg.compound/C00054"
},
"original_bigg_ids":[
"pap_c"
]
}
},
{
"id":"apoACP_c",
"name":"apoprotein (acyl carrier protein)",
"compartment":"c",
"charge":-4,
"formula":"C359H604N94O117S2",
"notes":{
"InChI Key":{
"notes":"(no InChI key)"
},
"KEGG Compound":{
"id":"C03688",
"link":"http://identifiers.org/kegg.compound/C03688"
},
"original_bigg_ids":[
"apoACP_c"
]
}
},
{
"id":"ACP_c",
"name":"Acyl carrier protein",
"compartment":"c",
"charge":-5,
"formula":"C370H624N96O123PS3",
"notes":{
"InChI Key":{
"notes":"(no InChI key)"
},
"KEGG Compound":{
"id":"C00229",
"link":"http://identifiers.org/kegg.compound/C00229"
},
"original_bigg_ids":[
"ACP_c"
]
}
},
{
"id":"fa_c",
"name":"fatty acid",
"compartment":"c",
"charge":-1,
"formula":"CO2R",
"notes":{
"InChI Key":{
"notes":"(no InChI key)"
},
"KEGG Compound":{
"id":"C00162",
"link":"http://identifiers.org/kegg.compound/C00162"
}
}
},
{
"id":"ap_c",
"name":"acyl phosphate",
"compartment":"c",
"charge":-2,
"formula":"CO5PR",
"notes":{
"InChI Key":{
"notes":"(no InChI key)"
},
"KEGG Compound":{
"id":"C02133",
"link":"http://identifiers.org/kegg.compound/C02133"
}
}
},
{
"id":"ACP_R_c",
"name":"ACP-R",
"compartment":"c",
"charge":-5,
"formula":"C371H623N96O124PRS3",
"notes":{
"InChI Key":{
"notes":"(no InChI key)"
},
"KEGG Compound":{
"id":"C00173",
"link":"http://identifiers.org/kegg.compound/C00173"
}
}
},
{
"id":"1ag3p_c",
"name":"1-acyl-glycerol 3-phosphate",
"compartment":"c",
"charge":-2,
"formula":"C4H6O7PR",
"notes":{
"InChI Key":{
"notes":"(no InChI key)"
},
"KEGG Compound":{
"id":"C00681",
"link":"http://identifiers.org/kegg.compound/C00681"
}
}
},
{
"id":"pa_c",
"name":"phosphatidic acid",
"compartment":"c",
"charge":-2,
"formula":"C5H5O8PR2",
"notes":{
"InChI Key":{
"notes":"(no InChI key)"
},
"KEGG Compound":{
"id":"C00416",
"link":"http://identifiers.org/kegg.compound/C00416"
}
}
},
{
"id":"cdpdag_c",
"name":"CDP-diacylglycerol",
"compartment":"c",
"charge":-2,
"formula":"C14H17N3O15P2R2",
"notes":{
"InChI Key":{
"notes":"(no InChI key)"
},
"KEGG Compound":{
"id":"C00269",
"link":"http://identifiers.org/kegg.compound/C00269"
}
}
},
{
"id":"pg3p_c",
"name":"phosphatidylglycerol 3-phosphate",
"compartment":"c",
"charge":-3,
"formula":"C8H11O13P2R2",
"notes":{
"InChI Key":{
"notes":"(no InChI key)"
},
"KEGG Compound":{
"id":"C03892",
"link":"http://identifiers.org/kegg.compound/C03892"
}
}
},
{
"id":"pg_c",
"name":"phosphatidylglycerol",
"compartment":"c",
"charge":-1,
"formula":"C8H12O10PR2",
"notes":{
"InChI Key":{
"notes":"(no InChI key)"
},
"KEGG Compound":{
"id":"C00344",
"link":"http://identifiers.org/kegg.compound/C00344"
}
}
},
{
"id":"clpn_c",
"name":"cardiolipin",
"compartment":"c",
"charge":-2,
"formula":"C13H16O17P2R4",
"notes":{
"InChI Key":{
"notes":"(no InChI key)"
},
"KEGG Compound":{
"id":"C05980",
"link":"http://identifiers.org/kegg.compound/C05980"
}
}
},
{
"id":"12dgr_c",
"name":"1,2-diacylglycerol",
"compartment":"c",
"charge":0,
"formula":"C5H6O5R2",
"notes":{
"InChI Key":{
"notes":"(no InChI key)"
},
"KEGG Compound":{
"id":"C00641",
"link":"http://identifiers.org/kegg.compound/C00641"
}
}
},
{
"id":"g1p_c",
"name":"D-Glucose 1-phosphate",
"compartment":"c",
"charge":-2,
"formula":"C6H11O9P",
"notes":{
"InChI Key":{
"id":"HXXFSFRBOHSIMQ-VFUOTHLCSA-N",
"link":"http://identifiers.org/inchikey/HXXFSFRBOHSIMQ-VFUOTHLCSA-N"
},
"KEGG Compound":{
"id":"C00103",
"link":"http://identifiers.org/kegg.compound/C00103"
},
"original_bigg_ids":[
"g1p_c"
]
}
},
{
"id":"udpg_c",
"name":"UDP-glucose",
"compartment":"c",
"charge":-2,
"formula":"C15H22N2O17P2",
"notes":{
"InChI Key":{
"id":"HSCJRCZFDFQWRP-JZMIEXBBSA-N",
"link":"http://identifiers.org/inchikey/HSCJRCZFDFQWRP-JZMIEXBBSA-N"
},
"KEGG Compound":{
"id":"C00029",
"link":"http://identifiers.org/kegg.compound/C00029"
}
}
},
{
"id":"udpgal_c",
"name":"UDP-galactose",
"compartment":"c",
"charge":-2,
"formula":"C15H22N2O17P2",
"notes":{
"InChI Key":{
"id":"HSCJRCZFDFQWRP-WBRQRZOHSA-N",
"link":"http://identifiers.org/inchikey/HSCJRCZFDFQWRP-WBRQRZOHSA-N"
},
"KEGG Compound":{
"id":"C00052",
"link":"http://identifiers.org/kegg.compound/C00052"
}
}
},
{
"id":"udpgalfur_c",
"name":"UDP-galactofuranose",
"compartment":"c",
"charge":-2,
"formula":"C15H22N2O17P2",
"notes":{
"InChI Key":{
"id":"ZQLQOXLUCGXKHS-SIAUPFDVSA-N",
"link":"http://identifiers.org/inchikey/ZQLQOXLUCGXKHS-SIAUPFDVSA-N"
},
"KEGG Compound":{
"id":"C03733",
"link":"http://identifiers.org/kegg.compound/C03733"
}
}
},
{
"id":"galfur12dgr_c",
"name":"Gal-DAG",
"compartment":"c",
"charge":0,
"formula":"C11H16O10R2",
"notes":{
"InChI Key":{
"notes":"(no InChI key)"
},
"KEGG Compound":{
"id":"C03692",
"link":"http://identifiers.org/kegg.compound/C03692"
}
}
},
{
"id":"udpgltn_c",
"name":"UDP-galactan",
"compartment":"c",
"charge":-2,
"formula":"C537H892N2O452P2",
"notes":{
"InChI Key":{
"notes":"(no InChI key)"
},
"KEGG Compound":{
"notes":"(not in KEGG)"
}
}
},
{
"id":"lgltn_c",
"name":"lipogalactan",
"compartment":"c",
"charge":0,
"formula":"C533H886N0O445P0R2",
"notes":{
"InChI Key":{
"notes":"(no InChI key)"
},
"KEGG Compound":{
"notes":"(not in KEGG)"
}
}
},
{
"id":"arg4_c",
"name":"Tetra-L-arginine",
"compartment":"c",
"charge":4,
"formula":"C24H54N16O5",
"notes":{
"InChI Key":{
"notes":"(no InChI key)"
},
"KEGG Compound":{
"notes":"(generic tetra-peptide)",
"id":"C01960",
"link":"http://identifiers.org/kegg.compound/C01960"
}
}
},
{
"id":"arg__L_c",
"name":"L-Arginine",
"compartment":"c",
"charge":1,
"formula":"C6H15N4O2",
"notes":{
"InChI Key":{
"id":"ODKSFYDXXFIFQN-BYPYZUCNSA-N",
"link":"http://identifiers.org/inchikey/ODKSFYDXXFIFQN-BYPYZUCNSA-N"
},
"KEGG Compound":{
"id":"C00062",
"link":"http://identifiers.org/kegg.compound/C00062"
},
"original_bigg_ids":[
"arg_DASH_L_c"
]
}
},
{
"id":"asp__L_c",
"name":"L-Aspartate",
"compartment":"c",
"charge":-1,
"formula":"C4H6NO4",
"notes":{
"InChI Key":{
"id":"CKLJMWTZIZZHCS-REOHCLBHSA-N",
"link":"http://identifiers.org/inchikey/CKLJMWTZIZZHCS-REOHCLBHSA-N"
},
"KEGG Compound":{
"id":"C00049",
"link":"http://identifiers.org/kegg.compound/C00049"
},
"original_bigg_ids":[
"asp_DASH_L_c"
]
}
},
{
"id":"asp4_c",
"name":"Tetra-L-aspartate",
"compartment":"c",
"charge":-4,
"formula":"C16H18N4O13",
"notes":{
"InChI Key":{
"notes":"(no InChI key)"
},
"KEGG Compound":{
"notes":"(generic tetra-peptide)",
"id":"C01960",
"link":"http://identifiers.org/kegg.compound/C01960"
}
}
},
{
"id":"glu4_c",
"name":"Tetra-L-glutamate",
"compartment":"c",
"charge":-4,
"formula":"C20H26N4O13",
"notes":{
"InChI Key":{
"notes":"(no InChI key)"
},
"KEGG Compound":{
"notes":"(generic tetra-peptide)",
"id":"C01960",
"link":"http://identifiers.org/kegg.compound/C01960"
}
}
},
{
"id":"gly_c",
"name":"Glycine",
"compartment":"c",
"charge":0,
"formula":"C2H5NO2",
"notes":{
"InChI Key":{
"id":"DHMQDGOQFOQNFH-UHFFFAOYSA-N",
"link":"http://identifiers.org/inchikey/DHMQDGOQFOQNFH-UHFFFAOYSA-N"
},
"KEGG Compound":{
"id":"C00037",
"link":"http://identifiers.org/kegg.compound/C00037"
},
"original_bigg_ids":[
"gly_c"
]
}
},
{
"id":"gly4_c",
"name":"Tetra-glycine",
"compartment":"c",
"charge":0,
"formula":"C8H14N4O5",
"notes":{
"InChI Key":{
"id":"QMOQBVOBWVNSNO-UHFFFAOYSA-N",
"link":"http://identifiers.org/inchikey/QMOQBVOBWVNSNO-UHFFFAOYSA-N"
},
"KEGG Compound":{
"notes":"(generic tetra-peptide)",
"id":"C01960",
"link":"http://identifiers.org/kegg.compound/C01960"
}
}
},
{
"id":"ile__L_c",
"name":"L-Isoleucine",
"compartment":"c",
"charge":0,
"formula":"C6H13NO2",
"notes":{
"InChI Key":{
"id":"AGPKZVBTJJNPAG-WHFBIAKZSA-N",
"link":"http://identifiers.org/inchikey/AGPKZVBTJJNPAG-WHFBIAKZSA-N"
},
"KEGG Compound":{
"id":"C00407",
"link":"http://identifiers.org/kegg.compound/C00407"
},
"original_bigg_ids":[
"ile_DASH_L_c"
]
}
},
{
"id":"ile4_c",
"name":"Tetra-L-isoleucine",
"compartment":"c",
"charge":0,
"formula":"C24H46N4O5",
"notes":{
"InChI Key":{
"notes":"(no InChI key)"
},
"KEGG Compound":{
"notes":"(generic tetra-peptide)",
"id":"C01960",
"link":"http://identifiers.org/kegg.compound/C01960"
}
}
},
{
"id":"ala__L_c",
"name":"L-Alanine",
"compartment":"c",
"charge":0,
"formula":"C3H7NO2",
"notes":{
"InChI Key":{
"id":"QNAYBMKLOCPYGJ-REOHCLBHSA-N",
"link":"http://identifiers.org/inchikey/QNAYBMKLOCPYGJ-REOHCLBHSA-N"
},
"KEGG Compound":{
"id":"C00041",
"link":"http://identifiers.org/kegg.compound/C00041"
},
"original_bigg_ids":[
"ala_DASH_L_c"
]
}
},
{
"id":"ala4_c",
"name":"Tetra-L-alanine",
"compartment":"c",
"charge":0,
"formula":"C12H22N4O5",
"notes":{
"InChI Key":{
"id":"ZHRZLXZJVUFLNY-XAMCCFCMSA-N",
"link":"http://identifiers.org/inchikey/ZHRZLXZJVUFLNY-XAMCCFCMSA-N"
},
"KEGG Compound":{
"notes":"(generic tetra-peptide)",
"id":"C01960",
"link":"http://identifiers.org/kegg.compound/C01960"
}
}
},
{
"id":"asn__L_c",
"name":"L-Asparagine",
"compartment":"c",
"charge":0,
"formula":"C4H8N2O3",
"notes":{
"InChI Key":{
"id":"DCXYFEDJOCDNAF-REOHCLBHSA-N",
"link":"http://identifiers.org/inchikey/DCXYFEDJOCDNAF-REOHCLBHSA-N"
},
"KEGG Compound":{
"id":"C00152",
"link":"http://identifiers.org/kegg.compound/C00152"
},
"original_bigg_ids":[
"asn_DASH_L_c"
]
}
},
{
"id":"asn4_c",
"name":"Tetra-L-asparagine",
"compartment":"c",
"charge":0,
"formula":"C16H26N8O9",
"notes":{
"InChI Key":{
"notes":"(no InChI key)"
},
"KEGG Compound":{
"notes":"(generic tetra-peptide)",
"id":"C01960",
"link":"http://identifiers.org/kegg.compound/C01960"
}
}
},
{
"id":"leu__L_c",
"name":"L-Leucine",
"compartment":"c",
"charge":0,
"formula":"C6H13NO2",
"notes":{
"InChI Key":{
"id":"ROHFNLRQFUQHCH-YFKPBYRVSA-N",
"link":"http://identifiers.org/inchikey/ROHFNLRQFUQHCH-YFKPBYRVSA-N"
},
"KEGG Compound":{
"id":"C00123",
"link":"http://identifiers.org/kegg.compound/C00123"
},
"original_bigg_ids":[
"leu_DASH_L_c"
]
}
},
{
"id":"leu4_c",
"name":"Tetra-L-leucine",
"compartment":"c",
"charge":0,
"formula":"C24H46N4O5",
"notes":{
"InChI Key":{
"notes":"(no InChI key)"
},
"KEGG Compound":{
"notes":"(generic tetra-peptide)",
"id":"C01960",
"link":"http://identifiers.org/kegg.compound/C01960"
}
}
},
{
"id":"gln4_c",
"name":"Tetra-L-glutamine",
"compartment":"c",
"charge":0,
"formula":"C20H34N8O9",
"notes":{
"InChI Key":{
"notes":"(no InChI key)"
},
"KEGG Compound":{
"notes":"(generic tetra-peptide)",
"id":"C01960",
"link":"http://identifiers.org/kegg.compound/C01960"
}
}
},
{
"id":"his__L_c",
"name":"L-Histidine",
"compartment":"c",
"charge":0,
"formula":"C6H9N3O2",
"notes":{
"InChI Key":{
"id":"HNDVDQJCIGZPNO-YFKPBYRVSA-N",
"link":"http://identifiers.org/inchikey/HNDVDQJCIGZPNO-YFKPBYRVSA-N"
},
"KEGG Compound":{
"id":"C00135",
"link":"http://identifiers.org/kegg.compound/C00135"
},
"original_bigg_ids":[
"his_DASH_L_c"
]
}
},
{
"id":"his4_c",
"name":"Tetra-L-histidine",
"compartment":"c",
"charge":0,
"formula":"C24H30N12O5",
"notes":{
"InChI Key":{
"notes":"(no InChI key)"
},
"KEGG Compound":{
"notes":"(generic tetra-peptide)",
"id":"C01960",
"link":"http://identifiers.org/kegg.compound/C01960"
}
}
},
{
"id":"lys__L_c",
"name":"L-Lysine",
"compartment":"c",
"charge":1,
"formula":"C6H15N2O2",
"notes":{
"InChI Key":{
"id":"KDXKERNSBIXSRK-YFKPBYRVSA-N",
"link":"http://identifiers.org/inchikey/KDXKERNSBIXSRK-YFKPBYRVSA-N"
},
"KEGG Compound":{
"id":"C00047",
"link":"http://identifiers.org/kegg.compound/C00047"
},
"original_bigg_ids":[
"lys_DASH_L_c"
]
}
},
{
"id":"lys4_c",
"name":"Tetra-L-lysine",
"compartment":"c",
"charge":4,
"formula":"C24H54N8O5",
"notes":{
"InChI Key":{
"notes":"(no InChI key)"
},
"KEGG Compound":{
"notes":"(generic tetra-peptide)",
"id":"C01960",
"link":"http://identifiers.org/kegg.compound/C01960"
}
}
},
{
"id":"pro__L_c",
"name":"L-Proline",
"compartment":"c",
"charge":0,
"formula":"C5H9NO2",
"notes":{
"InChI Key":{
"id":"ONIBWKKTOPOVIA-BYPYZUCNSA-N",
"link":"http://identifiers.org/inchikey/ONIBWKKTOPOVIA-BYPYZUCNSA-N"
},
"KEGG Compound":{
"id":"C00148",
"link":"http://identifiers.org/kegg.compound/C00148"
},
"original_bigg_ids":[
"pro_DASH_L_c"
]
}
},
{
"id":"pro4_c",
"name":"Tetra-L-proline",
"compartment":"c",
"charge":0,
"formula":"C20H30N4O5",
"notes":{
"InChI Key":{
"notes":"(no InChI key)"
},
"KEGG Compound":{
"notes":"(generic tetra-peptide)",
"id":"C01960",
"link":"http://identifiers.org/kegg.compound/C01960"
}
}
},
{
"id":"phe__L_c",
"name":"L-Phenylalanine",
"compartment":"c",
"charge":0,
"formula":"C9H11NO2",
"notes":{
"InChI Key":{
"id":"COLNVLDHVKWLRT-QMMMGPOBSA-N",
"link":"http://identifiers.org/inchikey/COLNVLDHVKWLRT-QMMMGPOBSA-N"
},
"KEGG Compound":{
"id":"C00079",
"link":"http://identifiers.org/kegg.compound/C00079"
},
"original_bigg_ids":[
"phe_DASH_L_c"
]
}
},
{
"id":"phe4_c",
"name":"Tetra-L-phenylalanine",
"compartment":"c",
"charge":0,
"formula":"C36H38N4O5",
"notes":{
"InChI Key":{
"notes":"(no InChI key)"
},
"KEGG Compound":{
"notes":"(generic tetra-peptide)",
"id":"C01960",
"link":"http://identifiers.org/kegg.compound/C01960"
}
}
},
{
"id":"thr__L_c",
"name":"L-Threonine",
"compartment":"c",
"charge":0,
"formula":"C4H9NO3",
"notes":{
"InChI Key":{
"id":"AYFVYJQAPQTCCC-GBXIJSLDSA-N",
"link":"http://identifiers.org/inchikey/AYFVYJQAPQTCCC-GBXIJSLDSA-N"
},
"KEGG Compound":{
"id":"C00188",
"link":"http://identifiers.org/kegg.compound/C00188"
},
"original_bigg_ids":[
"thr_DASH_L_c"
]
}
},
{
"id":"thr4_c",
"name":"Tetra-L-threonine",
"compartment":"c",
"charge":0,
"formula":"C16H30N4O9",
"notes":{
"InChI Key":{
"notes":"(no InChI key)"
},
"KEGG Compound":{
"notes":"(generic tetra-peptide)",
"id":"C01960",
"link":"http://identifiers.org/kegg.compound/C01960"
}
}
},
{
"id":"trp__L_c",
"name":"L-Tryptophan",
"compartment":"c",
"charge":0,
"formula":"C11H12N2O2",
"notes":{
"InChI Key":{
"id":"QIVBCDIJIAJPQS-VIFPVBQESA-N",
"link":"http://identifiers.org/inchikey/QIVBCDIJIAJPQS-VIFPVBQESA-N"
},
"KEGG Compound":{
"id":"C00078",
"link":"http://identifiers.org/kegg.compound/C00078"
},
"original_bigg_ids":[
"trp_DASH_L_c"
]
}
},
{
"id":"trp4_c",
"name":"Tetra-L-tryptophan",
"compartment":"c",
"charge":0,
"formula":"C44H42N8O5",
"notes":{
"InChI Key":{
"notes":"(no InChI key)"
},
"KEGG Compound":{
"notes":"(generic tetra-peptide)",
"id":"C01960",
"link":"http://identifiers.org/kegg.compound/C01960"
}
}
},
{
"id":"tyr__L_c",
"name":"L-Tyrosine",
"compartment":"c",
"charge":0,
"formula":"C9H11NO3",
"notes":{
"InChI Key":{
"id":"OUYCCCASQSFEME-QMMMGPOBSA-N",
"link":"http://identifiers.org/inchikey/OUYCCCASQSFEME-QMMMGPOBSA-N"
},
"KEGG Compound":{
"id":"C00082",
"link":"http://identifiers.org/kegg.compound/C00082"
},
"original_bigg_ids":[
"tyr_DASH_L_c"
]
}
},
{
"id":"tyr4_c",
"name":"Tetra-L-tyrosine",
"compartment":"c",
"charge":0,
"formula":"C36H38N4O9",
"notes":{
"InChI Key":{
"notes":"(no InChI key)"
},
"KEGG Compound":{
"notes":"(generic tetra-peptide)",
"id":"C01960",
"link":"http://identifiers.org/kegg.compound/C01960"
}
}
},
{
"id":"val__L_c",
"name":"L-Valine",
"compartment":"c",
"charge":0,
"formula":"C5H11NO2",
"notes":{
"InChI Key":{
"id":"KZSNJWFQEVHDMF-BYPYZUCNSA-N",
"link":"http://identifiers.org/inchikey/KZSNJWFQEVHDMF-BYPYZUCNSA-N"
},
"KEGG Compound":{
"id":"C00183",
"link":"http://identifiers.org/kegg.compound/C00183"
},
"original_bigg_ids":[
"val_DASH_L_c"
]
}
},
{
"id":"val4_c",
"name":"Tetra-L-valine",
"compartment":"c",
"charge":0,
"formula":"C20H38N4O5",
"notes":{
"InChI Key":{
"notes":"(no InChI key)"
},
"KEGG Compound":{
"notes":"(generic tetra-peptide)",
"id":"C01960",
"link":"http://identifiers.org/kegg.compound/C01960"
}
}
},
{
"id":"ser__L_c",
"name":"L-Serine",
"compartment":"c",
"charge":0,
"formula":"C3H7NO3",
"notes":{
"InChI Key":{
"id":"MTCFGRXMJLQNBG-REOHCLBHSA-N",
"link":"http://identifiers.org/inchikey/MTCFGRXMJLQNBG-REOHCLBHSA-N"
},
"KEGG Compound":{
"id":"C00065",
"link":"http://identifiers.org/kegg.compound/C00065"
},
"original_bigg_ids":[
"ser_DASH_L_c"
]
}
},
{
"id":"ser4_c",
"name":"Tetra-L-serine",
"compartment":"c",
"charge":0,
"formula":"C12H22N4O9",
"notes":{
"InChI Key":{
"notes":"(no InChI key)"
},
"KEGG Compound":{
"notes":"(generic tetra-peptide)",
"id":"C01960",
"link":"http://identifiers.org/kegg.compound/C01960"
}
}
},
{
"id":"met__L_c",
"name":"L-Methionine",
"compartment":"c",
"charge":0,
"formula":"C5H11NO2S",
"notes":{
"InChI Key":{
"id":"FFEARJCKVFRZRR-BYPYZUCNSA-N",
"link":"http://identifiers.org/inchikey/FFEARJCKVFRZRR-BYPYZUCNSA-N"
},
"KEGG Compound":{
"id":"C00073",
"link":"http://identifiers.org/kegg.compound/C00073"
},
"original_bigg_ids":[
"met_DASH_L_c"
]
}
},
{
"id":"met4_c",
"name":"Tetra-L-methionine",
"compartment":"c",
"charge":0,
"formula":"C20H38N4O5S4",
"notes":{
"InChI Key":{
"notes":"(no InChI key)"
},
"KEGG Compound":{
"notes":"(generic tetra-peptide)",
"id":"C01960",
"link":"http://identifiers.org/kegg.compound/C01960"
}
}
},
{
"id":"amet_c",
"name":"S-Adenosyl-L-methionine",
"compartment":"c",
"charge":1,
"formula":"C15H23N6O5S",
"notes":{
"InChI Key":{
"id":"MEFKEPWMEQBLKI-AIRLBKTGSA-N",
"link":"http://identifiers.org/inchikey/MEFKEPWMEQBLKI-AIRLBKTGSA-N"
},
"KEGG Compound":{
"id":"C00019",
"link":"http://identifiers.org/kegg.compound/C00019"
},
"original_bigg_ids":[
"amet_c"
]
}
},
{
"id":"ahcys_c",
"name":"S-Adenosyl-L-homocysteine",
"compartment":"c",
"charge":0,
"formula":"C14H20N6O5S",
"notes":{
"InChI Key":{
"id":"ZJUKTBDSGOFHSH-WFMPWKQPSA-N",
"link":"http://identifiers.org/inchikey/ZJUKTBDSGOFHSH-WFMPWKQPSA-N"
},
"KEGG Compound":{
"id":"C00021",
"link":"http://identifiers.org/kegg.compound/C00021"
},
"original_bigg_ids":[
"ahcys_c"
]
}
},
{
"id":"hcys__L_c",
"name":"L-Homocysteine",
"compartment":"c",
"charge":0,
"formula":"C4H9NO2S",
"notes":{
"InChI Key":{
"id":"FFFHZYDWPBMWHY-VKHMYHEASA-N",
"link":"http://identifiers.org/inchikey/FFFHZYDWPBMWHY-VKHMYHEASA-N"
},
"KEGG Compound":{
"id":"C00155",
"link":"http://identifiers.org/kegg.compound/C00155"
},
"original_bigg_ids":[
"hcys_DASH_L_c"
]
}
},
{
"id":"glutrnagln_c",
"name":"L-glutamyl-tRNA(Gln)",
"compartment":"c",
"charge":0,
"formula":"C5H7NO3R",
"notes":{
"InChI Key":{
"notes":"(no InChI key)"
},
"KEGG Compound":{
"id":"C06112",
"link":"http://identifiers.org/kegg.compound/C06112"
}
}
},
{
"id":"glntrna_c",
"name":"L-Glutaminyl-tRNA(Gln)",
"compartment":"c",
"charge":1,
"formula":"C5H9N2O2R",
"notes":{
"InChI Key":{
"notes":"(no InChI key)"
},
"KEGG Compound":{
"id":"C02282",
"link":"http://identifiers.org/kegg.compound/C02282"
},
"original_bigg_ids":[
"glntrna_c"
]
}
},
{
"id":"trnamet_c",
"name":"TRNA(Met)",
"compartment":"c",
"charge":0,
"formula":"R",
"notes":{
"InChI Key":{
"notes":"(no InChI key)"
},
"KEGG Compound":{
"id":"C01647",
"link":"http://identifiers.org/kegg.compound/C01647"
},
"original_bigg_ids":[
"trnamet_c"
]
}
},
{
"id":"mettrna_c",
"name":"L-methionyl-tRNA(Met)",
"compartment":"c",
"charge":1,
"formula":"C5H10NORS",
"notes":{
"InChI Key":{
"notes":"(no InChI key)"
},
"KEGG Compound":{
"id":"C02430",
"link":"http://identifiers.org/kegg.compound/C02430"
}
}
},
{
"id":"iletrna_c",
"name":"L-Isoleucyl-tRNA(Ile)",
"compartment":"c",
"charge":1,
"formula":"C6H12NOR",
"notes":{
"InChI Key":{
"notes":"(no InChI key)"
},
"KEGG Compound":{
"id":"C03127",
"link":"http://identifiers.org/kegg.compound/C03127"
},
"original_bigg_ids":[
"iletrna_c"
]
}
},
{
"id":"trnaile_c",
"name":"TRNA(Ile)",
"compartment":"c",
"charge":0,
"formula":"R",
"notes":{
"InChI Key":{
"notes":"(no InChI key)"
},
"KEGG Compound":{
"id":"C01644",
"link":"http://identifiers.org/kegg.compound/C01644"
},
"original_bigg_ids":[
"trnaile_c"
]
}
},
{
"id":"valtrna_c",
"name":"L-Valyl-tRNA(Val)",
"compartment":"c",
"charge":1,
"formula":"C5H10NOR",
"notes":{
"InChI Key":{
"notes":"(no InChI key)"
},
"KEGG Compound":{
"id":"C02554",
"link":"http://identifiers.org/kegg.compound/C02554"
},
"original_bigg_ids":[
"valtrna_c"
]
}
},
{
"id":"trnaval_c",
"name":"TRNA(Val)",
"compartment":"c",
"charge":0,
"formula":"R",
"notes":{
"InChI Key":{
"notes":"(no InChI key)"
},
"KEGG Compound":{
"id":"C01653",
"link":"http://identifiers.org/kegg.compound/C01653"
},
"original_bigg_ids":[
"trnaval_c"
]
}
},
{
"id":"leutrna_c",
"name":"L-Leucyl-tRNA(Leu)",
"compartment":"c",
"charge":1,
"formula":"C6H12NOR",
"notes":{
"InChI Key":{
"notes":"(no InChI key)"
},
"KEGG Compound":{
"id":"C02047",
"link":"http://identifiers.org/kegg.compound/C02047"
},
"original_bigg_ids":[
"leutrna_c"
]
}
},
{
"id":"trnaleu_c",
"name":"TRNA(Leu)",
"compartment":"c",
"charge":0,
"formula":"R",
"notes":{
"InChI Key":{
"notes":"(no InChI key)"
},
"KEGG Compound":{
"id":"C01645",
"link":"http://identifiers.org/kegg.compound/C01645"
},
"original_bigg_ids":[
"trnaleu_c"
]
}
},
{
"id":"cys__L_c",
"name":"L-Cysteine",
"compartment":"c",
"charge":0,
"formula":"C3H7NO2S",
"notes":{
"InChI Key":{
"id":"XUJNEKJLAYXESH-REOHCLBHSA-N",
"link":"http://identifiers.org/inchikey/XUJNEKJLAYXESH-REOHCLBHSA-N"
},
"KEGG Compound":{
"id":"C00097",
"link":"http://identifiers.org/kegg.compound/C00097"
},
"original_bigg_ids":[
"cys_DASH_L_c"
]
}
},
{
"id":"trnacys_c",
"name":"TRNA(Cys)",
"compartment":"c",
"charge":0,
"formula":"R",
"notes":{
"InChI Key":{
"notes":"(no InChI key)"
},
"KEGG Compound":{
"id":"C01639",
"link":"http://identifiers.org/kegg.compound/C01639"
},
"original_bigg_ids":[
"trnacys_c"
]
}
},
{
"id":"cystrna_c",
"name":"L-Cysteinyl-tRNA(Cys)",
"compartment":"c",
"charge":1,
"formula":"C3H6NOSR",
"notes":{
"InChI Key":{
"notes":"(no InChI key)"
},
"KEGG Compound":{
"id":"C03125",
"link":"http://identifiers.org/kegg.compound/C03125"
},
"original_bigg_ids":[
"cystrna_c"
]
}
},
{
"id":"glutrna_c",
"name":"L-Glutamyl-tRNA(Glu)",
"compartment":"c",
"charge":0,
"formula":"C5H7NO3R",
"notes":{
"InChI Key":{
"notes":"(no InChI key)"
},
"KEGG Compound":{
"id":"C02987",
"link":"http://identifiers.org/kegg.compound/C02987"
},
"original_bigg_ids":[
"glutrna_c"
]
}
},
{
"id":"trnaglu_c",
"name":"tRNA(Glu)",
"compartment":"c",
"charge":0,
"formula":"R",
"notes":{
"InChI Key":{
"notes":"(no InChI key)"
},
"KEGG Compound":{
"id":"C01641",
"link":"http://identifiers.org/kegg.compound/C01641"
}
}
},
{
"id":"trnagln_c",
"name":"TRNA(Gln)",
"compartment":"c",
"charge":0,
"formula":"R",
"notes":{
"InChI Key":{
"notes":"(no InChI key)"
},
"KEGG Compound":{
"id":"C01640",
"link":"http://identifiers.org/kegg.compound/C01640"
},
"original_bigg_ids":[
"trnagln_c"
]
}
},
{
"id":"argtrna_c",
"name":"L-Arginyl-tRNA(Arg)",
"compartment":"c",
"charge":2,
"formula":"C6H14N4OR",
"notes":{
"InChI Key":{
"notes":"(no InChI key)"
},
"KEGG Compound":{
"id":"C02163",
"link":"http://identifiers.org/kegg.compound/C02163"
},
"original_bigg_ids":[
"argtrna_c"
]
}
},
{
"id":"trnaarg_c",
"name":"TRNA(Arg)",
"compartment":"c",
"charge":0,
"formula":"R",
"notes":{
"InChI Key":{
"notes":"(no InChI key)"
},
"KEGG Compound":{
"id":"C01636",
"link":"http://identifiers.org/kegg.compound/C01636"
},
"original_bigg_ids":[
"trnaarg_c"
]
}
},
{
"id":"trnatyr_c",
"name":"TRNA(Tyr)",
"compartment":"c",
"charge":0,
"formula":"R",
"notes":{
"InChI Key":{
"notes":"(no InChI key)"
},
"KEGG Compound":{
"id":"C00787",
"link":"http://identifiers.org/kegg.compound/C00787"
},
"original_bigg_ids":[
"trnatyr_c"
]
}
},
{
"id":"tyrtrna_c",
"name":"L-Tyrosyl-tRNA(Tyr)",
"compartment":"c",
"charge":1,
"formula":"C9H10NO2R",
"notes":{
"InChI Key":{
"notes":"(no InChI key)"
},
"KEGG Compound":{
"id":"C02839",
"link":"http://identifiers.org/kegg.compound/C02839"
},
"original_bigg_ids":[
"tyrtrna_c"
]
}
},
{
"id":"trptrna_c",
"name":"L-Tryptophanyl-tRNA(Trp)",
"compartment":"c",
"charge":1,
"formula":"C11H11N2OR",
"notes":{
"InChI Key":{
"notes":"(no InChI key)"
},
"KEGG Compound":{
"id":"C03512",
"link":"http://identifiers.org/kegg.compound/C03512"
},
"original_bigg_ids":[
"trptrna_c"
]
}
},
{
"id":"trnatrp_c",
"name":"TRNA(Trp)",
"compartment":"c",
"charge":0,
"formula":"R",
"notes":{
"InChI Key":{
"notes":"(no InChI key)"
},
"KEGG Compound":{
"id":"C01652",
"link":"http://identifiers.org/kegg.compound/C01652"
},
"original_bigg_ids":[
"trnatrp_c"
]
}
},
{
"id":"trnaser_c",
"name":"TRNA(Ser)",
"compartment":"c",
"charge":0,
"formula":"R",
"notes":{
"InChI Key":{
"notes":"(no InChI key)"
},
"KEGG Compound":{
"id":"C01650",
"link":"http://identifiers.org/kegg.compound/C01650"
},
"original_bigg_ids":[
"trnaser_c"
]
}
},
{
"id":"sertrna_c",
"name":"L-Seryl-tRNA(Ser)",
"compartment":"c",
"charge":1,
"formula":"C3H6NO2R",
"notes":{
"InChI Key":{
"notes":"(no InChI key)"
},
"KEGG Compound":{
"id":"C02553",
"link":"http://identifiers.org/kegg.compound/C02553"
},
"original_bigg_ids":[
"sertrna_c"
]
}
},
{
"id":"trnathr_c",
"name":"TRNA(Thr)",
"compartment":"c",
"charge":0,
"formula":"R",
"notes":{
"InChI Key":{
"notes":"(no InChI key)"
},
"KEGG Compound":{
"id":"C01651",
"link":"http://identifiers.org/kegg.compound/C01651"
},
"original_bigg_ids":[
"trnathr_c"
]
}
},
{
"id":"thrtrna_c",
"name":"L-Threonyl-tRNA(Thr)",
"compartment":"c",
"charge":1,
"formula":"C4H8NO2R",
"notes":{
"InChI Key":{
"notes":"(no InChI key)"
},
"KEGG Compound":{
"id":"C02992",
"link":"http://identifiers.org/kegg.compound/C02992"
},
"original_bigg_ids":[
"thrtrna_c"
]
}
},
{
"id":"trnapro_c",
"name":"TRNA(Pro)",
"compartment":"c",
"charge":0,
"formula":"R",
"notes":{
"InChI Key":{
"notes":"(no InChI key)"
},
"KEGG Compound":{
"id":"C01649",
"link":"http://identifiers.org/kegg.compound/C01649"
},
"original_bigg_ids":[
"trnapro_c"
]
}
},
{
"id":"protrna_c",
"name":"L-Prolyl-tRNA(Pro)",
"compartment":"c",
"charge":1,
"formula":"C5H8NOR",
"notes":{
"InChI Key":{
"notes":"(no InChI key)"
},
"KEGG Compound":{
"id":"C02702",
"link":"http://identifiers.org/kegg.compound/C02702"
},
"original_bigg_ids":[
"protrna_c"
]
}
},
{
"id":"asptrna_c",
"name":"L-Aspartyl-tRNA(Asp)",
"compartment":"c",
"charge":0,
"formula":"C4H5NO3R",
"notes":{
"InChI Key":{
"notes":"(no InChI key)"
},
"KEGG Compound":{
"id":"C02984",
"link":"http://identifiers.org/kegg.compound/C02984"
},
"original_bigg_ids":[
"asptrna_c"
]
}
},
{
"id":"trnaasp_c",
"name":"TRNA(Asp)",
"compartment":"c",
"charge":0,
"formula":"R",
"notes":{
"InChI Key":{
"notes":"(no InChI key)"
},
"KEGG Compound":{
"id":"C01638",
"link":"http://identifiers.org/kegg.compound/C01638"
},
"original_bigg_ids":[
"trnaasp_c"
]
}
},
{
"id":"asntrna_c",
"name":"L-Asparaginyl-tRNA(Asn)",
"compartment":"c",
"charge":1,
"formula":"C14H24N2O12PR2",
"notes":{
"InChI Key":{
"notes":"(no InChI key)"
},
"KEGG Compound":{
"id":"C03402",
"link":"http://identifiers.org/kegg.compound/C03402"
},
"original_bigg_ids":[
"asntrna_c"
]
}
},
{
"id":"trnaasn_c",
"name":"TRNA(Asn)",
"compartment":"c",
"charge":0,
"formula":"C10H17O10PR2",
"notes":{
"InChI Key":{
"notes":"(no InChI key)"
},
"KEGG Compound":{
"id":"C01637",
"link":"http://identifiers.org/kegg.compound/C01637"
},
"original_bigg_ids":[
"trnaasn_c"
]
}
},
{
"id":"trnalys_c",
"name":"TRNA(Lys)",
"compartment":"c",
"charge":0,
"formula":"R",
"notes":{
"InChI Key":{
"notes":"(no InChI key)"
},
"KEGG Compound":{
"id":"C01646",
"link":"http://identifiers.org/kegg.compound/C01646"
},
"original_bigg_ids":[
"trnalys_c"
]
}
},
{
"id":"lystrna_c",
"name":"L-lysyl-tRNA(Lys)",
"compartment":"c",
"charge":2,
"formula":"C6H14N2OR",
"notes":{
"InChI Key":{
"notes":"(no InChI key)"
},
"KEGG Compound":{
"id":"C01931",
"link":"http://identifiers.org/kegg.compound/C01931"
}
}
},
{
"id":"histrna_c",
"name":"L-Histidyl-tRNA(His)",
"compartment":"c",
"charge":1,
"formula":"C6H8N3OR",
"notes":{
"InChI Key":{
"notes":"(no InChI key)"
},
"KEGG Compound":{
"id":"C02988",
"link":"http://identifiers.org/kegg.compound/C02988"
},
"original_bigg_ids":[
"histrna_c"
]
}
},
{
"id":"trnahis_c",
"name":"TRNA(His)",
"compartment":"c",
"charge":0,
"formula":"R",
"notes":{
"InChI Key":{
"notes":"(no InChI key)"
},
"KEGG Compound":{
"id":"C01643",
"link":"http://identifiers.org/kegg.compound/C01643"
},
"original_bigg_ids":[
"trnahis_c"
]
}
},
{
"id":"trnaphe_c",
"name":"TRNA(Phe)",
"compartment":"c",
"charge":0,
"formula":"R",
"notes":{
"InChI Key":{
"notes":"(no InChI key)"
},
"KEGG Compound":{
"id":"C01648",
"link":"http://identifiers.org/kegg.compound/C01648"
},
"original_bigg_ids":[
"trnaphe_c"
]
}
},
{
"id":"phetrna_c",
"name":"L-Phenylalanyl-tRNA(Phe)",
"compartment":"c",
"charge":1,
"formula":"C9H10NOR",
"notes":{
"InChI Key":{
"notes":"(no InChI key)"
},
"KEGG Compound":{
"id":"C03511",
"link":"http://identifiers.org/kegg.compound/C03511"
},
"original_bigg_ids":[
"phetrna_c"
]
}
},
{
"id":"trnaala_c",
"name":"TRNA(Ala)",
"compartment":"c",
"charge":0,
"formula":"R",
"notes":{
"InChI Key":{
"notes":"(no InChI key)"
},
"KEGG Compound":{
"id":"C01635",
"link":"http://identifiers.org/kegg.compound/C01635"
},
"original_bigg_ids":[
"trnaala_c"
]
}
},
{
"id":"alatrna_c",
"name":"L-Alanyl-tRNA(Ala)",
"compartment":"c",
"charge":1,
"formula":"C3H6NOR",
"notes":{
"InChI Key":{
"notes":"(no InChI key)"
},
"KEGG Compound":{
"id":"C00886",
"link":"http://identifiers.org/kegg.compound/C00886"
},
"original_bigg_ids":[
"alatrna_c"
]
}
},
{
"id":"glytrna_c",
"name":"Glycyl-tRNA(Gly)",
"compartment":"c",
"charge":1,
"formula":"C2H4NOR",
"notes":{
"InChI Key":{
"notes":"(no InChI key)"
},
"KEGG Compound":{
"id":"C02412",
"link":"http://identifiers.org/kegg.compound/C02412"
},
"original_bigg_ids":[
"glytrna_c"
]
}
},
{
"id":"trnagly_c",
"name":"TRNA(Gly)",
"compartment":"c",
"charge":0,
"formula":"R",
"notes":{
"InChI Key":{
"notes":"(no InChI key)"
},
"KEGG Compound":{
"id":"C01642",
"link":"http://identifiers.org/kegg.compound/C01642"
},
"original_bigg_ids":[
"trnagly_c"
]
}
},
{
"id":"nicrnt_c",
"name":"Nicotinate D-ribonucleotide",
"compartment":"c",
"charge":-2,
"formula":"C11H12NO9P",
"notes":{
"InChI Key":{
"id":"JOUIQRNQJGXQDC-ZYUZMQFOSA-O",
"link":"http://identifiers.org/inchikey/JOUIQRNQJGXQDC-ZYUZMQFOSA-O"
},
"KEGG Compound":{
"id":"C01185",
"link":"http://identifiers.org/kegg.compound/C01185"
},
"original_bigg_ids":[
"nicrnt_c"
]
}
},
{
"id":"nac_c",
"name":"Nicotinate",
"compartment":"c",
"charge":-1,
"formula":"C6H4NO2",
"notes":{
"InChI Key":{
"id":"PVNIIMVLHYAWGP-UHFFFAOYSA-N",
"link":"http://identifiers.org/inchikey/PVNIIMVLHYAWGP-UHFFFAOYSA-N"
},
"KEGG Compound":{
"id":"C00253",
"link":"http://identifiers.org/kegg.compound/C00253"
},
"original_bigg_ids":[
"nac_c"
]
}
},
{
"id":"dnad_c",
"name":"Deamino-NAD+",
"compartment":"c",
"charge":-2,
"formula":"C21H24N6O15P2",
"notes":{
"InChI Key":{
"id":"SENPVEZBRZQVST-HISDBWNOSA-O",
"link":"http://identifiers.org/inchikey/SENPVEZBRZQVST-HISDBWNOSA-O"
},
"KEGG Compound":{
"id":"C00857",
"link":"http://identifiers.org/kegg.compound/C00857"
},
"original_bigg_ids":[
"dnad_c"
]
}
},
{
"id":"ribflv_c",
"name":"Riboflavin",
"compartment":"c",
"charge":0,
"formula":"C17H20N4O6",
"notes":{
"InChI Key":{
"id":"AUNGANRZJHBGPY-SCRDCRAPSA-N",
"link":"http://identifiers.org/inchikey/AUNGANRZJHBGPY-SCRDCRAPSA-N"
},
"KEGG Compound":{
"id":"C00255",
"link":"http://identifiers.org/kegg.compound/C00255"
},
"original_bigg_ids":[
"ribflv_c"
]
}
},
{
"id":"fmn_c",
"name":"FMN",
"compartment":"c",
"charge":-2,
"formula":"C17H19N4O9P",
"notes":{
"InChI Key":{
"id":"FVTCRASFADXXNN-SCRDCRAPSA-N",
"link":"http://identifiers.org/inchikey/FVTCRASFADXXNN-SCRDCRAPSA-N"
},
"KEGG Compound":{
"id":"C00061",
"link":"http://identifiers.org/kegg.compound/C00061"
},
"original_bigg_ids":[
"fmn_c"
]
}
},
{
"id":"fad_c",
"name":"FAD",
"compartment":"c",
"charge":-2,
"formula":"C27H31N9O15P2",
"notes":{
"InChI Key":{
"id":"VWWQXMAJTJZDQX-UYBVJOGSSA-N",
"link":"http://identifiers.org/inchikey/VWWQXMAJTJZDQX-UYBVJOGSSA-N"
},
"KEGG Compound":{
"id":"C00016",
"link":"http://identifiers.org/kegg.compound/C00016"
},
"original_bigg_ids":[
"fad_c"
]
}
},
{
"id":"5fthfglu3_c",
"name":"5-formyltetrahydrofolate tri-L-glutamate",
"compartment":"c",
"charge":-4,
"formula":"C30H33N9O13",
"notes":{
"InChI Key":{
"id":"ZLOMJLIQXBKNHU-VJANTYMQSA-J",
"link":"http://identifiers.org/inchikey/ZLOMJLIQXBKNHU-VJANTYMQSA-J"
},
"KEGG Compound":{
"notes":"(mono-Glu form)",
"id":"C03479",
"link":"http://identifiers.org/kegg.compound/C03479"
}
}
},
{
"id":"5fthf_c",
"name":"5-Formyltetrahydrofolate",
"compartment":"c",
"charge":-2,
"formula":"C20H21N7O7",
"notes":{
"InChI Key":{
"id":"VVIAGPKUTFNRDU-UHFFFAOYSA-N",
"link":"http://identifiers.org/inchikey/VVIAGPKUTFNRDU-UHFFFAOYSA-N"
},
"KEGG Compound":{
"id":"C03479",
"link":"http://identifiers.org/kegg.compound/C03479"
},
"original_bigg_ids":[
"5fthf_c"
]
}
},
{
"id":"methfglu3_c",
"name":"5,10-methenyltetrahydrofolate tri-L-glutamate",
"compartment":"c",
"charge":-3,
"formula":"C30H32N9O12",
"notes":{
"InChI Key":{
"id":"DARSOJGVXCLIQG-XWSJACJDSA-K",
"link":"http://identifiers.org/inchikey/DARSOJGVXCLIQG-XWSJACJDSA-K"
},
"KEGG Compound":{
"notes":"(mono-Glu form)",
"id":"C00445",
"link":"http://identifiers.org/kegg.compound/C00445"
}
}
},
{
"id":"10fthfglu3_c",
"name":"10-formyltetrahydrofolate tri-L-glutamate",
"compartment":"c",
"charge":-4,
"formula":"C30H33N9O13",
"notes":{
"InChI Key":{
"id":"UEASZQUTJQWRPJ-BVBHFADKSA-J",
"link":"http://identifiers.org/inchikey/UEASZQUTJQWRPJ-BVBHFADKSA-J"
},
"KEGG Compound":{
"notes":"(mono-Glu form)",
"id":"C00234",
"link":"http://identifiers.org/kegg.compound/C00234"
}
}
},
{
"id":"fmettrna_c",
"name":"N-formylmethionyl-tRNA(Met)",
"compartment":"c",
"charge":0,
"formula":"C6H9NO2RS",
"notes":{
"InChI Key":{
"notes":"(no InChI key)"
},
"KEGG Compound":{
"id":"C03294",
"link":"http://identifiers.org/kegg.compound/C03294"
}
}
},
{
"id":"thfglu3_c",
"name":"tetrahydrofolate tri-L-glutamate",
"compartment":"c",
"charge":-4,
"formula":"C29H33N9O12",
"notes":{
"InChI Key":{
"notes":"(mono-Glu form)",
"id":"MSTNYGQPCMXVAQ-KIYNQFGBSA-N",
"link":"http://identifiers.org/inchikey/MSTNYGQPCMXVAQ-KIYNQFGBSA-N"
},
"KEGG Compound":{
"notes":"(mono-Glu form)",
"id":"C00101",
"link":"http://identifiers.org/kegg.compound/C00101"
}
}
},
{
"id":"mlthfglu3_c",
"name":"5,10-methylenetetrahydrofolate tri-L-glutamate",
"compartment":"c",
"charge":-4,
"formula":"C30H33N9O12",
"notes":{
"InChI Key":{
"notes":"(mono-Glu form)",
"id":"QYNUQALWYRSVHF-PZORYLMUSA-N",
"link":"http://identifiers.org/inchikey/QYNUQALWYRSVHF-PZORYLMUSA-N"
},
"KEGG Compound":{
"notes":"(mono-Glu form)",
"id":"C00143",
"link":"http://identifiers.org/kegg.compound/C00143"
}
}
},
{
"id":"protein_c",
"name":"protein",
"compartment":"c",
"charge":1,
"formula":"C1956H3132N515O586S9",
"notes":{
"InChI Key":{
"notes":"(no InChI key)"
},
"KEGG Compound":{
"id":"C00017",
"link":"http://identifiers.org/kegg.compound/C00017"
}
}
},
{
"id":"for_c",
"name":"Formate",
"compartment":"c",
"charge":-1,
"formula":"CH1O2",
"notes":{
"InChI Key":{
"id":"BDAGIHXWWSANSR-UHFFFAOYSA-N",
"link":"http://identifiers.org/inchikey/BDAGIHXWWSANSR-UHFFFAOYSA-N"
},
"KEGG Compound":{
"id":"C00058",
"link":"http://identifiers.org/kegg.compound/C00058"
},
"original_bigg_ids":[
"for_c"
]
}
},
{
"id":"PdhC_c",
"name":"PdhC",
"compartment":"c",
"charge":-2,
"formula":"C2087H3406N556O638S15",
"notes":{
"InChI Key":{
"notes":"(no InChI key)"
},
"KEGG Compound":{
"notes":"(not in KEGG)"
}
}
},
{
"id":"dUTPase_c",
"name":"dUTPase",
"compartment":"c",
"charge":-5,
"formula":"C916H1383N230O273S3",
"notes":{
"InChI Key":{
"notes":"(no InChI key)"
},
"KEGG Compound":{
"notes":"(not in KEGG)"
}
}
},
{
"id":"RNA_c",
"name":"RNA",
"compartment":"c",
"charge":-100,
"formula":"C952H1072N376O701P100",
"notes":{
"InChI Key":{
"notes":"(no InChI key)"
},
"KEGG Compound":{
"id":"C00046",
"link":"http://identifiers.org/kegg.compound/C00046"
}
}
},
{
"id":"DNA_c",
"name":"DNA",
"compartment":"c",
"charge":-100,
"formula":"C988H1138N362O600P100",
"notes":{
"InChI Key":{
"notes":"(no InChI key)"
},
"KEGG Compound":{
"id":"C00039",
"link":"http://identifiers.org/kegg.compound/C00039"
}
}
},
{
"id":"mg2_c",
"name":"Magnesium",
"compartment":"c",
"charge":2,
"formula":"Mg",
"notes":{
"InChI Key":{
"id":"JLVVSXFLKOJNIY-UHFFFAOYSA-N",
"link":"http://identifiers.org/inchikey/JLVVSXFLKOJNIY-UHFFFAOYSA-N"
},
"KEGG Compound":{
"id":"C00305",
"link":"http://identifiers.org/kegg.compound/C00305"
},
"original_bigg_ids":[
"mg2_c"
]
}
},
{
"id":"k_c",
"name":"Potassium",
"compartment":"c",
"charge":1,
"formula":"K",
"notes":{
"InChI Key":{
"id":"NPYPAHLBTDXSSS-UHFFFAOYSA-N",
"link":"http://identifiers.org/inchikey/NPYPAHLBTDXSSS-UHFFFAOYSA-N"
},
"KEGG Compound":{
"id":"C00238",
"link":"http://identifiers.org/kegg.compound/C00238"
},
"original_bigg_ids":[
"k_c"
]
}
},
{
"id":"tag_c",
"name":"triacylglycerol",
"compartment":"c",
"charge":0,
"formula":"C6H5O6R3",
"notes":{
"InChI Key":{
"notes":"(no InChI key)"
},
"KEGG Compound":{
"id":"C00422",
"link":"http://identifiers.org/kegg.compound/C00422"
}
}
},
{
"id":"sprm_c",
"name":"spermine",
"compartment":"c",
"charge":4,
"formula":"C10H30N4",
"notes":{
"InChI Key":{
"id":"PFNFFQXMRSDOHW-UHFFFAOYSA-N",
"link":"http://identifiers.org/inchikey/PFNFFQXMRSDOHW-UHFFFAOYSA-N"
},
"KEGG Compound":{
"id":"C00750",
"link":"http://identifiers.org/kegg.compound/C00750"
}
}
},
{
"id":"ca2_c",
"name":"Calcium",
"compartment":"c",
"charge":2,
"formula":"Ca",
"notes":{
"InChI Key":{
"id":"BHPQYMZQTOCNFJ-UHFFFAOYSA-N",
"link":"http://identifiers.org/inchikey/BHPQYMZQTOCNFJ-UHFFFAOYSA-N"
},
"KEGG Compound":{
"id":"C00076",
"link":"http://identifiers.org/kegg.compound/C00076"
},
"original_bigg_ids":[
"ca2_c"
]
}
},
{
"id":"cl_c",
"name":"Chloride",
"compartment":"c",
"charge":-1,
"formula":"Cl",
"notes":{
"InChI Key":{
"id":"VEXZGXHMUGYJMC-UHFFFAOYSA-M",
"link":"http://identifiers.org/inchikey/VEXZGXHMUGYJMC-UHFFFAOYSA-M"
},
"KEGG Compound":{
"id":"C00698",
"link":"http://identifiers.org/kegg.compound/C00698"
},
"original_bigg_ids":[
"cl_c"
]
}
},
{
"id":"thmpp_c",
"name":"thiamin diphosphate",
"compartment":"c",
"charge":0,
"formula":"C12H19N4O7P2S",
"notes":{
"InChI Key":{
"id":"AYEKOFBPNLCAJY-UHFFFAOYSA-O",
"link":"http://identifiers.org/inchikey/AYEKOFBPNLCAJY-UHFFFAOYSA-O"
},
"KEGG Compound":{
"id":"C00068",
"link":"http://identifiers.org/kegg.compound/C00068"
}
}
},
{
"id":"pydx5p_c",
"name":"pyridoxal phosphate",
"compartment":"c",
"charge":-2,
"formula":"C8H8NO6P",
"notes":{
"InChI Key":{
"id":"NGVDGCNFYWLIFO-UHFFFAOYSA-N",
"link":"http://identifiers.org/inchikey/NGVDGCNFYWLIFO-UHFFFAOYSA-N"
},
"KEGG Compound":{
"id":"C00018",
"link":"http://identifiers.org/kegg.compound/C00018"
}
}
},
{
"id":"biomass_c",
"name":"biomass",
"compartment":"c",
"charge":0,
"formula":"R",
"notes":{
"InChI Key":{
"notes":"(no InChI key)"
},
"KEGG Compound":{
"notes":"(not in KEGG)"
}
}
},
{
"id":"na1_c",
"name":"Sodium",
"compartment":"c",
"charge":1,
"formula":"Na",
"notes":{
"InChI Key":{
"id":"FKNQFGJONOIPTF-UHFFFAOYSA-N",
"link":"http://identifiers.org/inchikey/FKNQFGJONOIPTF-UHFFFAOYSA-N"
},
"KEGG Compound":{
"id":"C01330",
"link":"http://identifiers.org/kegg.compound/C01330"
},
"original_bigg_ids":[
"na1_c"
]
}
},
{
"id":"chsterol_c",
"name":"cholesterol",
"compartment":"c",
"charge":0,
"formula":"C27H46O",
"notes":{
"InChI Key":{
"id":"HVYWMOMLDIMFJA-DPAQBDIFSA-N",
"link":"http://identifiers.org/inchikey/HVYWMOMLDIMFJA-DPAQBDIFSA-N"
},
"KEGG Compound":{
"id":"C00187",
"link":"http://identifiers.org/kegg.compound/C00187"
}
}
},
{
"id":"h_e",
"name":"H+",
"compartment":"e",
"charge":1,
"formula":"H",
"notes":{
"InChI Key":{
"id":"GPRLSGONYQIRFK-UHFFFAOYSA-N",
"link":"http://identifiers.org/inchikey/GPRLSGONYQIRFK-UHFFFAOYSA-N"
},
"KEGG Compound":{
"id":"C00080",
"link":"http://identifiers.org/kegg.compound/C00080"
},
"original_bigg_ids":[
"h_e"
]
}
},
{
"id":"glc__D_e",
"name":"D-Glucose",
"compartment":"e",
"charge":0,
"formula":"C6H12O6",
"notes":{
"InChI Key":{
"id":"WQZGKKKJIJFFOK-GASJEMHNSA-N",
"link":"http://identifiers.org/inchikey/WQZGKKKJIJFFOK-GASJEMHNSA-N"
},
"KEGG Compound":{
"id":"C00031",
"link":"http://identifiers.org/kegg.compound/C00031"
},
"original_bigg_ids":[
"glc_DASH_D_e"
]
}
},
{
"id":"gam_e",
"name":"D-Glucosamine",
"compartment":"e",
"charge":1,
"formula":"C6H14NO5",
"notes":{
"InChI Key":{
"id":"MSWZFWKMSRAUBD-IVMDWMLBSA-N",
"link":"http://identifiers.org/inchikey/MSWZFWKMSRAUBD-IVMDWMLBSA-N"
},
"KEGG Compound":{
"id":"C00329",
"link":"http://identifiers.org/kegg.compound/C00329"
},
"original_bigg_ids":[
"gam_e"
]
}
},
{
"id":"man_e",
"name":"D-Mannose",
"compartment":"e",
"charge":0,
"formula":"C6H12O6",
"notes":{
"InChI Key":{
"id":"WQZGKKKJIJFFOK-QTVWNMPRSA-N",
"link":"http://identifiers.org/inchikey/WQZGKKKJIJFFOK-QTVWNMPRSA-N"
},
"KEGG Compound":{
"id":"C00159",
"link":"http://identifiers.org/kegg.compound/C00159"
},
"original_bigg_ids":[
"man_e"
]
}
},
{
"id":"acmana_e",
"name":"N-Acetyl-D-mannosamine",
"compartment":"e",
"charge":0,
"formula":"C8H15NO6",
"notes":{
"InChI Key":{
"id":"OVRNDRQMDRJTHS-ZTVVOAFPSA-N",
"link":"http://identifiers.org/inchikey/OVRNDRQMDRJTHS-ZTVVOAFPSA-N"
},
"KEGG Compound":{
"id":"C00645",
"link":"http://identifiers.org/kegg.compound/C00645"
},
"original_bigg_ids":[
"acmana_e"
]
}
},
{
"id":"lac__L_e",
"name":"L-Lactate",
"compartment":"e",
"charge":-1,
"formula":"C3H5O3",
"notes":{
"InChI Key":{
"id":"JVTAAEKCZFNVCJ-REOHCLBHSA-N",
"link":"http://identifiers.org/inchikey/JVTAAEKCZFNVCJ-REOHCLBHSA-N"
},
"KEGG Compound":{
"id":"C00186",
"link":"http://identifiers.org/kegg.compound/C00186"
},
"original_bigg_ids":[
"lac_DASH_L_e"
]
}
},
{
"id":"pyr_e",
"name":"Pyruvate",
"compartment":"e",
"charge":-1,
"formula":"C3H3O3",
"notes":{
"InChI Key":{
"id":"LCTONWCANYUPML-UHFFFAOYSA-N",
"link":"http://identifiers.org/inchikey/LCTONWCANYUPML-UHFFFAOYSA-N"
},
"KEGG Compound":{
"id":"C00022",
"link":"http://identifiers.org/kegg.compound/C00022"
},
"original_bigg_ids":[
"pyr_e"
]
}
},
{
"id":"ac_e",
"name":"Acetate",
"compartment":"e",
"charge":-1,
"formula":"C2H3O2",
"notes":{
"InChI Key":{
"id":"QTBSBXVTEAMEQO-UHFFFAOYSA-N",
"link":"http://identifiers.org/inchikey/QTBSBXVTEAMEQO-UHFFFAOYSA-N"
},
"KEGG Compound":{
"id":"C00033",
"link":"http://identifiers.org/kegg.compound/C00033"
},
"original_bigg_ids":[
"ac_e"
]
}
},
{
"id":"glyc_e",
"name":"Glycerol",
"compartment":"e",
"charge":0,
"formula":"C3H8O3",
"notes":{
"InChI Key":{
"id":"PEDCQBHIVMGVHV-UHFFFAOYSA-N",
"link":"http://identifiers.org/inchikey/PEDCQBHIVMGVHV-UHFFFAOYSA-N"
},
"KEGG Compound":{
"id":"C00116",
"link":"http://identifiers.org/kegg.compound/C00116"
},
"original_bigg_ids":[
"glyc_e"
]
}
},
{
"id":"fa_e",
"name":"fatty acid",
"compartment":"e",
"charge":-1,
"formula":"CO2R",
"notes":{
"InChI Key":{
"notes":"(no InChI key)"
},
"KEGG Compound":{
"id":"C00162",
"link":"http://identifiers.org/kegg.compound/C00162"
}
}
},
{
"id":"chsterol_e",
"name":"cholesterol",
"compartment":"e",
"charge":0,
"formula":"C27H46O",
"notes":{
"InChI Key":{
"id":"HVYWMOMLDIMFJA-DPAQBDIFSA-N",
"link":"http://identifiers.org/inchikey/HVYWMOMLDIMFJA-DPAQBDIFSA-N"
},
"KEGG Compound":{
"id":"C00187",
"link":"http://identifiers.org/kegg.compound/C00187"
}
}
},
{
"id":"tag_e",
"name":"triacylglycerol",
"compartment":"e",
"charge":0,
"formula":"C6H5O6R3",
"notes":{
"InChI Key":{
"notes":"(no InChI key)"
},
"KEGG Compound":{
"id":"C00422",
"link":"http://identifiers.org/kegg.compound/C00422"
}
}
},
{
"id":"acald_e",
"name":"Acetaldehyde",
"compartment":"e",
"charge":0,
"formula":"C2H4O",
"notes":{
"InChI Key":{
"id":"IKHGUXGNUITLKF-UHFFFAOYSA-N",
"link":"http://identifiers.org/inchikey/IKHGUXGNUITLKF-UHFFFAOYSA-N"
},
"KEGG Compound":{
"id":"C00084",
"link":"http://identifiers.org/kegg.compound/C00084"
},
"original_bigg_ids":[
"acald_e"
]
}
},
{
"id":"for_e",
"name":"Formate",
"compartment":"e",
"charge":-1,
"formula":"CH1O2",
"notes":{
"InChI Key":{
"id":"BDAGIHXWWSANSR-UHFFFAOYSA-N",
"link":"http://identifiers.org/inchikey/BDAGIHXWWSANSR-UHFFFAOYSA-N"
},
"KEGG Compound":{
"id":"C00058",
"link":"http://identifiers.org/kegg.compound/C00058"
},
"original_bigg_ids":[
"for_e"
]
}
},
{
"id":"ribflv_e",
"name":"riboflavin",
"compartment":"e",
"charge":0,
"formula":"C17H20N4O6",
"notes":{
"InChI Key":{
"id":"AUNGANRZJHBGPY-SCRDCRAPSA-N",
"link":"http://identifiers.org/inchikey/AUNGANRZJHBGPY-SCRDCRAPSA-N"
},
"KEGG Compound":{
"id":"C00255",
"link":"http://identifiers.org/kegg.compound/C00255"
}
}
},
{
"id":"pydx5p_e",
"name":"pyridoxal phosphate",
"compartment":"e",
"charge":-2,
"formula":"C8H8NO6P",
"notes":{
"InChI Key":{
"id":"NGVDGCNFYWLIFO-UHFFFAOYSA-N",
"link":"http://identifiers.org/inchikey/NGVDGCNFYWLIFO-UHFFFAOYSA-N"
},
"KEGG Compound":{
"id":"C00018",
"link":"http://identifiers.org/kegg.compound/C00018"
}
}
},
{
"id":"5fthf_e",
"name":"5-formyltetrahydrofolate",
"compartment":"e",
"charge":-2,
"formula":"C20H21N7O7",
"notes":{
"InChI Key":{
"id":"VVIAGPKUTFNRDU-UHFFFAOYSA-N",
"link":"http://identifiers.org/inchikey/VVIAGPKUTFNRDU-UHFFFAOYSA-N"
},
"KEGG Compound":{
"id":"C03479",
"link":"http://identifiers.org/kegg.compound/C03479"
}
}
},
{
"id":"nac_e",
"name":"Nicotinate",
"compartment":"e",
"charge":-1,
"formula":"C6H4NO2",
"notes":{
"InChI Key":{
"id":"PVNIIMVLHYAWGP-UHFFFAOYSA-N",
"link":"http://identifiers.org/inchikey/PVNIIMVLHYAWGP-UHFFFAOYSA-N"
},
"KEGG Compound":{
"id":"C00253",
"link":"http://identifiers.org/kegg.compound/C00253"
},
"original_bigg_ids":[
"nac_e"
]
}
},
{
"id":"coa_e",
"name":"CoA",
"compartment":"e",
"charge":-4,
"formula":"C21H32N7O16P3S",
"notes":{
"InChI Key":{
"id":"RGJOEKWQDUBAIZ-IBOSZNHHSA-N",
"link":"http://identifiers.org/inchikey/RGJOEKWQDUBAIZ-IBOSZNHHSA-N"
},
"KEGG Compound":{
"id":"C00010",
"link":"http://identifiers.org/kegg.compound/C00010"
}
}
},
{
"id":"thmpp_e",
"name":"thiamin diphosphate",
"compartment":"e",
"charge":0,
"formula":"C12H19N4O7P2S",
"notes":{
"InChI Key":{
"id":"AYEKOFBPNLCAJY-UHFFFAOYSA-O",
"link":"http://identifiers.org/inchikey/AYEKOFBPNLCAJY-UHFFFAOYSA-O"
},
"KEGG Compound":{
"id":"C00068",
"link":"http://identifiers.org/kegg.compound/C00068"
}
}
},
{
"id":"sprm_e",
"name":"spermine",
"compartment":"e",
"charge":4,
"formula":"C10H30N4",
"notes":{
"InChI Key":{
"id":"PFNFFQXMRSDOHW-UHFFFAOYSA-N",
"link":"http://identifiers.org/inchikey/PFNFFQXMRSDOHW-UHFFFAOYSA-N"
},
"KEGG Compound":{
"id":"C00750",
"link":"http://identifiers.org/kegg.compound/C00750"
}
}
},
{
"id":"lplys__L_e",
"name":"lipoyllysine",
"compartment":"e",
"charge":0,
"formula":"C14H26N2O3S2",
"notes":{
"InChI Key":{
"id":"COTIXRRJLCSLLS-PIJUOVFKSA-N",
"link":"http://identifiers.org/inchikey/COTIXRRJLCSLLS-PIJUOVFKSA-N"
},
"KEGG Compound":{
"notes":"(not in KEGG)"
}
}
},
{
"id":"cytd_c",
"name":"Cytidine",
"compartment":"c",
"charge":0,
"formula":"C9H13N3O5",
"notes":{
"InChI Key":{
"id":"UHDGCWIWMRVCDJ-XVFCMESISA-N",
"link":"http://identifiers.org/inchikey/UHDGCWIWMRVCDJ-XVFCMESISA-N"
},
"KEGG Compound":{
"id":"C00475",
"link":"http://identifiers.org/kegg.compound/C00475"
},
"original_bigg_ids":[
"cytd_c"
]
}
},
{
"id":"cytd_e",
"name":"Cytidine",
"compartment":"e",
"charge":0,
"formula":"C9H13N3O5",
"notes":{
"InChI Key":{
"id":"UHDGCWIWMRVCDJ-XVFCMESISA-N",
"link":"http://identifiers.org/inchikey/UHDGCWIWMRVCDJ-XVFCMESISA-N"
},
"KEGG Compound":{
"id":"C00475",
"link":"http://identifiers.org/kegg.compound/C00475"
},
"original_bigg_ids":[
"cytd_e"
]
}
},
{
"id":"dcyt_e",
"name":"Deoxycytidine",
"compartment":"e",
"charge":0,
"formula":"C9H13N3O4",
"notes":{
"InChI Key":{
"id":"CKTSBUTUHBMZGZ-SHYZEUOFSA-N",
"link":"http://identifiers.org/inchikey/CKTSBUTUHBMZGZ-SHYZEUOFSA-N"
},
"KEGG Compound":{
"id":"C00881",
"link":"http://identifiers.org/kegg.compound/C00881"
},
"original_bigg_ids":[
"dcyt_e"
]
}
},
{
"id":"uri_e",
"name":"Uridine",
"compartment":"e",
"charge":0,
"formula":"C9H12N2O6",
"notes":{
"InChI Key":{
"id":"DRTQHJPVMGBUCF-XVFCMESISA-N",
"link":"http://identifiers.org/inchikey/DRTQHJPVMGBUCF-XVFCMESISA-N"
},
"KEGG Compound":{
"id":"C00299",
"link":"http://identifiers.org/kegg.compound/C00299"
},
"original_bigg_ids":[
"uri_e"
]
}
},
{
"id":"uri_c",
"name":"Uridine",
"compartment":"c",
"charge":0,
"formula":"C9H12N2O6",
"notes":{
"InChI Key":{
"id":"DRTQHJPVMGBUCF-XVFCMESISA-N",
"link":"http://identifiers.org/inchikey/DRTQHJPVMGBUCF-XVFCMESISA-N"
},
"KEGG Compound":{
"id":"C00299",
"link":"http://identifiers.org/kegg.compound/C00299"
},
"original_bigg_ids":[
"uri_c"
]
}
},
{
"id":"duri_e",
"name":"Deoxyuridine",
"compartment":"e",
"charge":0,
"formula":"C9H12N2O5",
"notes":{
"InChI Key":{
"id":"MXHRCPNRJAMMIM-SHYZEUOFSA-N",
"link":"http://identifiers.org/inchikey/MXHRCPNRJAMMIM-SHYZEUOFSA-N"
},
"KEGG Compound":{
"id":"C00526",
"link":"http://identifiers.org/kegg.compound/C00526"
},
"original_bigg_ids":[
"duri_e"
]
}
},
{
"id":"thymd_e",
"name":"Thymidine",
"compartment":"e",
"charge":0,
"formula":"C10H14N2O5",
"notes":{
"InChI Key":{
"id":"IQFYYKKMVGJFEH-XLPZGREQSA-N",
"link":"http://identifiers.org/inchikey/IQFYYKKMVGJFEH-XLPZGREQSA-N"
},
"KEGG Compound":{
"id":"C00214",
"link":"http://identifiers.org/kegg.compound/C00214"
},
"original_bigg_ids":[
"thymd_e"
]
}
},
{
"id":"adn_e",
"name":"Adenosine",
"compartment":"e",
"charge":0,
"formula":"C10H13N5O4",
"notes":{
"InChI Key":{
"id":"OIRDTQYFTABQOQ-KQYNXXCUSA-N",
"link":"http://identifiers.org/inchikey/OIRDTQYFTABQOQ-KQYNXXCUSA-N"
},
"KEGG Compound":{
"id":"C00212",
"link":"http://identifiers.org/kegg.compound/C00212"
},
"original_bigg_ids":[
"adn_e"
]
}
},
{
"id":"dad_2_e",
"name":"Deoxyadenosine",
"compartment":"e",
"charge":0,
"formula":"C10H13N5O3",
"notes":{
"InChI Key":{
"id":"OLXZPDWKRNYJJZ-RRKCRQDMSA-N",
"link":"http://identifiers.org/inchikey/OLXZPDWKRNYJJZ-RRKCRQDMSA-N"
},
"KEGG Compound":{
"id":"C00559",
"link":"http://identifiers.org/kegg.compound/C00559"
},
"original_bigg_ids":[
"dad_DASH_2_e"
]
}
},
{
"id":"gsn_e",
"name":"Guanosine",
"compartment":"e",
"charge":0,
"formula":"C10H13N5O5",
"notes":{
"InChI Key":{
"id":"NYHBQMYGNKIUIF-UUOKFMHZSA-N",
"link":"http://identifiers.org/inchikey/NYHBQMYGNKIUIF-UUOKFMHZSA-N"
},
"KEGG Compound":{
"id":"C00387",
"link":"http://identifiers.org/kegg.compound/C00387"
},
"original_bigg_ids":[
"gsn_e"
]
}
},
{
"id":"dgsn_e",
"name":"Deoxyguanosine",
"compartment":"e",
"charge":0,
"formula":"C10H13N5O4",
"notes":{
"InChI Key":{
"id":"YKBGVTZYEHREMT-KVQBGUIXSA-N",
"link":"http://identifiers.org/inchikey/YKBGVTZYEHREMT-KVQBGUIXSA-N"
},
"KEGG Compound":{
"id":"C00330",
"link":"http://identifiers.org/kegg.compound/C00330"
},
"original_bigg_ids":[
"dgsn_e"
]
}
},
{
"id":"ura_e",
"name":"Uracil",
"compartment":"e",
"charge":0,
"formula":"C4H4N2O2",
"notes":{
"InChI Key":{
"id":"ISAKRJDGNUQOIC-UHFFFAOYSA-N",
"link":"http://identifiers.org/inchikey/ISAKRJDGNUQOIC-UHFFFAOYSA-N"
},
"KEGG Compound":{
"id":"C00106",
"link":"http://identifiers.org/kegg.compound/C00106"
},
"original_bigg_ids":[
"ura_e"
]
}
},
{
"id":"gua_e",
"name":"Guanine",
"compartment":"e",
"charge":0,
"formula":"C5H5N5O",
"notes":{
"InChI Key":{
"id":"UYTPUPDQBNUYGX-UHFFFAOYSA-N",
"link":"http://identifiers.org/inchikey/UYTPUPDQBNUYGX-UHFFFAOYSA-N"
},
"KEGG Compound":{
"id":"C00242",
"link":"http://identifiers.org/kegg.compound/C00242"
},
"original_bigg_ids":[
"gua_e"
]
}
},
{
"id":"ade_e",
"name":"Adenine",
"compartment":"e",
"charge":0,
"formula":"C5H5N5",
"notes":{
"InChI Key":{
"id":"GFFGJBXGBJISGV-UHFFFAOYSA-N",
"link":"http://identifiers.org/inchikey/GFFGJBXGBJISGV-UHFFFAOYSA-N"
},
"KEGG Compound":{
"id":"C00147",
"link":"http://identifiers.org/kegg.compound/C00147"
},
"original_bigg_ids":[
"ade_e"
]
}
},
{
"id":"na1_e",
"name":"Sodium",
"compartment":"e",
"charge":1,
"formula":"Na",
"notes":{
"InChI Key":{
"id":"FKNQFGJONOIPTF-UHFFFAOYSA-N",
"link":"http://identifiers.org/inchikey/FKNQFGJONOIPTF-UHFFFAOYSA-N"
},
"KEGG Compound":{
"id":"C01330",
"link":"http://identifiers.org/kegg.compound/C01330"
},
"original_bigg_ids":[
"na1_e"
]
}
},
{
"id":"k_e",
"name":"Potassium",
"compartment":"e",
"charge":1,
"formula":"K",
"notes":{
"InChI Key":{
"id":"NPYPAHLBTDXSSS-UHFFFAOYSA-N",
"link":"http://identifiers.org/inchikey/NPYPAHLBTDXSSS-UHFFFAOYSA-N"
},
"KEGG Compound":{
"id":"C00238",
"link":"http://identifiers.org/kegg.compound/C00238"
},
"original_bigg_ids":[
"k_e"
]
}
},
{
"id":"mg2_e",
"name":"Magnesium",
"compartment":"e",
"charge":2,
"formula":"Mg",
"notes":{
"InChI Key":{
"id":"JLVVSXFLKOJNIY-UHFFFAOYSA-N",
"link":"http://identifiers.org/inchikey/JLVVSXFLKOJNIY-UHFFFAOYSA-N"
},
"KEGG Compound":{
"id":"C00305",
"link":"http://identifiers.org/kegg.compound/C00305"
},
"original_bigg_ids":[
"mg2_e"
]
}
},
{
"id":"ca2_e",
"name":"Calcium",
"compartment":"e",
"charge":2,
"formula":"Ca",
"notes":{
"InChI Key":{
"id":"BHPQYMZQTOCNFJ-UHFFFAOYSA-N",
"link":"http://identifiers.org/inchikey/BHPQYMZQTOCNFJ-UHFFFAOYSA-N"
},
"KEGG Compound":{
"id":"C00076",
"link":"http://identifiers.org/kegg.compound/C00076"
},
"original_bigg_ids":[
"ca2_e"
]
}
},
{
"id":"cl_e",
"name":"Chloride",
"compartment":"e",
"charge":-1,
"formula":"Cl",
"notes":{
"InChI Key":{
"id":"VEXZGXHMUGYJMC-UHFFFAOYSA-M",
"link":"http://identifiers.org/inchikey/VEXZGXHMUGYJMC-UHFFFAOYSA-M"
},
"KEGG Compound":{
"id":"C00698",
"link":"http://identifiers.org/kegg.compound/C00698"
},
"original_bigg_ids":[
"cl_e"
]
}
},
{
"id":"pi_e",
"name":"Phosphate",
"compartment":"e",
"charge":-2,
"formula":"HO4P",
"notes":{
"InChI Key":{
"id":"NBIIXXVUZAFLBC-UHFFFAOYSA-N",
"link":"http://identifiers.org/inchikey/NBIIXXVUZAFLBC-UHFFFAOYSA-N"
},
"KEGG Compound":{
"id":"C00009",
"link":"http://identifiers.org/kegg.compound/C00009"
},
"original_bigg_ids":[
"pi_e"
]
}
},
{
"id":"arg4_e",
"name":"Tetra-L-arginine",
"compartment":"e",
"charge":4,
"formula":"C24H54N16O5",
"notes":{
"InChI Key":{
"notes":"(no InChI key)"
},
"KEGG Compound":{
"notes":"(generic tetra-peptide)",
"id":"C01960",
"link":"http://identifiers.org/kegg.compound/C01960"
}
}
},
{
"id":"asp4_e",
"name":"Tetra-L-aspartate",
"compartment":"e",
"charge":-4,
"formula":"C16H18N4O13",
"notes":{
"InChI Key":{
"notes":"(no InChI key)"
},
"KEGG Compound":{
"notes":"(generic tetra-peptide)",
"id":"C01960",
"link":"http://identifiers.org/kegg.compound/C01960"
}
}
},
{
"id":"glu4_e",
"name":"Tetra-L-glutamate",
"compartment":"e",
"charge":-4,
"formula":"C20H26N4O13",
"notes":{
"InChI Key":{
"notes":"(no InChI key)"
},
"KEGG Compound":{
"notes":"(generic tetra-peptide)",
"id":"C01960",
"link":"http://identifiers.org/kegg.compound/C01960"
}
}
},
{
"id":"gly4_e",
"name":"Tetra-glycine",
"compartment":"e",
"charge":0,
"formula":"C8H14N4O5",
"notes":{
"InChI Key":{
"id":"QMOQBVOBWVNSNO-UHFFFAOYSA-N",
"link":"http://identifiers.org/inchikey/QMOQBVOBWVNSNO-UHFFFAOYSA-N"
},
"KEGG Compound":{
"notes":"(generic tetra-peptide)",
"id":"C01960",
"link":"http://identifiers.org/kegg.compound/C01960"
}
}
},
{
"id":"ile4_e",
"name":"Tetra-L-isoleucine",
"compartment":"e",
"charge":0,
"formula":"C24H46N4O5",
"notes":{
"InChI Key":{
"notes":"(no InChI key)"
},
"KEGG Compound":{
"notes":"(generic tetra-peptide)",
"id":"C01960",
"link":"http://identifiers.org/kegg.compound/C01960"
}
}
},
{
"id":"ala4_e",
"name":"Tetra-L-alanine",
"compartment":"e",
"charge":0,
"formula":"C12H22N4O5",
"notes":{
"InChI Key":{
"id":"ZHRZLXZJVUFLNY-XAMCCFCMSA-N",
"link":"http://identifiers.org/inchikey/ZHRZLXZJVUFLNY-XAMCCFCMSA-N"
},
"KEGG Compound":{
"notes":"(generic tetra-peptide)",
"id":"C01960",
"link":"http://identifiers.org/kegg.compound/C01960"
}
}
},
{
"id":"asn4_e",
"name":"Tetra-L-asparagine",
"compartment":"e",
"charge":0,
"formula":"C16H26N8O9",
"notes":{
"InChI Key":{
"notes":"(no InChI key)"
},
"KEGG Compound":{
"notes":"(generic tetra-peptide)",
"id":"C01960",
"link":"http://identifiers.org/kegg.compound/C01960"
}
}
},
{
"id":"leu4_e",
"name":"Tetra-L-leucine",
"compartment":"e",
"charge":0,
"formula":"C24H46N4O5",
"notes":{
"InChI Key":{
"notes":"(no InChI key)"
},
"KEGG Compound":{
"notes":"(generic tetra-peptide)",
"id":"C01960",
"link":"http://identifiers.org/kegg.compound/C01960"
}
}
},
{
"id":"gln4_e",
"name":"Tetra-L-glutamine",
"compartment":"e",
"charge":0,
"formula":"C20H34N8O9",
"notes":{
"InChI Key":{
"notes":"(no InChI key)"
},
"KEGG Compound":{
"notes":"(generic tetra-peptide)",
"id":"C01960",
"link":"http://identifiers.org/kegg.compound/C01960"
}
}
},
{
"id":"his4_e",
"name":"Tetra-L-histidine",
"compartment":"e",
"charge":0,
"formula":"C24H30N12O5",
"notes":{
"InChI Key":{
"notes":"(no InChI key)"
},
"KEGG Compound":{
"notes":"(generic tetra-peptide)",
"id":"C01960",
"link":"http://identifiers.org/kegg.compound/C01960"
}
}
},
{
"id":"lys4_e",
"name":"Tetra-L-lysine",
"compartment":"e",
"charge":4,
"formula":"C24H54N8O5",
"notes":{
"InChI Key":{
"notes":"(no InChI key)"
},
"KEGG Compound":{
"notes":"(generic tetra-peptide)",
"id":"C01960",
"link":"http://identifiers.org/kegg.compound/C01960"
}
}
},
{
"id":"pro4_e",
"name":"Tetra-L-proline",
"compartment":"e",
"charge":0,
"formula":"C20H30N4O5",
"notes":{
"InChI Key":{
"notes":"(no InChI key)"
},
"KEGG Compound":{
"notes":"(generic tetra-peptide)",
"id":"C01960",
"link":"http://identifiers.org/kegg.compound/C01960"
}
}
},
{
"id":"phe4_e",
"name":"Tetra-L-phenylalanine",
"compartment":"e",
"charge":0,
"formula":"C36H38N4O5",
"notes":{
"InChI Key":{
"notes":"(no InChI key)"
},
"KEGG Compound":{
"notes":"(generic tetra-peptide)",
"id":"C01960",
"link":"http://identifiers.org/kegg.compound/C01960"
}
}
},
{
"id":"thr4_e",
"name":"Tetra-L-threonine",
"compartment":"e",
"charge":0,
"formula":"C16H30N4O9",
"notes":{
"InChI Key":{
"notes":"(no InChI key)"
},
"KEGG Compound":{
"notes":"(generic tetra-peptide)",
"id":"C01960",
"link":"http://identifiers.org/kegg.compound/C01960"
}
}
},
{
"id":"trp4_e",
"name":"Tetra-L-tryptophan",
"compartment":"e",
"charge":0,
"formula":"C44H42N8O5",
"notes":{
"InChI Key":{
"notes":"(no InChI key)"
},
"KEGG Compound":{
"notes":"(generic tetra-peptide)",
"id":"C01960",
"link":"http://identifiers.org/kegg.compound/C01960"
}
}
},
{
"id":"tyr4_e",
"name":"Tetra-L-tyrosine",
"compartment":"e",
"charge":0,
"formula":"C36H38N4O9",
"notes":{
"InChI Key":{
"notes":"(no InChI key)"
},
"KEGG Compound":{
"notes":"(generic tetra-peptide)",
"id":"C01960",
"link":"http://identifiers.org/kegg.compound/C01960"
}
}
},
{
"id":"val4_e",
"name":"Tetra-L-valine",
"compartment":"e",
"charge":0,
"formula":"C20H38N4O5",
"notes":{
"InChI Key":{
"notes":"(no InChI key)"
},
"KEGG Compound":{
"notes":"(generic tetra-peptide)",
"id":"C01960",
"link":"http://identifiers.org/kegg.compound/C01960"
}
}
},
{
"id":"ser4_e",
"name":"Tetra-L-serine",
"compartment":"e",
"charge":0,
"formula":"C12H22N4O9",
"notes":{
"InChI Key":{
"notes":"(no InChI key)"
},
"KEGG Compound":{
"notes":"(generic tetra-peptide)",
"id":"C01960",
"link":"http://identifiers.org/kegg.compound/C01960"
}
}
},
{
"id":"met4_e",
"name":"Tetra-L-methionine",
"compartment":"e",
"charge":0,
"formula":"C20H38N4O5S4",
"notes":{
"InChI Key":{
"notes":"(no InChI key)"
},
"KEGG Compound":{
"notes":"(generic tetra-peptide)",
"id":"C01960",
"link":"http://identifiers.org/kegg.compound/C01960"
}
}
},
{
"id":"arg__L_e",
"name":"L-Arginine",
"compartment":"e",
"charge":1,
"formula":"C6H15N4O2",
"notes":{
"InChI Key":{
"id":"ODKSFYDXXFIFQN-BYPYZUCNSA-N",
"link":"http://identifiers.org/inchikey/ODKSFYDXXFIFQN-BYPYZUCNSA-N"
},
"KEGG Compound":{
"id":"C00062",
"link":"http://identifiers.org/kegg.compound/C00062"
},
"original_bigg_ids":[
"arg_DASH_L_e"
]
}
},
{
"id":"asp__L_e",
"name":"L-Aspartate",
"compartment":"e",
"charge":-1,
"formula":"C4H6NO4",
"notes":{
"InChI Key":{
"id":"CKLJMWTZIZZHCS-REOHCLBHSA-N",
"link":"http://identifiers.org/inchikey/CKLJMWTZIZZHCS-REOHCLBHSA-N"
},
"KEGG Compound":{
"id":"C00049",
"link":"http://identifiers.org/kegg.compound/C00049"
},
"original_bigg_ids":[
"asp_DASH_L_e"
]
}
},
{
"id":"cys__L_e",
"name":"L-Cysteine",
"compartment":"e",
"charge":0,
"formula":"C3H7NO2S",
"notes":{
"InChI Key":{
"id":"XUJNEKJLAYXESH-REOHCLBHSA-N",
"link":"http://identifiers.org/inchikey/XUJNEKJLAYXESH-REOHCLBHSA-N"
},
"KEGG Compound":{
"id":"C00097",
"link":"http://identifiers.org/kegg.compound/C00097"
},
"original_bigg_ids":[
"cys_DASH_L_e"
]
}
},
{
"id":"glu__L_e",
"name":"L-Glutamate",
"compartment":"e",
"charge":-1,
"formula":"C5H8NO4",
"notes":{
"InChI Key":{
"id":"WHUUTDBJXJRKMK-VKHMYHEASA-N",
"link":"http://identifiers.org/inchikey/WHUUTDBJXJRKMK-VKHMYHEASA-N"
},
"KEGG Compound":{
"id":"C00025",
"link":"http://identifiers.org/kegg.compound/C00025"
},
"original_bigg_ids":[
"glu_DASH_L_e"
]
}
},
{
"id":"gly_e",
"name":"Glycine",
"compartment":"e",
"charge":0,
"formula":"C2H5NO2",
"notes":{
"InChI Key":{
"id":"DHMQDGOQFOQNFH-UHFFFAOYSA-N",
"link":"http://identifiers.org/inchikey/DHMQDGOQFOQNFH-UHFFFAOYSA-N"
},
"KEGG Compound":{
"id":"C00037",
"link":"http://identifiers.org/kegg.compound/C00037"
},
"original_bigg_ids":[
"gly_e"
]
}
},
{
"id":"ile__L_e",
"name":"L-Isoleucine",
"compartment":"e",
"charge":0,
"formula":"C6H13NO2",
"notes":{
"InChI Key":{
"id":"AGPKZVBTJJNPAG-WHFBIAKZSA-N",
"link":"http://identifiers.org/inchikey/AGPKZVBTJJNPAG-WHFBIAKZSA-N"
},
"KEGG Compound":{
"id":"C00407",
"link":"http://identifiers.org/kegg.compound/C00407"
},
"original_bigg_ids":[
"ile_DASH_L_e"
]
}
},
{
"id":"ala__L_e",
"name":"L-Alanine",
"compartment":"e",
"charge":0,
"formula":"C3H7NO2",
"notes":{
"InChI Key":{
"id":"QNAYBMKLOCPYGJ-REOHCLBHSA-N",
"link":"http://identifiers.org/inchikey/QNAYBMKLOCPYGJ-REOHCLBHSA-N"
},
"KEGG Compound":{
"id":"C00041",
"link":"http://identifiers.org/kegg.compound/C00041"
},
"original_bigg_ids":[
"ala_DASH_L_e"
]
}
},
{
"id":"asn__L_e",
"name":"L-Asparagine",
"compartment":"e",
"charge":0,
"formula":"C4H8N2O3",
"notes":{
"InChI Key":{
"id":"DCXYFEDJOCDNAF-REOHCLBHSA-N",
"link":"http://identifiers.org/inchikey/DCXYFEDJOCDNAF-REOHCLBHSA-N"
},
"KEGG Compound":{
"id":"C00152",
"link":"http://identifiers.org/kegg.compound/C00152"
},
"original_bigg_ids":[
"asn_DASH_L_e"
]
}
},
{
"id":"leu__L_e",
"name":"L-Leucine",
"compartment":"e",
"charge":0,
"formula":"C6H13NO2",
"notes":{
"InChI Key":{
"id":"ROHFNLRQFUQHCH-YFKPBYRVSA-N",
"link":"http://identifiers.org/inchikey/ROHFNLRQFUQHCH-YFKPBYRVSA-N"
},
"KEGG Compound":{
"id":"C00123",
"link":"http://identifiers.org/kegg.compound/C00123"
},
"original_bigg_ids":[
"leu_DASH_L_e"
]
}
},
{
"id":"gln__L_e",
"name":"L-Glutamine",
"compartment":"e",
"charge":0,
"formula":"C5H10N2O3",
"notes":{
"InChI Key":{
"id":"ZDXPYRJPNDTMRX-VKHMYHEASA-N",
"link":"http://identifiers.org/inchikey/ZDXPYRJPNDTMRX-VKHMYHEASA-N"
},
"KEGG Compound":{
"id":"C00064",
"link":"http://identifiers.org/kegg.compound/C00064"
},
"original_bigg_ids":[
"gln_DASH_L_e"
]
}
},
{
"id":"his__L_e",
"name":"L-Histidine",
"compartment":"e",
"charge":0,
"formula":"C6H9N3O2",
"notes":{
"InChI Key":{
"id":"HNDVDQJCIGZPNO-YFKPBYRVSA-N",
"link":"http://identifiers.org/inchikey/HNDVDQJCIGZPNO-YFKPBYRVSA-N"
},
"KEGG Compound":{
"id":"C00135",
"link":"http://identifiers.org/kegg.compound/C00135"
},
"original_bigg_ids":[
"his_DASH_L_e"
]
}
},
{
"id":"lys__L_e",
"name":"L-Lysine",
"compartment":"e",
"charge":1,
"formula":"C6H15N2O2",
"notes":{
"InChI Key":{
"id":"KDXKERNSBIXSRK-YFKPBYRVSA-N",
"link":"http://identifiers.org/inchikey/KDXKERNSBIXSRK-YFKPBYRVSA-N"
},
"KEGG Compound":{
"id":"C00047",
"link":"http://identifiers.org/kegg.compound/C00047"
},
"original_bigg_ids":[
"lys_DASH_L_e"
]
}
},
{
"id":"pro__L_e",
"name":"L-Proline",
"compartment":"e",
"charge":0,
"formula":"C5H9NO2",
"notes":{
"InChI Key":{
"id":"ONIBWKKTOPOVIA-BYPYZUCNSA-N",
"link":"http://identifiers.org/inchikey/ONIBWKKTOPOVIA-BYPYZUCNSA-N"
},
"KEGG Compound":{
"id":"C00148",
"link":"http://identifiers.org/kegg.compound/C00148"
},
"original_bigg_ids":[
"pro_DASH_L_e"
]
}
},
{
"id":"phe__L_e",
"name":"L-Phenylalanine",
"compartment":"e",
"charge":0,
"formula":"C9H11NO2",
"notes":{
"InChI Key":{
"id":"COLNVLDHVKWLRT-QMMMGPOBSA-N",
"link":"http://identifiers.org/inchikey/COLNVLDHVKWLRT-QMMMGPOBSA-N"
},
"KEGG Compound":{
"id":"C00079",
"link":"http://identifiers.org/kegg.compound/C00079"
},
"original_bigg_ids":[
"phe_DASH_L_e"
]
}
},
{
"id":"thr__L_e",
"name":"L-Threonine",
"compartment":"e",
"charge":0,
"formula":"C4H9NO3",
"notes":{
"InChI Key":{
"id":"AYFVYJQAPQTCCC-GBXIJSLDSA-N",
"link":"http://identifiers.org/inchikey/AYFVYJQAPQTCCC-GBXIJSLDSA-N"
},
"KEGG Compound":{
"id":"C00188",
"link":"http://identifiers.org/kegg.compound/C00188"
},
"original_bigg_ids":[
"thr_DASH_L_e"
]
}
},
{
"id":"trp__L_e",
"name":"L-Tryptophan",
"compartment":"e",
"charge":0,
"formula":"C11H12N2O2",
"notes":{
"InChI Key":{
"id":"QIVBCDIJIAJPQS-VIFPVBQESA-N",
"link":"http://identifiers.org/inchikey/QIVBCDIJIAJPQS-VIFPVBQESA-N"
},
"KEGG Compound":{
"id":"C00078",
"link":"http://identifiers.org/kegg.compound/C00078"
},
"original_bigg_ids":[
"trp_DASH_L_e"
]
}
},
{
"id":"tyr__L_e",
"name":"L-Tyrosine",
"compartment":"e",
"charge":0,
"formula":"C9H11NO3",
"notes":{
"InChI Key":{
"id":"OUYCCCASQSFEME-QMMMGPOBSA-N",
"link":"http://identifiers.org/inchikey/OUYCCCASQSFEME-QMMMGPOBSA-N"
},
"KEGG Compound":{
"id":"C00082",
"link":"http://identifiers.org/kegg.compound/C00082"
},
"original_bigg_ids":[
"tyr_DASH_L_e"
]
}
},
{
"id":"val__L_e",
"name":"L-Valine",
"compartment":"e",
"charge":0,
"formula":"C5H11NO2",
"notes":{
"InChI Key":{
"id":"KZSNJWFQEVHDMF-BYPYZUCNSA-N",
"link":"http://identifiers.org/inchikey/KZSNJWFQEVHDMF-BYPYZUCNSA-N"
},
"KEGG Compound":{
"id":"C00183",
"link":"http://identifiers.org/kegg.compound/C00183"
},
"original_bigg_ids":[
"val_DASH_L_e"
]
}
},
{
"id":"ser__L_e",
"name":"L-Serine",
"compartment":"e",
"charge":0,
"formula":"C3H7NO3",
"notes":{
"InChI Key":{
"id":"MTCFGRXMJLQNBG-REOHCLBHSA-N",
"link":"http://identifiers.org/inchikey/MTCFGRXMJLQNBG-REOHCLBHSA-N"
},
"KEGG Compound":{
"id":"C00065",
"link":"http://identifiers.org/kegg.compound/C00065"
},
"original_bigg_ids":[
"ser_DASH_L_e"
]
}
},
{
"id":"met__L_e",
"name":"L-Methionine",
"compartment":"e",
"charge":0,
"formula":"C5H11NO2S",
"notes":{
"InChI Key":{
"id":"FFEARJCKVFRZRR-BYPYZUCNSA-N",
"link":"http://identifiers.org/inchikey/FFEARJCKVFRZRR-BYPYZUCNSA-N"
},
"KEGG Compound":{
"id":"C00073",
"link":"http://identifiers.org/kegg.compound/C00073"
},
"original_bigg_ids":[
"met_DASH_L_e"
]
}
},
{
"id":"o2_e",
"name":"O2",
"compartment":"e",
"charge":0,
"formula":"O2",
"notes":{
"InChI Key":{
"id":"MYMOFIZGZYHOMD-UHFFFAOYSA-N",
"link":"http://identifiers.org/inchikey/MYMOFIZGZYHOMD-UHFFFAOYSA-N"
},
"KEGG Compound":{
"id":"C00007",
"link":"http://identifiers.org/kegg.compound/C00007"
},
"original_bigg_ids":[
"o2_e"
]
}
},
{
"id":"co2_e",
"name":"CO2",
"compartment":"e",
"charge":0,
"formula":"CO2",
"notes":{
"InChI Key":{
"id":"CURLTUGMZLYLDI-UHFFFAOYSA-N",
"link":"http://identifiers.org/inchikey/CURLTUGMZLYLDI-UHFFFAOYSA-N"
},
"KEGG Compound":{
"id":"C00011",
"link":"http://identifiers.org/kegg.compound/C00011"
},
"original_bigg_ids":[
"co2_e"
]
}
},
{
"id":"h2o_e",
"name":"H2O",
"compartment":"e",
"charge":0,
"formula":"H2O",
"notes":{
"InChI Key":{
"id":"XLYOFNOQVPJJNP-UHFFFAOYSA-N",
"link":"http://identifiers.org/inchikey/XLYOFNOQVPJJNP-UHFFFAOYSA-N"
},
"KEGG Compound":{
"id":"C00001",
"link":"http://identifiers.org/kegg.compound/C00001"
},
"original_bigg_ids":[
"h2o_e"
]
}
},
{
"id":"nh3_e",
"name":"NH3",
"compartment":"e",
"charge":0,
"formula":"NH3",
"notes":{
"InChI Key":{
"id":"QGZKDVFQNNGYKY-UHFFFAOYSA-N",
"link":"http://identifiers.org/inchikey/QGZKDVFQNNGYKY-UHFFFAOYSA-N"
},
"KEGG Compound":{
"id":"C00014",
"link":"http://identifiers.org/kegg.compound/C00014"
}
}
},
{
"id":"hcys__L_e",
"name":"L-homocysteine",
"compartment":"e",
"charge":0,
"formula":"C4H9NO2S",
"notes":{
"InChI Key":{
"id":"FFFHZYDWPBMWHY-VKHMYHEASA-N",
"link":"http://identifiers.org/inchikey/FFFHZYDWPBMWHY-VKHMYHEASA-N"
},
"KEGG Compound":{
"id":"C00155",
"link":"http://identifiers.org/kegg.compound/C00155"
}
}
}
],
"reactions":[
{
"id":"PGI",
"name":"PGI",
"metabolites":{
"f6p_c":1,
"g6p_c":-1
},
"lower_bound":-1000,
"upper_bound":1000,
"gene_reaction_rule":"MMSYN1_0445",
"subsystem":"Central metabolism",
"notes":{
"EC number":{
"id":"5.3.1.9",
"link":"http://identifiers.org/ec-code/5.3.1.9"
}
}
},
{
"id":"PFK",
"name":"PFK",
"metabolites":{
"adp_c":1,
"atp_c":-1,
"f6p_c":-1,
"fdp_c":1,
"h_c":1
},
"lower_bound":0,
"upper_bound":1000,
"gene_reaction_rule":"MMSYN1_0220",
"subsystem":"Central metabolism",
"notes":{
"EC number":{
"id":"2.7.1.11",
"link":"http://identifiers.org/ec-code/2.7.1.11"
}
}
},
{
"id":"FBA",
"name":"FBA",
"metabolites":{
"dhap_c":1,
"fdp_c":-1,
"g3p_c":1
},
"lower_bound":-1000,
"upper_bound":1000,
"gene_reaction_rule":"MMSYN1_0131",
"subsystem":"Central metabolism",
"notes":{
"EC number":{
"id":"4.1.2.13",
"link":"http://identifiers.org/ec-code/4.1.2.13"
}
}
},
{
"id":"TPI",
"name":"TPI",
"metabolites":{
"dhap_c":-1,
"g3p_c":1
},
"lower_bound":-1000,
"upper_bound":1000,
"gene_reaction_rule":"MMSYN1_0727",
"subsystem":"Central metabolism",
"notes":{
"EC number":{
"id":"5.3.1.1",
"link":"http://identifiers.org/ec-code/5.3.1.1"
}
}
},
{
"id":"GAPD",
"name":"GAPD",
"metabolites":{
"13dpg_c":1,
"g3p_c":-1,
"h_c":1,
"nad_c":-1,
"nadh_c":1,
"pi_c":-1
},
"lower_bound":-1000,
"upper_bound":1000,
"gene_reaction_rule":"MMSYN1_0607",
"subsystem":"Central metabolism",
"notes":{
"EC number":{
"id":"1.2.1.12",
"link":"http://identifiers.org/ec-code/1.2.1.12"
}
}
},
{
"id":"GAPDP",
"name":"GAPDP",
"metabolites":{
"3pg_c":1,
"g3p_c":-1,
"h2o_c":-1,
"h_c":2,
"nadp_c":-1,
"nadph_c":1
},
"lower_bound":0,
"upper_bound":1000,
"gene_reaction_rule":"MMSYN1_0451",
"subsystem":"Central metabolism",
"notes":{
"EC number":{
"id":"1.2.1.9",
"link":"http://identifiers.org/ec-code/1.2.1.9"
}
}
},
{
"id":"PGK",
"name":"PGK",
"metabolites":{
"13dpg_c":-1,
"3pg_c":1,
"adp_c":-1,
"atp_c":1
},
"lower_bound":-1000,
"upper_bound":1000,
"gene_reaction_rule":"MMSYN1_0606",
"subsystem":"Central metabolism",
"notes":{
"EC number":{
"id":"2.7.2.3",
"link":"http://identifiers.org/ec-code/2.7.2.3"
}
}
},
{
"id":"PGM",
"name":"PGM",
"metabolites":{
"2pg_c":1,
"3pg_c":-1
},
"lower_bound":-1000,
"upper_bound":1000,
"gene_reaction_rule":"MMSYN1_0729",
"subsystem":"Central metabolism",
"notes":{
"EC number":{
"id":"5.4.2.12",
"link":"http://identifiers.org/ec-code/5.4.2.12"
}
}
},
{
"id":"ENO",
"name":"ENO",
"metabolites":{
"2pg_c":-1,
"h2o_c":1,
"pep_c":1
},
"lower_bound":-1000,
"upper_bound":1000,
"gene_reaction_rule":"MMSYN1_0213",
"subsystem":"Central metabolism",
"notes":{
"EC number":{
"id":"4.2.1.11",
"link":"http://identifiers.org/ec-code/4.2.1.11"
}
}
},
{
"id":"PYK",
"name":"PYK",
"metabolites":{
"adp_c":-1,
"atp_c":1,
"h_c":-1,
"pep_c":-1,
"pyr_c":1
},
"lower_bound":0,
"upper_bound":1000,
"gene_reaction_rule":"MMSYN1_0221",
"subsystem":"Central metabolism",
"notes":{
"EC number":{
"id":"2.7.1.40",
"link":"http://identifiers.org/ec-code/2.7.1.40"
}
}
},
{
"id":"AMANK",
"name":"AMANK",
"metabolites":{
"acmana_c":-1,
"acmanap_c":1,
"adp_c":1,
"atp_c":-1,
"h_c":1
},
"lower_bound":0,
"upper_bound":1000,
"gene_reaction_rule":"MMSYN1_0495",
"subsystem":"Central metabolism",
"notes":{
"EC number":{
"id":"2.7.1.60",
"link":"http://identifiers.org/ec-code/2.7.1.60"
}
}
},
{
"id":"AMANPEr",
"name":"AMANPEr",
"metabolites":{
"acgam6p_c":1,
"acmanap_c":-1
},
"lower_bound":-1000,
"upper_bound":1000,
"gene_reaction_rule":"MMSYN1_0494",
"subsystem":"Central metabolism",
"notes":{
"EC number":{
"id":"5.1.3.9",
"link":"http://identifiers.org/ec-code/5.1.3.9"
}
}
},
{
"id":"AGDC",
"name":"AGDC",
"metabolites":{
"ac_c":1,
"acgam6p_c":-1,
"gam6p_c":1,
"h2o_c":-1
},
"lower_bound":0,
"upper_bound":1000,
"gene_reaction_rule":"MMSYN1_0493",
"subsystem":"Central metabolism",
"notes":{
"EC number":{
"id":"3.5.1.25",
"link":"http://identifiers.org/ec-code/3.5.1.25"
}
}
},
{
"id":"G6PDA",
"name":"G6PDA",
"metabolites":{
"f6p_c":1,
"gam6p_c":-1,
"h2o_c":-1,
"h_c":1,
"nh3_c":1
},
"lower_bound":-1000,
"upper_bound":1000,
"gene_reaction_rule":"MMSYN1_0726",
"subsystem":"Central metabolism",
"notes":{
"EC number":{
"id":"3.5.99.6",
"link":"http://identifiers.org/ec-code/3.5.99.6"
}
}
},
{
"id":"MAN6PI",
"name":"MAN6PI",
"metabolites":{
"f6p_c":1,
"man6p_c":-1
},
"lower_bound":-1000,
"upper_bound":1000,
"gene_reaction_rule":"MMSYN1_0435",
"subsystem":"Central metabolism",
"notes":{
"EC number":{
"id":"5.3.1.8",
"link":"http://identifiers.org/ec-code/5.3.1.8"
}
}
},
{
"id":"LDH_L",
"name":"LDH_L",
"metabolites":{
"h_c":-1,
"lac__L_c":1,
"nad_c":1,
"nadh_c":-1,
"pyr_c":-1
},
"lower_bound":-1000,
"upper_bound":1000,
"gene_reaction_rule":"MMSYN1_0475",
"subsystem":"Central metabolism",
"notes":{
"EC number":{
"id":"1.1.1.27",
"link":"http://identifiers.org/ec-code/1.1.1.27"
}
}
},
{
"id":"PDH_E1",
"name":"PDH_E1",
"metabolites":{
"acdhlpl_PdhC_c":1,
"co2_c":1,
"h_c":-1,
"lpl_PdhC_c":-1,
"pyr_c":-1
},
"lower_bound":0,
"upper_bound":1000,
"gene_reaction_rule":"",
"subsystem":"Central metabolism",
"notes":{
"EC number":{
"id":"1.2.4.1",
"link":"http://identifiers.org/ec-code/1.2.4.1"
}
}
},
{
"id":"PDH_E2",
"name":"PDH_E2",
"metabolites":{
"accoa_c":1,
"acdhlpl_PdhC_c":-1,
"coa_c":-1,
"dhlpl_PdhC_c":1
},
"lower_bound":0,
"upper_bound":1000,
"gene_reaction_rule":"MMSYN1_0227",
"subsystem":"Central metabolism",
"notes":{
"EC number":{
"id":"2.3.1.12",
"link":"http://identifiers.org/ec-code/2.3.1.12"
}
}
},
{
"id":"PDH_acald",
"name":"PDH_acald",
"metabolites":{
"acald_c":-1,
"accoa_c":1,
"coa_c":-1,
"dhlpl_PdhC_c":1,
"lpl_PdhC_c":-1
},
"lower_bound":0,
"upper_bound":1000,
"gene_reaction_rule":"MMSYN1_0227",
"subsystem":"Central metabolism"
},
{
"id":"PDH_E3",
"name":"PDH_E3",
"metabolites":{
"dhlpl_PdhC_c":-1,
"h_c":1,
"lpl_PdhC_c":1,
"nad_c":-1,
"nadh_c":1
},
"lower_bound":0,
"upper_bound":1000,
"gene_reaction_rule":"MMSYN1_0228",
"subsystem":"Central metabolism",
"notes":{
"EC number":{
"id":"1.8.1.4",
"link":"http://identifiers.org/ec-code/1.8.1.4"
}
}
},
{
"id":"PTAr",
"name":"PTAr",
"metabolites":{
"accoa_c":-1,
"actp_c":1,
"coa_c":1,
"pi_c":-1
},
"lower_bound":-1000,
"upper_bound":1000,
"gene_reaction_rule":"MMSYN1_0229",
"subsystem":"Central metabolism",
"notes":{
"EC number":{
"id":"2.3.1.8",
"link":"http://identifiers.org/ec-code/2.3.1.8"
}
}
},
{
"id":"ACKr",
"name":"ACKr",
"metabolites":{
"ac_c":1,
"actp_c":-1,
"adp_c":-1,
"atp_c":1
},
"lower_bound":-1000,
"upper_bound":1000,
"gene_reaction_rule":"MMSYN1_0230",
"subsystem":"Central metabolism",
"notes":{
"EC number":{
"id":"2.7.2.1",
"link":"http://identifiers.org/ec-code/2.7.2.1"
}
}
},
{
"id":"NOX",
"name":"NOX",
"metabolites":{
"h2o_c":2,
"h_c":-2,
"nad_c":2,
"nadh_c":-2,
"o2_c":-1
},
"lower_bound":0,
"upper_bound":1000,
"gene_reaction_rule":"",
"subsystem":"Central metabolism",
"notes":{
"EC number":{
"id":"1.6.3.4",
"link":"http://identifiers.org/ec-code/1.6.3.4"
}
}
},
{
"id":"TALA",
"name":"TALA",
"metabolites":{
"e4p_c":-1,
"f6p_c":-1,
"g3p_c":1,
"s7p_c":1
},
"lower_bound":-1000,
"upper_bound":1000,
"gene_reaction_rule":"",
"subsystem":"Central metabolism",
"notes":{
"EC number":{
"id":"2.2.1.2",
"link":"http://identifiers.org/ec-code/2.2.1.2"
}
}
},
{
"id":"TKT1",
"name":"TKT1",
"metabolites":{
"g3p_c":-1,
"r5p_c":1,
"s7p_c":-1,
"xu5p__D_c":1
},
"lower_bound":-1000,
"upper_bound":1000,
"gene_reaction_rule":"MMSYN1_0316",
"subsystem":"Central metabolism",
"notes":{
"EC number":{
"id":"2.2.1.1",
"link":"http://identifiers.org/ec-code/2.2.1.1"
}
}
},
{
"id":"TKT2",
"name":"TKT2",
"metabolites":{
"e4p_c":1,
"f6p_c":-1,
"g3p_c":-1,
"xu5p__D_c":1
},
"lower_bound":-1000,
"upper_bound":1000,
"gene_reaction_rule":"MMSYN1_0316",
"subsystem":"Central metabolism",
"notes":{
"EC number":{
"id":"2.2.1.1",
"link":"http://identifiers.org/ec-code/2.2.1.1"
}
}
},
{
"id":"RPE",
"name":"RPE",
"metabolites":{
"ru5p__D_c":1,
"xu5p__D_c":-1
},
"lower_bound":-1000,
"upper_bound":1000,
"gene_reaction_rule":"MMSYN1_0262",
"subsystem":"Central metabolism",
"notes":{
"EC number":{
"id":"5.1.3.1",
"link":"http://identifiers.org/ec-code/5.1.3.1"
}
}
},
{
"id":"RPI",
"name":"RPI",
"metabolites":{
"r5p_c":1,
"ru5p__D_c":-1
},
"lower_bound":-1000,
"upper_bound":1000,
"gene_reaction_rule":"MMSYN1_0800",
"subsystem":"Central metabolism",
"notes":{
"EC number":{
"id":"5.3.1.6",
"link":"http://identifiers.org/ec-code/5.3.1.6"
}
}
},
{
"id":"PRPPS",
"name":"PRPPS",
"metabolites":{
"amp_c":1,
"atp_c":-1,
"h_c":1,
"prpp_c":1,
"r5p_c":-1
},
"lower_bound":-1000,
"upper_bound":1000,
"gene_reaction_rule":"MMSYN1_0831",
"subsystem":"Central metabolism",
"notes":{
"EC number":{
"id":"2.7.6.1",
"link":"http://identifiers.org/ec-code/2.7.6.1"
}
}
},
{
"id":"PPM",
"name":"PPM",
"metabolites":{
"r1p_c":-1,
"r5p_c":1
},
"lower_bound":-1000,
"upper_bound":1000,
"gene_reaction_rule":"MMSYN1_0733",
"subsystem":"Central metabolism",
"notes":{
"EC number":{
"id":"5.4.2.7",
"link":"http://identifiers.org/ec-code/5.4.2.7"
}
}
},
{
"id":"PPM2",
"name":"PPM2",
"metabolites":{
"2dr1p_c":-1,
"2dr5p_c":1
},
"lower_bound":-1000,
"upper_bound":1000,
"gene_reaction_rule":"MMSYN1_0733",
"subsystem":"Central metabolism",
"notes":{
"EC number":{
"id":"5.4.2.7",
"link":"http://identifiers.org/ec-code/5.4.2.7"
}
}
},
{
"id":"DRPA",
"name":"DRPA",
"metabolites":{
"2dr5p_c":-1,
"acald_c":1,
"g3p_c":1
},
"lower_bound":-1000,
"upper_bound":1000,
"gene_reaction_rule":"MMSYN1_0732",
"subsystem":"Central metabolism",
"notes":{
"EC number":{
"id":"4.1.2.4",
"link":"http://identifiers.org/ec-code/4.1.2.4"
}
}
},
{
"id":"ADPT",
"name":"ADPT",
"metabolites":{
"ade_c":-1,
"amp_c":1,
"ppi_c":1,
"prpp_c":-1
},
"lower_bound":0,
"upper_bound":1000,
"gene_reaction_rule":"MMSYN1_0413",
"subsystem":"Nucleotide metabolism",
"notes":{
"EC number":{
"id":"2.4.2.7",
"link":"http://identifiers.org/ec-code/2.4.2.7"
}
}
},
{
"id":"PUNP1",
"name":"PUNP1",
"metabolites":{
"ade_c":1,
"adn_c":-1,
"pi_c":-1,
"r1p_c":1
},
"lower_bound":-1000,
"upper_bound":1000,
"gene_reaction_rule":"MMSYN1_0747",
"subsystem":"Nucleotide metabolism",
"notes":{
"EC number":{
"id":"2.4.2.1",
"link":"http://identifiers.org/ec-code/2.4.2.1"
}
}
},
{
"id":"ADK1",
"name":"ADK1",
"metabolites":{
"adp_c":2,
"amp_c":-1,
"atp_c":-1
},
"lower_bound":-1000,
"upper_bound":1000,
"gene_reaction_rule":"MMSYN1_0651",
"subsystem":"Nucleotide metabolism",
"notes":{
"EC number":{
"id":"2.7.4.3",
"link":"http://identifiers.org/ec-code/2.7.4.3"
}
}
},
{
"id":"RNDR1",
"name":"RNDR1",
"metabolites":{
"adp_c":-1,
"dadp_c":1,
"h2o_c":1,
"trdox_c":1,
"trdrd_c":-1
},
"lower_bound":0,
"upper_bound":1000,
"gene_reaction_rule":"MMSYN1_0771 and MMSYN1_0772 and MMSYN1_0773",
"subsystem":"Nucleotide metabolism",
"notes":{
"EC number":{
"id":"1.17.4.1",
"link":"http://identifiers.org/ec-code/1.17.4.1"
}
}
},
{
"id":"TRDR",
"name":"TRDR",
"metabolites":{
"h_c":-1,
"nadp_c":1,
"nadph_c":-1,
"trdox_c":-1,
"trdrd_c":1
},
"lower_bound":0,
"upper_bound":1000,
"gene_reaction_rule":"MMSYN1_0819 and MMSYN1_0065",
"subsystem":"Nucleotide metabolism",
"notes":{
"EC number":{
"id":"1.8.1.9",
"link":"http://identifiers.org/ec-code/1.8.1.9"
}
}
},
{
"id":"PPA",
"name":"PPA",
"metabolites":{
"h2o_c":-1,
"h_c":1,
"pi_c":2,
"ppi_c":-1
},
"lower_bound":0,
"upper_bound":1000,
"gene_reaction_rule":"MMSYN1_0344",
"subsystem":"Nucleotide metabolism",
"notes":{
"EC number":{
"id":"3.6.1.1",
"link":"http://identifiers.org/ec-code/3.6.1.1"
}
}
},
{
"id":"PUNP2",
"name":"PUNP2",
"metabolites":{
"2dr1p_c":1,
"ade_c":1,
"dad_2_c":-1,
"pi_c":-1
},
"lower_bound":-1000,
"upper_bound":1000,
"gene_reaction_rule":"MMSYN1_0747",
"subsystem":"Nucleotide metabolism",
"notes":{
"EC number":{
"id":"2.4.2.1",
"link":"http://identifiers.org/ec-code/2.4.2.1"
}
}
},
{
"id":"DADNK",
"name":"DADNK",
"metabolites":{
"adp_c":1,
"atp_c":-1,
"dad_2_c":-1,
"damp_c":1,
"h_c":1
},
"lower_bound":0,
"upper_bound":1000,
"gene_reaction_rule":"(MMSYN1_0330 or MMSYN1_0382)",
"subsystem":"Nucleotide metabolism",
"notes":{
"EC number":{
"id":"2.7.1.76",
"link":"http://identifiers.org/ec-code/2.7.1.76"
}
}
},
{
"id":"DADK",
"name":"DADK",
"metabolites":{
"adp_c":1,
"atp_c":-1,
"dadp_c":1,
"damp_c":-1
},
"lower_bound":-1000,
"upper_bound":1000,
"gene_reaction_rule":"MMSYN1_0651",
"subsystem":"Nucleotide metabolism",
"notes":{
"EC number":{
"id":"2.7.4.11",
"link":"http://identifiers.org/ec-code/2.7.4.11"
}
}
},
{
"id":"PYK5",
"name":"PYK5",
"metabolites":{
"dadp_c":-1,
"datp_c":1,
"h_c":-1,
"pep_c":-1,
"pyr_c":1
},
"lower_bound":0,
"upper_bound":1000,
"gene_reaction_rule":"MMSYN1_0221",
"subsystem":"Nucleotide metabolism",
"notes":{
"EC number":{
"id":"2.7.1.40",
"link":"http://identifiers.org/ec-code/2.7.1.40"
}
}
},
{
"id":"PGK2",
"name":"PGK2",
"metabolites":{
"13dpg_c":-1,
"3pg_c":1,
"dadp_c":-1,
"datp_c":1
},
"lower_bound":-1000,
"upper_bound":1000,
"gene_reaction_rule":"MMSYN1_0606",
"subsystem":"Nucleotide metabolism",
"notes":{
"EC number":{
"id":"2.7.2.3",
"link":"http://identifiers.org/ec-code/2.7.2.3"
}
}
},
{
"id":"GUAPRT",
"name":"GUAPRT",
"metabolites":{
"gmp_c":1,
"gua_c":-1,
"ppi_c":1,
"prpp_c":-1
},
"lower_bound":0,
"upper_bound":1000,
"gene_reaction_rule":"MMSYN1_0216",
"subsystem":"Nucleotide metabolism",
"notes":{
"EC number":{
"id":"2.4.2.8",
"link":"http://identifiers.org/ec-code/2.4.2.8"
}
}
},
{
"id":"PUNP3",
"name":"PUNP3",
"metabolites":{
"gsn_c":-1,
"gua_c":1,
"pi_c":-1,
"r1p_c":1
},
"lower_bound":-1000,
"upper_bound":1000,
"gene_reaction_rule":"MMSYN1_0747",
"subsystem":"Nucleotide metabolism",
"notes":{
"EC number":{
"id":"2.4.2.1",
"link":"http://identifiers.org/ec-code/2.4.2.1"
}
}
},
{
"id":"GK1",
"name":"GK1",
"metabolites":{
"adp_c":1,
"atp_c":-1,
"gdp_c":1,
"gmp_c":-1
},
"lower_bound":-1000,
"upper_bound":1000,
"gene_reaction_rule":"MMSYN1_0203",
"subsystem":"Nucleotide metabolism",
"notes":{
"EC number":{
"id":"2.7.4.8",
"link":"http://identifiers.org/ec-code/2.7.4.8"
}
}
},
{
"id":"RNDR2",
"name":"RNDR2",
"metabolites":{
"dgdp_c":1,
"gdp_c":-1,
"h2o_c":1,
"trdox_c":1,
"trdrd_c":-1
},
"lower_bound":0,
"upper_bound":1000,
"gene_reaction_rule":"MMSYN1_0771 and MMSYN1_0772 and MMSYN1_0773",
"subsystem":"Nucleotide metabolism",
"notes":{
"EC number":{
"id":"1.17.4.1",
"link":"http://identifiers.org/ec-code/1.17.4.1"
}
}
},
{
"id":"PYK3",
"name":"PYK3",
"metabolites":{
"gdp_c":-1,
"gtp_c":1,
"h_c":-1,
"pep_c":-1,
"pyr_c":1
},
"lower_bound":0,
"upper_bound":1000,
"gene_reaction_rule":"MMSYN1_0221",
"subsystem":"Nucleotide metabolism",
"notes":{
"EC number":{
"id":"2.7.1.40",
"link":"http://identifiers.org/ec-code/2.7.1.40"
}
}
},
{
"id":"PGK3",
"name":"PGK3",
"metabolites":{
"13dpg_c":-1,
"3pg_c":1,
"gdp_c":-1,
"gtp_c":1
},
"lower_bound":-1000,
"upper_bound":1000,
"gene_reaction_rule":"MMSYN1_0606",
"subsystem":"Nucleotide metabolism",
"notes":{
"EC number":{
"id":"2.7.2.3",
"link":"http://identifiers.org/ec-code/2.7.2.3"
}
}
},
{
"id":"PUNP4",
"name":"PUNP4",
"metabolites":{
"2dr1p_c":1,
"dgsn_c":-1,
"gua_c":1,
"pi_c":-1
},
"lower_bound":-1000,
"upper_bound":1000,
"gene_reaction_rule":"MMSYN1_0747",
"subsystem":"Nucleotide metabolism",
"notes":{
"EC number":{
"id":"2.4.2.1",
"link":"http://identifiers.org/ec-code/2.4.2.1"
}
}
},
{
"id":"DGSNK",
"name":"DGSNK",
"metabolites":{
"adp_c":1,
"atp_c":-1,
"dgmp_c":1,
"dgsn_c":-1,
"h_c":1
},
"lower_bound":0,
"upper_bound":1000,
"gene_reaction_rule":"(MMSYN1_0330 or MMSYN1_0382)",
"subsystem":"Nucleotide metabolism",
"notes":{
"EC number":{
"id":"2.7.1.113",
"link":"http://identifiers.org/ec-code/2.7.1.113"
}
}
},
{
"id":"DGK1",
"name":"DGK1",
"metabolites":{
"adp_c":1,
"atp_c":-1,
"dgdp_c":1,
"dgmp_c":-1
},
"lower_bound":-1000,
"upper_bound":1000,
"gene_reaction_rule":"MMSYN1_0203",
"subsystem":"Nucleotide metabolism",
"notes":{
"EC number":{
"id":"2.7.4.8",
"link":"http://identifiers.org/ec-code/2.7.4.8"
}
}
},
{
"id":"PYK6",
"name":"PYK6",
"metabolites":{
"dgdp_c":-1,
"dgtp_c":1,
"h_c":-1,
"pep_c":-1,
"pyr_c":1
},
"lower_bound":0,
"upper_bound":1000,
"gene_reaction_rule":"MMSYN1_0221",
"subsystem":"Nucleotide metabolism",
"notes":{
"EC number":{
"id":"2.7.1.40",
"link":"http://identifiers.org/ec-code/2.7.1.40"
}
}
},
{
"id":"PGK4",
"name":"PGK4",
"metabolites":{
"13dpg_c":-1,
"3pg_c":1,
"dgdp_c":-1,
"dgtp_c":1
},
"lower_bound":-1000,
"upper_bound":1000,
"gene_reaction_rule":"MMSYN1_0606",
"subsystem":"Nucleotide metabolism",
"notes":{
"EC number":{
"id":"2.7.2.3",
"link":"http://identifiers.org/ec-code/2.7.2.3"
}
}
},
{
"id":"UPPRT",
"name":"UPPRT",
"metabolites":{
"ppi_c":1,
"prpp_c":-1,
"ump_c":1,
"ura_c":-1
},
"lower_bound":0,
"upper_bound":1000,
"gene_reaction_rule":"MMSYN1_0798",
"subsystem":"Nucleotide metabolism",
"notes":{
"EC number":{
"id":"2.4.2.9",
"link":"http://identifiers.org/ec-code/2.4.2.9"
}
}
},
{
"id":"UMPK",
"name":"UMPK",
"metabolites":{
"adp_c":1,
"atp_c":-1,
"udp_c":1,
"ump_c":-1
},
"lower_bound":-1000,
"upper_bound":1000,
"gene_reaction_rule":"MMSYN1_0537",
"subsystem":"Nucleotide metabolism",
"notes":{
"EC number":{
"id":"2.7.4.22",
"link":"http://identifiers.org/ec-code/2.7.4.22"
}
}
},
{
"id":"PYK2",
"name":"PYK2",
"metabolites":{
"h_c":-1,
"pep_c":-1,
"pyr_c":1,
"udp_c":-1,
"utp_c":1
},
"lower_bound":0,
"upper_bound":1000,
"gene_reaction_rule":"MMSYN1_0221",
"subsystem":"Nucleotide metabolism",
"notes":{
"EC number":{
"id":"2.7.1.40",
"link":"http://identifiers.org/ec-code/2.7.1.40"
}
}
},
{
"id":"RNDR4",
"name":"RNDR4",
"metabolites":{
"dudp_c":1,
"h2o_c":1,
"trdox_c":1,
"trdrd_c":-1,
"udp_c":-1
},
"lower_bound":0,
"upper_bound":1000,
"gene_reaction_rule":"MMSYN1_0771 and MMSYN1_0772 and MMSYN1_0773",
"subsystem":"Nucleotide metabolism",
"notes":{
"EC number":{
"id":"1.17.4.1",
"link":"http://identifiers.org/ec-code/1.17.4.1"
}
}
},
{
"id":"CYTK1",
"name":"CYTK1",
"metabolites":{
"adp_c":1,
"atp_c":-1,
"cdp_c":1,
"cmp_c":-1
},
"lower_bound":-1000,
"upper_bound":1000,
"gene_reaction_rule":"MMSYN1_0347",
"subsystem":"Nucleotide metabolism",
"notes":{
"EC number":{
"id":"2.7.4.25",
"link":"http://identifiers.org/ec-code/2.7.4.25"
}
}
},
{
"id":"PYK4",
"name":"PYK4",
"metabolites":{
"cdp_c":-1,
"ctp_c":1,
"h_c":-1,
"pep_c":-1,
"pyr_c":1
},
"lower_bound":0,
"upper_bound":1000,
"gene_reaction_rule":"MMSYN1_0221",
"subsystem":"Nucleotide metabolism",
"notes":{
"EC number":{
"id":"2.7.1.40",
"link":"http://identifiers.org/ec-code/2.7.1.40"
}
}
},
{
"id":"RNDR3",
"name":"RNDR3",
"metabolites":{
"cdp_c":-1,
"dcdp_c":1,
"h2o_c":1,
"trdox_c":1,
"trdrd_c":-1
},
"lower_bound":0,
"upper_bound":1000,
"gene_reaction_rule":"MMSYN1_0771 and MMSYN1_0772 and MMSYN1_0773",
"subsystem":"Nucleotide metabolism",
"notes":{
"EC number":{
"id":"1.17.4.1",
"link":"http://identifiers.org/ec-code/1.17.4.1"
}
}
},
{
"id":"DCYTK",
"name":"DCYTK",
"metabolites":{
"adp_c":1,
"atp_c":-1,
"dcmp_c":1,
"dcyt_c":-1,
"h_c":1
},
"lower_bound":0,
"upper_bound":1000,
"gene_reaction_rule":"(MMSYN1_0330 or MMSYN1_0382)",
"subsystem":"Nucleotide metabolism",
"notes":{
"EC number":{
"id":"2.7.1.74",
"link":"http://identifiers.org/ec-code/2.7.1.74"
}
}
},
{
"id":"CYTK2",
"name":"CYTK2",
"metabolites":{
"adp_c":1,
"atp_c":-1,
"dcdp_c":1,
"dcmp_c":-1
},
"lower_bound":-1000,
"upper_bound":1000,
"gene_reaction_rule":"MMSYN1_0347",
"subsystem":"Nucleotide metabolism",
"notes":{
"EC number":{
"id":"2.7.4.25",
"link":"http://identifiers.org/ec-code/2.7.4.25"
}
}
},
{
"id":"PYK7",
"name":"PYK7",
"metabolites":{
"dcdp_c":-1,
"dctp_c":1,
"h_c":-1,
"pep_c":-1,
"pyr_c":1
},
"lower_bound":0,
"upper_bound":1000,
"gene_reaction_rule":"MMSYN1_0221",
"subsystem":"Nucleotide metabolism",
"notes":{
"EC number":{
"id":"2.7.1.40",
"link":"http://identifiers.org/ec-code/2.7.1.40"
}
}
},
{
"id":"DURIK1",
"name":"DURIK1",
"metabolites":{
"adp_c":1,
"atp_c":-1,
"dump_c":1,
"duri_c":-1,
"h_c":1
},
"lower_bound":0,
"upper_bound":1000,
"gene_reaction_rule":"MMSYN1_0140",
"subsystem":"Nucleotide metabolism",
"notes":{
"EC number":{
"id":"2.7.1.21",
"link":"http://identifiers.org/ec-code/2.7.1.21"
}
}
},
{
"id":"TMDK1",
"name":"TMDK1",
"metabolites":{
"adp_c":1,
"atp_c":-1,
"dtmp_c":1,
"h_c":1,
"thymd_c":-1
},
"lower_bound":0,
"upper_bound":1000,
"gene_reaction_rule":"MMSYN1_0140",
"subsystem":"Nucleotide metabolism",
"notes":{
"EC number":{
"id":"2.7.1.21",
"link":"http://identifiers.org/ec-code/2.7.1.21"
}
}
},
{
"id":"TMPK",
"name":"TMPK",
"metabolites":{
"adp_c":1,
"atp_c":-1,
"dtdp_c":1,
"dtmp_c":-1
},
"lower_bound":-1000,
"upper_bound":1000,
"gene_reaction_rule":"MMSYN1_0045",
"subsystem":"Nucleotide metabolism",
"notes":{
"EC number":{
"id":"2.7.4.9",
"link":"http://identifiers.org/ec-code/2.7.4.9"
}
}
},
{
"id":"PYK8",
"name":"PYK8",
"metabolites":{
"dtdp_c":-1,
"dttp_c":1,
"h_c":-1,
"pep_c":-1,
"pyr_c":1
},
"lower_bound":0,
"upper_bound":1000,
"gene_reaction_rule":"MMSYN1_0221",
"subsystem":"Nucleotide metabolism",
"notes":{
"EC number":{
"id":"2.7.1.40",
"link":"http://identifiers.org/ec-code/2.7.1.40"
}
}
},
{
"id":"PYK9",
"name":"PYK9",
"metabolites":{
"dudp_c":-1,
"dutp_c":1,
"h_c":-1,
"pep_c":-1,
"pyr_c":1
},
"lower_bound":0,
"upper_bound":1000,
"gene_reaction_rule":"MMSYN1_0221",
"subsystem":"Nucleotide metabolism",
"notes":{
"EC number":{
"id":"2.7.1.40",
"link":"http://identifiers.org/ec-code/2.7.1.40"
}
}
},
{
"id":"CTPS2",
"name":"CTPS2",
"metabolites":{
"adp_c":1,
"atp_c":-1,
"ctp_c":1,
"gln__L_c":-1,
"glu__L_c":1,
"h2o_c":-1,
"h_c":2,
"pi_c":1,
"utp_c":-1
},
"lower_bound":0,
"upper_bound":1000,
"gene_reaction_rule":"MMSYN1_0129",
"subsystem":"Nucleotide metabolism",
"notes":{
"EC number":{
"id":"6.3.4.2",
"link":"http://identifiers.org/ec-code/6.3.4.2"
}
}
},
{
"id":"CTPSDUMP",
"name":"CTPSDUMP",
"metabolites":{
"adp_c":1,
"atp_c":-1,
"dcmp_c":1,
"dump_c":-1,
"gln__L_c":-1,
"glu__L_c":1,
"h2o_c":-1,
"h_c":2,
"pi_c":1
},
"lower_bound":0,
"upper_bound":1000,
"gene_reaction_rule":"MMSYN1_0129",
"subsystem":"Nucleotide metabolism"
},
{
"id":"DCMPDA",
"name":"DCMPDA",
"metabolites":{
"dcmp_c":-1,
"dump_c":1,
"h2o_c":-1,
"nh3_c":1
},
"lower_bound":0,
"upper_bound":1000,
"gene_reaction_rule":"MMSYN1_0515",
"subsystem":"Nucleotide metabolism",
"notes":{
"EC number":{
"id":"3.5.4.12",
"link":"http://identifiers.org/ec-code/3.5.4.12"
}
}
},
{
"id":"DUTPDP",
"name":"DUTPDP",
"metabolites":{
"dump_c":1,
"dutp_c":-1,
"h2o_c":-1,
"h_c":1,
"ppi_c":1
},
"lower_bound":0,
"upper_bound":1000,
"gene_reaction_rule":"MMSYN1_0447",
"subsystem":"Nucleotide metabolism",
"notes":{
"EC number":{
"id":"3.6.1.23",
"link":"http://identifiers.org/ec-code/3.6.1.23"
}
}
},
{
"id":"DCTPDP",
"name":"DCTPDP",
"metabolites":{
"dcmp_c":1,
"dctp_c":-1,
"h2o_c":-1,
"h_c":1,
"ppi_c":1
},
"lower_bound":0,
"upper_bound":1000,
"gene_reaction_rule":"",
"subsystem":"Nucleotide metabolism",
"notes":{
"EC number":{
"id":"3.6.1.12",
"link":"http://identifiers.org/ec-code/3.6.1.12"
}
}
},
{
"id":"DCTPMP",
"name":"DCTPMP",
"metabolites":{
"dcdp_c":1,
"dctp_c":-1,
"h2o_c":-1,
"h_c":1,
"pi_c":1
},
"lower_bound":0,
"upper_bound":1000,
"gene_reaction_rule":"",
"subsystem":"Nucleotide metabolism",
"notes":{
"EC number":{
"id":"3.6.1.15",
"link":"http://identifiers.org/ec-code/3.6.1.15"
}
}
},
{
"id":"DCDPMP",
"name":"DCDPMP",
"metabolites":{
"dcdp_c":-1,
"dcmp_c":1,
"h2o_c":-1,
"h_c":1,
"pi_c":1
},
"lower_bound":0,
"upper_bound":1000,
"gene_reaction_rule":"",
"subsystem":"Nucleotide metabolism",
"notes":{
"EC number":{
"id":"3.6.1.12",
"link":"http://identifiers.org/ec-code/3.6.1.12"
}
}
},
{
"id":"CTPDP",
"name":"CTPDP",
"metabolites":{
"cmp_c":1,
"ctp_c":-1,
"h2o_c":-1,
"h_c":1,
"ppi_c":1
},
"lower_bound":0,
"upper_bound":1000,
"gene_reaction_rule":"",
"subsystem":"Nucleotide metabolism",
"notes":{
"EC number":{
"id":"3.6.1.65",
"link":"http://identifiers.org/ec-code/3.6.1.65"
}
}
},
{
"id":"NTD5",
"name":"NTD5",
"metabolites":{
"dtmp_c":-1,
"h2o_c":-1,
"pi_c":1,
"thymd_c":1
},
"lower_bound":0,
"upper_bound":1000,
"gene_reaction_rule":"",
"subsystem":"Nucleotide metabolism",
"notes":{
"EC number":{
"id":"3.1.3.89",
"link":"http://identifiers.org/ec-code/3.1.3.89"
}
}
},
{
"id":"NTD1",
"name":"NTD1",
"metabolites":{
"dump_c":-1,
"duri_c":1,
"h2o_c":-1,
"pi_c":1
},
"lower_bound":0,
"upper_bound":1000,
"gene_reaction_rule":"",
"subsystem":"Nucleotide metabolism",
"notes":{
"EC number":{
"id":"3.1.3.89",
"link":"http://identifiers.org/ec-code/3.1.3.89"
}
}
},
{
"id":"NTD8",
"name":"NTD8",
"metabolites":{
"dgmp_c":-1,
"dgsn_c":1,
"h2o_c":-1,
"pi_c":1
},
"lower_bound":0,
"upper_bound":1000,
"gene_reaction_rule":"",
"subsystem":"Nucleotide metabolism",
"notes":{
"EC number":{
"id":"3.1.3.89",
"link":"http://identifiers.org/ec-code/3.1.3.89"
}
}
},
{
"id":"NTD6",
"name":"NTD6",
"metabolites":{
"dad_2_c":1,
"damp_c":-1,
"h2o_c":-1,
"pi_c":1
},
"lower_bound":0,
"upper_bound":1000,
"gene_reaction_rule":"",
"subsystem":"Nucleotide metabolism",
"notes":{
"EC number":{
"id":"3.1.3.89",
"link":"http://identifiers.org/ec-code/3.1.3.89"
}
}
},
{
"id":"NTD9",
"name":"NTD9",
"metabolites":{
"gmp_c":-1,
"gsn_c":1,
"h2o_c":-1,
"pi_c":1
},
"lower_bound":0,
"upper_bound":1000,
"gene_reaction_rule":"",
"subsystem":"Nucleotide metabolism",
"notes":{
"EC number":{
"id":"3.1.3.5",
"link":"http://identifiers.org/ec-code/3.1.3.5"
}
}
},
{
"id":"GLYK",
"name":"GLYK",
"metabolites":{
"adp_c":1,
"atp_c":-1,
"glyc3p_c":1,
"glyc_c":-1,
"h_c":1
},
"lower_bound":0,
"upper_bound":1000,
"gene_reaction_rule":"MMSYN1_0218",
"subsystem":"Lipid metabolism",
"notes":{
"EC number":{
"id":"2.7.1.30",
"link":"http://identifiers.org/ec-code/2.7.1.30"
}
}
},
{
"id":"ACPS",
"name":"ACPS",
"metabolites":{
"ACP_c":1,
"apoACP_c":-1,
"coa_c":-1,
"h_c":1,
"pap_c":1
},
"lower_bound":0,
"upper_bound":1000,
"gene_reaction_rule":"MMSYN1_0513 and MMSYN1_0621",
"subsystem":"Lipid metabolism",
"notes":{
"EC number":{
"id":"2.7.8.7",
"link":"http://identifiers.org/ec-code/2.7.8.7"
}
}
},
{
"id":"BPNT",
"name":"BPNT",
"metabolites":{
"amp_c":1,
"h2o_c":-1,
"pap_c":-1,
"pi_c":1
},
"lower_bound":0,
"upper_bound":1000,
"gene_reaction_rule":"MMSYN1_0139",
"subsystem":"Lipid metabolism",
"notes":{
"EC number":{
"id":"3.1.3.7",
"link":"http://identifiers.org/ec-code/3.1.3.7"
}
}
},
{
"id":"FAKr",
"name":"FAKr",
"metabolites":{
"adp_c":1,
"ap_c":1,
"atp_c":-1,
"fa_c":-1
},
"lower_bound":-1000,
"upper_bound":1000,
"gene_reaction_rule":"MMSYN1_0420 and MMSYN1_0616 and MMSYN1_0617",
"subsystem":"Lipid metabolism"
},
{
"id":"ACPPAT",
"name":"ACPPAT",
"metabolites":{
"ACP_R_c":1,
"ACP_c":-1,
"ap_c":-1,
"pi_c":1
},
"lower_bound":-1000,
"upper_bound":1000,
"gene_reaction_rule":"MMSYN1_0419",
"subsystem":"Lipid metabolism",
"notes":{
"EC number":{
"id":"2.3.1.n2",
"link":"http://identifiers.org/ec-code/2.3.1.n2"
}
}
},
{
"id":"APG3PAT",
"name":"APG3PAT",
"metabolites":{
"1ag3p_c":1,
"ap_c":-1,
"glyc3p_c":-1,
"pi_c":1
},
"lower_bound":0,
"upper_bound":1000,
"gene_reaction_rule":"MMSYN1_0117",
"subsystem":"Lipid metabolism",
"notes":{
"EC number":{
"id":"2.3.1.n3",
"link":"http://identifiers.org/ec-code/2.3.1.n3"
}
}
},
{
"id":"AGPAT",
"name":"AGPAT",
"metabolites":{
"1ag3p_c":-1,
"ACP_R_c":-1,
"ACP_c":1,
"pa_c":1
},
"lower_bound":0,
"upper_bound":1000,
"gene_reaction_rule":"MMSYN1_0512",
"subsystem":"Lipid metabolism",
"notes":{
"EC number":{
"id":"2.3.1.51",
"link":"http://identifiers.org/ec-code/2.3.1.51"
}
}
},
{
"id":"DASYN",
"name":"DASYN",
"metabolites":{
"cdpdag_c":1,
"ctp_c":-1,
"h_c":-1,
"pa_c":-1,
"ppi_c":1
},
"lower_bound":0,
"upper_bound":1000,
"gene_reaction_rule":"MMSYN1_0304",
"subsystem":"Lipid metabolism",
"notes":{
"EC number":{
"id":"2.7.7.41",
"link":"http://identifiers.org/ec-code/2.7.7.41"
}
}
},
{
"id":"PGSA",
"name":"PGSA",
"metabolites":{
"cdpdag_c":-1,
"cmp_c":1,
"glyc3p_c":-1,
"h_c":1,
"pg3p_c":1
},
"lower_bound":0,
"upper_bound":1000,
"gene_reaction_rule":"MMSYN1_0875",
"subsystem":"Lipid metabolism",
"notes":{
"EC number":{
"id":"2.7.8.5",
"link":"http://identifiers.org/ec-code/2.7.8.5"
}
}
},
{
"id":"PGPP",
"name":"PGPP",
"metabolites":{
"h2o_c":-1,
"pg3p_c":-1,
"pg_c":1,
"pi_c":1
},
"lower_bound":0,
"upper_bound":1000,
"gene_reaction_rule":"MMSYN1_0214",
"subsystem":"Lipid metabolism",
"notes":{
"EC number":{
"id":"3.1.3.27",
"link":"http://identifiers.org/ec-code/3.1.3.27"
}
}
},
{
"id":"CLPNS",
"name":"CLPNS",
"metabolites":{
"clpn_c":1,
"glyc_c":1,
"pg_c":-2
},
"lower_bound":0,
"upper_bound":1000,
"gene_reaction_rule":"MMSYN1_0147",
"subsystem":"Lipid metabolism",
"notes":{
"EC number":{
"id":"2.7.8.-",
"link":"http://identifiers.org/ec-code/2.7.8.-"
}
}
},
{
"id":"PAPA",
"name":"PAPA",
"metabolites":{
"12dgr_c":1,
"h2o_c":-1,
"pa_c":-1,
"pi_c":1
},
"lower_bound":0,
"upper_bound":1000,
"gene_reaction_rule":"",
"subsystem":"Lipid metabolism",
"notes":{
"EC number":{
"id":"3.1.3.4",
"link":"http://identifiers.org/ec-code/3.1.3.4"
}
}
},
{
"id":"PGMT",
"name":"PGMT",
"metabolites":{
"g1p_c":1,
"g6p_c":-1
},
"lower_bound":-1000,
"upper_bound":1000,
"gene_reaction_rule":"MMSYN1_0733",
"subsystem":"Lipid metabolism",
"notes":{
"EC number":{
"id":"5.4.2.5",
"link":"http://identifiers.org/ec-code/5.4.2.5"
}
}
},
{
"id":"GALU",
"name":"GALU",
"metabolites":{
"g1p_c":-1,
"h_c":-1,
"ppi_c":1,
"udpg_c":1,
"utp_c":-1
},
"lower_bound":-1000,
"upper_bound":1000,
"gene_reaction_rule":"MMSYN1_0115",
"subsystem":"Lipid metabolism",
"notes":{
"EC number":{
"id":"2.7.7.9",
"link":"http://identifiers.org/ec-code/2.7.7.9"
}
}
},
{
"id":"UDPG4E",
"name":"UDPG4E",
"metabolites":{
"udpg_c":-1,
"udpgal_c":1
},
"lower_bound":-1000,
"upper_bound":1000,
"gene_reaction_rule":"MMSYN1_0813",
"subsystem":"Lipid metabolism",
"notes":{
"EC number":{
"id":"5.1.3.2",
"link":"http://identifiers.org/ec-code/5.1.3.2"
}
}
},
{
"id":"UDPGALM",
"name":"UDPGALM",
"metabolites":{
"udpgal_c":-1,
"udpgalfur_c":1
},
"lower_bound":-1000,
"upper_bound":1000,
"gene_reaction_rule":"MMSYN1_0814",
"subsystem":"Lipid metabolism",
"notes":{
"EC number":{
"id":"5.4.99.9",
"link":"http://identifiers.org/ec-code/5.4.99.9"
}
}
},
{
"id":"DAGGALT",
"name":"DAGGALT",
"metabolites":{
"12dgr_c":-1,
"galfur12dgr_c":1,
"h_c":1,
"udp_c":1,
"udpgalfur_c":-1
},
"lower_bound":0,
"upper_bound":1000,
"gene_reaction_rule":"(MMSYN1_0114 or MMSYN1_0697)",
"subsystem":"Lipid metabolism",
"notes":{
"EC number":{
"id":"2.4.1.46",
"link":"http://identifiers.org/ec-code/2.4.1.46"
}
}
},
{
"id":"PSSYN",
"name":"PSSYN",
"metabolites":{
"h_c":87,
"udp_c":87,
"udpgalfur_c":-88,
"udpgltn_c":1
},
"lower_bound":0,
"upper_bound":1000,
"gene_reaction_rule":"MMSYN1_0113",
"subsystem":"Lipid metabolism",
"notes":{
"EC number":{
"id":"2.4.1.-",
"link":"http://identifiers.org/ec-code/2.4.1.-"
}
}
},
{
"id":"DAGPST",
"name":"DAGPST",
"metabolites":{
"12dgr_c":-1,
"h_c":1,
"lgltn_c":1,
"udp_c":1,
"udpgltn_c":-1
},
"lower_bound":0,
"upper_bound":1000,
"gene_reaction_rule":"MMSYN1_0114",
"subsystem":"Lipid metabolism",
"notes":{
"EC number":{
"id":"2.4.1.-",
"link":"http://identifiers.org/ec-code/2.4.1.-"
}
}
},
{
"id":"ARG4P",
"name":"ARG4P",
"metabolites":{
"arg4_c":-1,
"arg__L_c":4,
"h2o_c":-3
},
"lower_bound":0,
"upper_bound":1000,
"gene_reaction_rule":"(MMSYN1_0133 or MMSYN1_0305 or MMSYN1_0444 or MMSYN1_0479)",
"subsystem":"Amino acid metabolism",
"notes":{
"EC number":{
"id":"3.4.-",
"link":"http://identifiers.org/ec-code/3.4.-"
}
}
},
{
"id":"ASP4P",
"name":"ASP4P",
"metabolites":{
"asp4_c":-1,
"asp__L_c":4,
"h2o_c":-3
},
"lower_bound":0,
"upper_bound":1000,
"gene_reaction_rule":"(MMSYN1_0133 or MMSYN1_0305 or MMSYN1_0444 or MMSYN1_0479)",
"subsystem":"Amino acid metabolism",
"notes":{
"EC number":{
"id":"3.4.-",
"link":"http://identifiers.org/ec-code/3.4.-"
}
}
},
{
"id":"GLU4P",
"name":"GLU4P",
"metabolites":{
"glu4_c":-1,
"glu__L_c":4,
"h2o_c":-3
},
"lower_bound":0,
"upper_bound":1000,
"gene_reaction_rule":"(MMSYN1_0133 or MMSYN1_0305 or MMSYN1_0444 or MMSYN1_0479)",
"subsystem":"Amino acid metabolism",
"notes":{
"EC number":{
"id":"3.4.-",
"link":"http://identifiers.org/ec-code/3.4.-"
}
}
},
{
"id":"GLY4P",
"name":"GLY4P",
"metabolites":{
"gly4_c":-1,
"gly_c":4,
"h2o_c":-3
},
"lower_bound":0,
"upper_bound":1000,
"gene_reaction_rule":"(MMSYN1_0133 or MMSYN1_0305 or MMSYN1_0444 or MMSYN1_0479)",
"subsystem":"Amino acid metabolism",
"notes":{
"EC number":{
"id":"3.4.-",
"link":"http://identifiers.org/ec-code/3.4.-"
}
}
},
{
"id":"ISO4P",
"name":"ISO4P",
"metabolites":{
"h2o_c":-3,
"ile4_c":-1,
"ile__L_c":4
},
"lower_bound":0,
"upper_bound":1000,
"gene_reaction_rule":"(MMSYN1_0133 or MMSYN1_0305 or MMSYN1_0444 or MMSYN1_0479)",
"subsystem":"Amino acid metabolism",
"notes":{
"EC number":{
"id":"3.4.-",
"link":"http://identifiers.org/ec-code/3.4.-"
}
}
},
{
"id":"ALA4P",
"name":"ALA4P",
"metabolites":{
"ala4_c":-1,
"ala__L_c":4,
"h2o_c":-3
},
"lower_bound":0,
"upper_bound":1000,
"gene_reaction_rule":"(MMSYN1_0133 or MMSYN1_0305 or MMSYN1_0444 or MMSYN1_0479)",
"subsystem":"Amino acid metabolism",
"notes":{
"EC number":{
"id":"3.4.-",
"link":"http://identifiers.org/ec-code/3.4.-"
}
}
},
{
"id":"ASN4P",
"name":"ASN4P",
"metabolites":{
"asn4_c":-1,
"asn__L_c":4,
"h2o_c":-3
},
"lower_bound":0,
"upper_bound":1000,
"gene_reaction_rule":"(MMSYN1_0133 or MMSYN1_0305 or MMSYN1_0444 or MMSYN1_0479)",
"subsystem":"Amino acid metabolism",
"notes":{
"EC number":{
"id":"3.4.-",
"link":"http://identifiers.org/ec-code/3.4.-"
}
}
},
{
"id":"LEU4P",
"name":"LEU4P",
"metabolites":{
"h2o_c":-3,
"leu4_c":-1,
"leu__L_c":4
},
"lower_bound":0,
"upper_bound":1000,
"gene_reaction_rule":"(MMSYN1_0133 or MMSYN1_0305 or MMSYN1_0444 or MMSYN1_0479)",
"subsystem":"Amino acid metabolism",
"notes":{
"EC number":{
"id":"3.4.-",
"link":"http://identifiers.org/ec-code/3.4.-"
}
}
},
{
"id":"GLN4P",
"name":"GLN4P",
"metabolites":{
"gln4_c":-1,
"gln__L_c":4,
"h2o_c":-3
},
"lower_bound":0,
"upper_bound":1000,
"gene_reaction_rule":"(MMSYN1_0133 or MMSYN1_0305 or MMSYN1_0444 or MMSYN1_0479)",
"subsystem":"Amino acid metabolism",
"notes":{
"EC number":{
"id":"3.4.-",
"link":"http://identifiers.org/ec-code/3.4.-"
}
}
},
{
"id":"HIS4P",
"name":"HIS4P",
"metabolites":{
"h2o_c":-3,
"his4_c":-1,
"his__L_c":4
},
"lower_bound":0,
"upper_bound":1000,
"gene_reaction_rule":"(MMSYN1_0133 or MMSYN1_0305 or MMSYN1_0444 or MMSYN1_0479)",
"subsystem":"Amino acid metabolism",
"notes":{
"EC number":{
"id":"3.4.-",
"link":"http://identifiers.org/ec-code/3.4.-"
}
}
},
{
"id":"LYS4P",
"name":"LYS4P",
"metabolites":{
"h2o_c":-3,
"lys4_c":-1,
"lys__L_c":4
},
"lower_bound":0,
"upper_bound":1000,
"gene_reaction_rule":"(MMSYN1_0133 or MMSYN1_0305 or MMSYN1_0444 or MMSYN1_0479)",
"subsystem":"Amino acid metabolism",
"notes":{
"EC number":{
"id":"3.4.-",
"link":"http://identifiers.org/ec-code/3.4.-"
}
}
},
{
"id":"PRO4P",
"name":"PRO4P",
"metabolites":{
"h2o_c":-3,
"pro4_c":-1,
"pro__L_c":4
},
"lower_bound":0,
"upper_bound":1000,
"gene_reaction_rule":"(MMSYN1_0133 or MMSYN1_0305 or MMSYN1_0444 or MMSYN1_0479)",
"subsystem":"Amino acid metabolism",
"notes":{
"EC number":{
"id":"3.4.-",
"link":"http://identifiers.org/ec-code/3.4.-"
}
}
},
{
"id":"PHE4P",
"name":"PHE4P",
"metabolites":{
"h2o_c":-3,
"phe4_c":-1,
"phe__L_c":4
},
"lower_bound":0,
"upper_bound":1000,
"gene_reaction_rule":"(MMSYN1_0133 or MMSYN1_0305 or MMSYN1_0444 or MMSYN1_0479)",
"subsystem":"Amino acid metabolism",
"notes":{
"EC number":{
"id":"3.4.-",
"link":"http://identifiers.org/ec-code/3.4.-"
}
}
},
{
"id":"THR4P",
"name":"THR4P",
"metabolites":{
"h2o_c":-3,
"thr4_c":-1,
"thr__L_c":4
},
"lower_bound":0,
"upper_bound":1000,
"gene_reaction_rule":"(MMSYN1_0133 or MMSYN1_0305 or MMSYN1_0444 or MMSYN1_0479)",
"subsystem":"Amino acid metabolism",
"notes":{
"EC number":{
"id":"3.4.-",
"link":"http://identifiers.org/ec-code/3.4.-"
}
}
},
{
"id":"TRP4P",
"name":"TRP4P",
"metabolites":{
"h2o_c":-3,
"trp4_c":-1,
"trp__L_c":4
},
"lower_bound":0,
"upper_bound":1000,
"gene_reaction_rule":"(MMSYN1_0133 or MMSYN1_0305 or MMSYN1_0444 or MMSYN1_0479)",
"subsystem":"Amino acid metabolism",
"notes":{
"EC number":{
"id":"3.4.-",
"link":"http://identifiers.org/ec-code/3.4.-"
}
}
},
{
"id":"TYR4P",
"name":"TYR4P",
"metabolites":{
"h2o_c":-3,
"tyr4_c":-1,
"tyr__L_c":4
},
"lower_bound":0,
"upper_bound":1000,
"gene_reaction_rule":"(MMSYN1_0133 or MMSYN1_0305 or MMSYN1_0444 or MMSYN1_0479)",
"subsystem":"Amino acid metabolism",
"notes":{
"EC number":{
"id":"3.4.-",
"link":"http://identifiers.org/ec-code/3.4.-"
}
}
},
{
"id":"VAL4P",
"name":"VAL4P",
"metabolites":{
"h2o_c":-3,
"val4_c":-1,
"val__L_c":4
},
"lower_bound":0,
"upper_bound":1000,
"gene_reaction_rule":"(MMSYN1_0133 or MMSYN1_0305 or MMSYN1_0444 or MMSYN1_0479)",
"subsystem":"Amino acid metabolism",
"notes":{
"EC number":{
"id":"3.4.-",
"link":"http://identifiers.org/ec-code/3.4.-"
}
}
},
{
"id":"SER4P",
"name":"SER4P",
"metabolites":{
"h2o_c":-3,
"ser4_c":-1,
"ser__L_c":4
},
"lower_bound":0,
"upper_bound":1000,
"gene_reaction_rule":"(MMSYN1_0133 or MMSYN1_0305 or MMSYN1_0444 or MMSYN1_0479)",
"subsystem":"Amino acid metabolism",
"notes":{
"EC number":{
"id":"3.4.-",
"link":"http://identifiers.org/ec-code/3.4.-"
}
}
},
{
"id":"MET4P",
"name":"MET4P",
"metabolites":{
"h2o_c":-3,
"met4_c":-1,
"met__L_c":4
},
"lower_bound":0,
"upper_bound":1000,
"gene_reaction_rule":"(MMSYN1_0133 or MMSYN1_0305 or MMSYN1_0444 or MMSYN1_0479)",
"subsystem":"Amino acid metabolism",
"notes":{
"EC number":{
"id":"3.4.-",
"link":"http://identifiers.org/ec-code/3.4.-"
}
}
},
{
"id":"MAT",
"name":"MAT",
"metabolites":{
"amet_c":1,
"atp_c":-1,
"h2o_c":-1,
"met__L_c":-1,
"pi_c":1,
"ppi_c":1
},
"lower_bound":0,
"upper_bound":1000,
"gene_reaction_rule":"MMSYN1_0432",
"subsystem":"Amino acid metabolism",
"notes":{
"EC number":{
"id":"2.5.1.6",
"link":"http://identifiers.org/ec-code/2.5.1.6"
}
}
},
{
"id":"AHCi",
"name":"AHCi",
"metabolites":{
"adn_c":1,
"ahcys_c":-1,
"h2o_c":-1,
"hcys__L_c":1
},
"lower_bound":0,
"upper_bound":1000,
"gene_reaction_rule":"MMSYN1_0381",
"subsystem":"Amino acid metabolism",
"notes":{
"EC number":{
"id":"3.3.1.1",
"link":"http://identifiers.org/ec-code/3.3.1.1"
}
}
},
{
"id":"GLNTRAT",
"name":"GLNTRAT",
"metabolites":{
"adp_c":1,
"atp_c":-1,
"gln__L_c":-1,
"glntrna_c":1,
"glu__L_c":1,
"glutrnagln_c":-1,
"h2o_c":-1,
"h_c":1,
"pi_c":1
},
"lower_bound":0,
"upper_bound":1000,
"gene_reaction_rule":"MMSYN1_0687 and MMSYN1_0688 and MMSYN1_0689",
"subsystem":"Amino acid metabolism",
"notes":{
"EC number":{
"id":"6.3.5.7",
"link":"http://identifiers.org/ec-code/6.3.5.7"
}
}
},
{
"id":"GLNTRAT2",
"name":"GLNTRAT2",
"metabolites":{
"adp_c":1,
"asn__L_c":-1,
"asp__L_c":1,
"atp_c":-1,
"glntrna_c":1,
"glutrnagln_c":-1,
"h2o_c":-1,
"h_c":1,
"pi_c":1
},
"lower_bound":0,
"upper_bound":1000,
"gene_reaction_rule":"MMSYN1_0687 and MMSYN1_0688 and MMSYN1_0689",
"subsystem":"Amino acid metabolism",
"notes":{
"EC number":{
"id":"6.3.5.7",
"link":"http://identifiers.org/ec-code/6.3.5.7"
}
}
},
{
"id":"METTRS",
"name":"METTRS",
"metabolites":{
"amp_c":1,
"atp_c":-1,
"met__L_c":-1,
"mettrna_c":1,
"ppi_c":1,
"trnamet_c":-1
},
"lower_bound":0,
"upper_bound":1000,
"gene_reaction_rule":"MMSYN1_0012",
"subsystem":"Amino acid metabolism",
"notes":{
"EC number":{
"id":"6.1.1.10",
"link":"http://identifiers.org/ec-code/6.1.1.10"
}
}
},
{
"id":"ILETRS",
"name":"ILETRS",
"metabolites":{
"amp_c":1,
"atp_c":-1,
"ile__L_c":-1,
"iletrna_c":1,
"ppi_c":1,
"trnaile_c":-1
},
"lower_bound":0,
"upper_bound":1000,
"gene_reaction_rule":"MMSYN1_0519",
"subsystem":"Amino acid metabolism",
"notes":{
"EC number":{
"id":"6.1.1.5",
"link":"http://identifiers.org/ec-code/6.1.1.5"
}
}
},
{
"id":"VALTRS",
"name":"VALTRS",
"metabolites":{
"amp_c":1,
"atp_c":-1,
"ppi_c":1,
"trnaval_c":-1,
"val__L_c":-1,
"valtrna_c":1
},
"lower_bound":0,
"upper_bound":1000,
"gene_reaction_rule":"MMSYN1_0260",
"subsystem":"Amino acid metabolism",
"notes":{
"EC number":{
"id":"6.1.1.9",
"link":"http://identifiers.org/ec-code/6.1.1.9"
}
}
},
{
"id":"LEUTRS",
"name":"LEUTRS",
"metabolites":{
"amp_c":1,
"atp_c":-1,
"leu__L_c":-1,
"leutrna_c":1,
"ppi_c":1,
"trnaleu_c":-1
},
"lower_bound":0,
"upper_bound":1000,
"gene_reaction_rule":"MMSYN1_0634",
"subsystem":"Amino acid metabolism",
"notes":{
"EC number":{
"id":"6.1.1.4",
"link":"http://identifiers.org/ec-code/6.1.1.4"
}
}
},
{
"id":"CYSTRS",
"name":"CYSTRS",
"metabolites":{
"amp_c":1,
"atp_c":-1,
"cys__L_c":-1,
"cystrna_c":1,
"ppi_c":1,
"trnacys_c":-1
},
"lower_bound":0,
"upper_bound":1000,
"gene_reaction_rule":"MMSYN1_0837",
"subsystem":"Amino acid metabolism",
"notes":{
"EC number":{
"id":"6.1.1.16",
"link":"http://identifiers.org/ec-code/6.1.1.16"
}
}
},
{
"id":"GLUTRS",
"name":"GLUTRS",
"metabolites":{
"amp_c":1,
"atp_c":-1,
"glu__L_c":-1,
"glutrna_c":1,
"ppi_c":1,
"trnaglu_c":-1
},
"lower_bound":0,
"upper_bound":1000,
"gene_reaction_rule":"MMSYN1_0126",
"subsystem":"Amino acid metabolism",
"notes":{
"EC number":{
"id":"6.1.1.24",
"link":"http://identifiers.org/ec-code/6.1.1.24"
}
}
},
{
"id":"GLUTRS_Gln",
"name":"GLUTRS_Gln",
"metabolites":{
"amp_c":1,
"atp_c":-1,
"glu__L_c":-1,
"glutrnagln_c":1,
"ppi_c":1,
"trnagln_c":-1
},
"lower_bound":0,
"upper_bound":1000,
"gene_reaction_rule":"MMSYN1_0126",
"subsystem":"Amino acid metabolism",
"notes":{
"EC number":{
"id":"6.1.1.24",
"link":"http://identifiers.org/ec-code/6.1.1.24"
}
}
},
{
"id":"ARGTRS",
"name":"ARGTRS",
"metabolites":{
"amp_c":1,
"arg__L_c":-1,
"argtrna_c":1,
"atp_c":-1,
"ppi_c":1,
"trnaarg_c":-1
},
"lower_bound":0,
"upper_bound":1000,
"gene_reaction_rule":"MMSYN1_0535",
"subsystem":"Amino acid metabolism",
"notes":{
"EC number":{
"id":"6.1.1.19",
"link":"http://identifiers.org/ec-code/6.1.1.19"
}
}
},
{
"id":"TYRTRS",
"name":"TYRTRS",
"metabolites":{
"amp_c":1,
"atp_c":-1,
"ppi_c":1,
"trnatyr_c":-1,
"tyr__L_c":-1,
"tyrtrna_c":1
},
"lower_bound":0,
"upper_bound":1000,
"gene_reaction_rule":"MMSYN1_0613",
"subsystem":"Amino acid metabolism",
"notes":{
"EC number":{
"id":"6.1.1.1",
"link":"http://identifiers.org/ec-code/6.1.1.1"
}
}
},
{
"id":"TRPTRS",
"name":"TRPTRS",
"metabolites":{
"amp_c":1,
"atp_c":-1,
"ppi_c":1,
"trnatrp_c":-1,
"trp__L_c":-1,
"trptrna_c":1
},
"lower_bound":0,
"upper_bound":1000,
"gene_reaction_rule":"MMSYN1_0308",
"subsystem":"Amino acid metabolism",
"notes":{
"EC number":{
"id":"6.1.1.2",
"link":"http://identifiers.org/ec-code/6.1.1.2"
}
}
},
{
"id":"SERTRS",
"name":"SERTRS",
"metabolites":{
"amp_c":1,
"atp_c":-1,
"ppi_c":1,
"ser__L_c":-1,
"sertrna_c":1,
"trnaser_c":-1
},
"lower_bound":0,
"upper_bound":1000,
"gene_reaction_rule":"MMSYN1_0061",
"subsystem":"Amino acid metabolism",
"notes":{
"EC number":{
"id":"6.1.1.11",
"link":"http://identifiers.org/ec-code/6.1.1.11"
}
}
},
{
"id":"THRTRS",
"name":"THRTRS",
"metabolites":{
"amp_c":1,
"atp_c":-1,
"ppi_c":1,
"thr__L_c":-1,
"thrtrna_c":1,
"trnathr_c":-1
},
"lower_bound":0,
"upper_bound":1000,
"gene_reaction_rule":"MMSYN1_0222",
"subsystem":"Amino acid metabolism",
"notes":{
"EC number":{
"id":"6.1.1.3",
"link":"http://identifiers.org/ec-code/6.1.1.3"
}
}
},
{
"id":"PROTRS",
"name":"PROTRS",
"metabolites":{
"amp_c":1,
"atp_c":-1,
"ppi_c":1,
"pro__L_c":-1,
"protrna_c":1,
"trnapro_c":-1
},
"lower_bound":0,
"upper_bound":1000,
"gene_reaction_rule":"MMSYN1_0282",
"subsystem":"Amino acid metabolism",
"notes":{
"EC number":{
"id":"6.1.1.15",
"link":"http://identifiers.org/ec-code/6.1.1.15"
}
}
},
{
"id":"ASPTRS",
"name":"ASPTRS",
"metabolites":{
"amp_c":1,
"asp__L_c":-1,
"asptrna_c":1,
"atp_c":-1,
"ppi_c":1,
"trnaasp_c":-1
},
"lower_bound":0,
"upper_bound":1000,
"gene_reaction_rule":"MMSYN1_0287",
"subsystem":"Amino acid metabolism",
"notes":{
"EC number":{
"id":"6.1.1.12",
"link":"http://identifiers.org/ec-code/6.1.1.12"
}
}
},
{
"id":"ASNTRS",
"name":"ASNTRS",
"metabolites":{
"amp_c":1,
"asn__L_c":-1,
"asntrna_c":1,
"atp_c":-1,
"ppi_c":1,
"trnaasn_c":-1
},
"lower_bound":0,
"upper_bound":1000,
"gene_reaction_rule":"MMSYN1_0076",
"subsystem":"Amino acid metabolism",
"notes":{
"EC number":{
"id":"6.1.1.22",
"link":"http://identifiers.org/ec-code/6.1.1.22"
}
}
},
{
"id":"LYSTRS",
"name":"LYSTRS",
"metabolites":{
"amp_c":1,
"atp_c":-1,
"lys__L_c":-1,
"lystrna_c":1,
"ppi_c":1,
"trnalys_c":-1
},
"lower_bound":0,
"upper_bound":1000,
"gene_reaction_rule":"MMSYN1_0064",
"subsystem":"Amino acid metabolism",
"notes":{
"EC number":{
"id":"6.1.1.6",
"link":"http://identifiers.org/ec-code/6.1.1.6"
}
}
},
{
"id":"HISTRS",
"name":"HISTRS",
"metabolites":{
"amp_c":1,
"atp_c":-1,
"his__L_c":-1,
"histrna_c":1,
"ppi_c":1,
"trnahis_c":-1
},
"lower_bound":0,
"upper_bound":1000,
"gene_reaction_rule":"MMSYN1_0288",
"subsystem":"Amino acid metabolism",
"notes":{
"EC number":{
"id":"6.1.1.21",
"link":"http://identifiers.org/ec-code/6.1.1.21"
}
}
},
{
"id":"PHETRS",
"name":"PHETRS",
"metabolites":{
"amp_c":1,
"atp_c":-1,
"phe__L_c":-1,
"phetrna_c":1,
"ppi_c":1,
"trnaphe_c":-1
},
"lower_bound":0,
"upper_bound":1000,
"gene_reaction_rule":"MMSYN1_0528 and MMSYN1_0529",
"subsystem":"Amino acid metabolism",
"notes":{
"EC number":{
"id":"6.1.1.20",
"link":"http://identifiers.org/ec-code/6.1.1.20"
}
}
},
{
"id":"ALATRS",
"name":"ALATRS",
"metabolites":{
"ala__L_c":-1,
"alatrna_c":1,
"amp_c":1,
"atp_c":-1,
"ppi_c":1,
"trnaala_c":-1
},
"lower_bound":0,
"upper_bound":1000,
"gene_reaction_rule":"MMSYN1_0163",
"subsystem":"Amino acid metabolism",
"notes":{
"EC number":{
"id":"6.1.1.7",
"link":"http://identifiers.org/ec-code/6.1.1.7"
}
}
},
{
"id":"GLYTRS",
"name":"GLYTRS",
"metabolites":{
"amp_c":1,
"atp_c":-1,
"gly_c":-1,
"glytrna_c":1,
"ppi_c":1,
"trnagly_c":-1
},
"lower_bound":0,
"upper_bound":1000,
"gene_reaction_rule":"MMSYN1_0405",
"subsystem":"Amino acid metabolism",
"notes":{
"EC number":{
"id":"6.1.1.14",
"link":"http://identifiers.org/ec-code/6.1.1.14"
}
}
},
{
"id":"NCTPPRT",
"name":"NCTPPRT",
"metabolites":{
"h_c":-1,
"nac_c":-1,
"nicrnt_c":1,
"ppi_c":1,
"prpp_c":-1
},
"lower_bound":0,
"upper_bound":1000,
"gene_reaction_rule":"MMSYN1_0614",
"subsystem":"Cofactor metabolism",
"notes":{
"EC number":{
"id":"2.4.2.12",
"link":"http://identifiers.org/ec-code/2.4.2.12"
}
}
},
{
"id":"NNATr",
"name":"NNATr",
"metabolites":{
"atp_c":-1,
"dnad_c":1,
"h_c":-1,
"nicrnt_c":-1,
"ppi_c":1
},
"lower_bound":0,
"upper_bound":1000,
"gene_reaction_rule":"MMSYN1_0380",
"subsystem":"Cofactor metabolism",
"notes":{
"EC number":{
"id":"2.7.7.18",
"link":"http://identifiers.org/ec-code/2.7.7.18"
}
}
},
{
"id":"NADS",
"name":"NADS",
"metabolites":{
"amp_c":1,
"atp_c":-1,
"dnad_c":-1,
"nad_c":1,
"nh3_c":-1,
"ppi_c":1
},
"lower_bound":0,
"upper_bound":1000,
"gene_reaction_rule":"MMSYN1_0378",
"subsystem":"Cofactor metabolism",
"notes":{
"EC number":{
"id":"6.3.1.5",
"link":"http://identifiers.org/ec-code/6.3.1.5"
}
}
},
{
"id":"NADK",
"name":"NADK",
"metabolites":{
"adp_c":1,
"atp_c":-1,
"h_c":1,
"nad_c":-1,
"nadp_c":1
},
"lower_bound":0,
"upper_bound":1000,
"gene_reaction_rule":"MMSYN1_0259",
"subsystem":"Cofactor metabolism",
"notes":{
"EC number":{
"id":"2.7.1.23",
"link":"http://identifiers.org/ec-code/2.7.1.23"
}
}
},
{
"id":"NADHK",
"name":"NADHK",
"metabolites":{
"adp_c":1,
"atp_c":-1,
"h_c":1,
"nadh_c":-1,
"nadph_c":1
},
"lower_bound":0,
"upper_bound":1000,
"gene_reaction_rule":"MMSYN1_0259",
"subsystem":"Cofactor metabolism",
"notes":{
"EC number":{
"id":"2.7.1.23",
"link":"http://identifiers.org/ec-code/2.7.1.23"
}
}
},
{
"id":"RBFK",
"name":"RBFK",
"metabolites":{
"adp_c":1,
"atp_c":-1,
"fmn_c":1,
"h_c":1,
"ribflv_c":-1
},
"lower_bound":0,
"upper_bound":1000,
"gene_reaction_rule":"MMSYN1_0291",
"subsystem":"Cofactor metabolism",
"notes":{
"EC number":{
"id":"2.7.1.26",
"link":"http://identifiers.org/ec-code/2.7.1.26"
}
}
},
{
"id":"FMNAT",
"name":"FMNAT",
"metabolites":{
"atp_c":-1,
"fad_c":1,
"fmn_c":-1,
"h_c":-1,
"ppi_c":1
},
"lower_bound":0,
"upper_bound":1000,
"gene_reaction_rule":"MMSYN1_0291",
"subsystem":"Cofactor metabolism",
"notes":{
"EC number":{
"id":"2.7.7.2",
"link":"http://identifiers.org/ec-code/2.7.7.2"
}
}
},
{
"id":"5FTHFPGS",
"name":"5FTHFPGS",
"metabolites":{
"5fthf_c":-1,
"5fthfglu3_c":1,
"adp_c":2,
"atp_c":-2,
"glu__L_c":-2,
"h_c":2,
"pi_c":2
},
"lower_bound":0,
"upper_bound":1000,
"gene_reaction_rule":"MMSYN1_0823",
"subsystem":"Cofactor metabolism",
"notes":{
"EC number":{
"id":"6.3.2.17",
"link":"http://identifiers.org/ec-code/6.3.2.17"
}
}
},
{
"id":"MTHFC",
"name":"MTHFC",
"metabolites":{
"10fthfglu3_c":1,
"h2o_c":-1,
"h_c":1,
"methfglu3_c":-1
},
"lower_bound":-1000,
"upper_bound":1000,
"gene_reaction_rule":"MMSYN1_0684",
"subsystem":"Cofactor metabolism",
"notes":{
"EC number":{
"id":"3.5.4.9",
"link":"http://identifiers.org/ec-code/3.5.4.9"
}
}
},
{
"id":"FMETTRS",
"name":"FMETTRS",
"metabolites":{
"10fthfglu3_c":-1,
"fmettrna_c":1,
"h_c":1,
"mettrna_c":-1,
"thfglu3_c":1
},
"lower_bound":0,
"upper_bound":1000,
"gene_reaction_rule":"MMSYN1_0390",
"subsystem":"Cofactor metabolism",
"notes":{
"EC number":{
"id":"2.1.2.9",
"link":"http://identifiers.org/ec-code/2.1.2.9"
}
}
},
{
"id":"GHMT",
"name":"GHMT",
"metabolites":{
"gly_c":1,
"h2o_c":1,
"mlthfglu3_c":1,
"ser__L_c":-1,
"thfglu3_c":-1
},
"lower_bound":-1000,
"upper_bound":1000,
"gene_reaction_rule":"MMSYN1_0799",
"subsystem":"Cofactor metabolism",
"notes":{
"EC number":{
"id":"2.1.2.1",
"link":"http://identifiers.org/ec-code/2.1.2.1"
}
}
},
{
"id":"MTHFD",
"name":"MTHFD",
"metabolites":{
"methfglu3_c":1,
"mlthfglu3_c":-1,
"nadp_c":-1,
"nadph_c":1
},
"lower_bound":-1000,
"upper_bound":1000,
"gene_reaction_rule":"MMSYN1_0684",
"subsystem":"Cofactor metabolism",
"notes":{
"EC number":{
"id":"1.5.1.5",
"link":"http://identifiers.org/ec-code/1.5.1.5"
}
}
},
{
"id":"FTHFCL",
"name":"FTHFCL",
"metabolites":{
"5fthfglu3_c":-1,
"adp_c":1,
"atp_c":-1,
"methfglu3_c":1,
"pi_c":1
},
"lower_bound":0,
"upper_bound":1000,
"gene_reaction_rule":"MMSYN1_0443",
"subsystem":"Cofactor metabolism",
"notes":{
"EC number":{
"id":"6.3.3.2",
"link":"http://identifiers.org/ec-code/6.3.3.2"
}
}
},
{
"id":"GHMT2",
"name":"GHMT2",
"metabolites":{
"5fthfglu3_c":1,
"h2o_c":-1,
"h_c":1,
"methfglu3_c":-1
},
"lower_bound":0.01,
"upper_bound":1000,
"gene_reaction_rule":"MMSYN1_0799",
"subsystem":"Cofactor metabolism"
},
{
"id":"Protein_transl",
"name":"Protein_transl",
"metabolites":{
"adp_c":896,
"alatrna_c":-23,
"argtrna_c":-12,
"asntrna_c":-27,
"asptrna_c":-23,
"atp_c":-896,
"cystrna_c":-2,
"fmettrna_c":-1,
"for_c":1,
"glntrna_c":-15,
"glutrna_c":-27,
"glytrna_c":-21,
"h2o_c":-899,
"h_c":1282,
"histrna_c":-5,
"iletrna_c":-36,
"leutrna_c":-36,
"lystrna_c":-39,
"met__L_c":1,
"mettrna_c":-7,
"phetrna_c":-16,
"pi_c":896,
"protein_c":1,
"protrna_c":-11,
"sertrna_c":-23,
"thrtrna_c":-22,
"trnaala_c":23,
"trnaarg_c":12,
"trnaasn_c":27,
"trnaasp_c":23,
"trnacys_c":2,
"trnagln_c":15,
"trnaglu_c":27,
"trnagly_c":21,
"trnahis_c":5,
"trnaile_c":36,
"trnaleu_c":36,
"trnalys_c":39,
"trnamet_c":8,
"trnaphe_c":16,
"trnapro_c":11,
"trnaser_c":23,
"trnathr_c":22,
"trnatrp_c":3,
"trnatyr_c":13,
"trnaval_c":24,
"trptrna_c":-3,
"tyrtrna_c":-13,
"valtrna_c":-24
},
"lower_bound":0,
"upper_bound":1000,
"gene_reaction_rule":"MMSYN1_0201 and MMSYN1_0650",
"subsystem":"Macromolecules",
"notes":{
"EC number":{
"id":"3.5.1.88/3.4.11.18",
"link":"http://identifiers.org/ec-code/3.5.1.88/3.4.11.18"
}
}
},
{
"id":"ACP_transl",
"name":"ACP_transl",
"metabolites":{
"adp_c":169,
"alatrna_c":-2,
"apoACP_c":1,
"argtrna_c":-3,
"asntrna_c":-3,
"asptrna_c":-8,
"atp_c":-169,
"fmettrna_c":-1,
"for_c":1,
"glntrna_c":-3,
"glutrna_c":-6,
"glytrna_c":-3,
"h2o_c":-172,
"h_c":242,
"iletrna_c":-7,
"leutrna_c":-13,
"lystrna_c":-7,
"met__L_c":1,
"mettrna_c":-2,
"phetrna_c":-1,
"pi_c":169,
"sertrna_c":-6,
"thrtrna_c":-3,
"trnaala_c":2,
"trnaarg_c":3,
"trnaasn_c":3,
"trnaasp_c":8,
"trnagln_c":3,
"trnaglu_c":6,
"trnagly_c":3,
"trnaile_c":7,
"trnaleu_c":13,
"trnalys_c":7,
"trnamet_c":3,
"trnaphe_c":1,
"trnaser_c":6,
"trnathr_c":3,
"trnatyr_c":1,
"trnaval_c":4,
"tyrtrna_c":-1,
"valtrna_c":-4
},
"lower_bound":0,
"upper_bound":1000,
"gene_reaction_rule":"MMSYN1_0201 and MMSYN1_0621 and MMSYN1_0650",
"subsystem":"Macromolecules",
"notes":{
"EC number":{
"id":"3.5.1.88/3.4.11.18",
"link":"http://identifiers.org/ec-code/3.5.1.88/3.4.11.18"
}
}
},
{
"id":"PdhC_transl",
"name":"PdhC_transl",
"metabolites":{
"PdhC_c":1,
"adp_c":1023,
"alatrna_c":-50,
"argtrna_c":-11,
"asntrna_c":-20,
"asptrna_c":-22,
"atp_c":-1023,
"cystrna_c":-1,
"fmettrna_c":-1,
"for_c":1,
"glntrna_c":-12,
"glutrna_c":-26,
"glytrna_c":-27,
"h2o_c":-1025,
"h_c":1464,
"histrna_c":-7,
"iletrna_c":-36,
"leutrna_c":-28,
"lystrna_c":-35,
"mettrna_c":-13,
"phetrna_c":-13,
"pi_c":1023,
"protrna_c":-27,
"sertrna_c":-30,
"thrtrna_c":-32,
"trnaala_c":50,
"trnaarg_c":11,
"trnaasn_c":20,
"trnaasp_c":22,
"trnacys_c":1,
"trnagln_c":12,
"trnaglu_c":26,
"trnagly_c":27,
"trnahis_c":7,
"trnaile_c":36,
"trnaleu_c":28,
"trnalys_c":35,
"trnamet_c":14,
"trnaphe_c":13,
"trnapro_c":27,
"trnaser_c":30,
"trnathr_c":32,
"trnatrp_c":1,
"trnatyr_c":6,
"trnaval_c":43,
"trptrna_c":-1,
"tyrtrna_c":-6,
"valtrna_c":-43
},
"lower_bound":0,
"upper_bound":1000,
"gene_reaction_rule":"MMSYN1_0201 and MMSYN1_0227",
"subsystem":"Macromolecules",
"notes":{
"EC number":{
"id":"3.5.1.88",
"link":"http://identifiers.org/ec-code/3.5.1.88"
}
}
},
{
"id":"dUTPase_transl",
"name":"dUTPase_transl",
"metabolites":{
"adp_c":387,
"alatrna_c":-4,
"argtrna_c":-2,
"asntrna_c":-28,
"asptrna_c":-9,
"atp_c":-387,
"cystrna_c":-2,
"dUTPase_c":1,
"fmettrna_c":-1,
"for_c":1,
"glntrna_c":-9,
"glutrna_c":-13,
"glytrna_c":-3,
"h2o_c":-389,
"h_c":554,
"histrna_c":-1,
"iletrna_c":-22,
"leutrna_c":-16,
"lystrna_c":-15,
"phetrna_c":-12,
"pi_c":387,
"protrna_c":-1,
"sertrna_c":-9,
"thrtrna_c":-5,
"trnaala_c":4,
"trnaarg_c":2,
"trnaasn_c":28,
"trnaasp_c":9,
"trnacys_c":2,
"trnagln_c":9,
"trnaglu_c":13,
"trnagly_c":3,
"trnahis_c":1,
"trnaile_c":22,
"trnaleu_c":16,
"trnalys_c":15,
"trnamet_c":1,
"trnaphe_c":12,
"trnapro_c":1,
"trnaser_c":9,
"trnathr_c":5,
"trnatrp_c":3,
"trnatyr_c":10,
"trnaval_c":2,
"trptrna_c":-3,
"tyrtrna_c":-10,
"valtrna_c":-2
},
"lower_bound":0,
"upper_bound":1000,
"gene_reaction_rule":"MMSYN1_0201 and MMSYN1_0447",
"subsystem":"Macromolecules",
"notes":{
"EC number":{
"id":"3.5.1.88",
"link":"http://identifiers.org/ec-code/3.5.1.88"
}
}
},
{
"id":"Protein_degrad",
"name":"Protein_degrad",
"metabolites":{
"adp_c":225,
"ala__L_c":23,
"arg__L_c":12,
"asn__L_c":27,
"asp__L_c":23,
"atp_c":-225,
"cys__L_c":2,
"gln__L_c":15,
"glu__L_c":27,
"gly_c":21,
"h2o_c":-609,
"h_c":225,
"his__L_c":5,
"ile__L_c":36,
"leu__L_c":36,
"lys__L_c":39,
"met__L_c":7,
"phe__L_c":16,
"pi_c":225,
"pro__L_c":11,
"protein_c":-1,
"ser__L_c":23,
"thr__L_c":22,
"trp__L_c":3,
"tyr__L_c":13,
"val__L_c":24
},
"lower_bound":0.00035,
"upper_bound":1000,
"gene_reaction_rule":"MMSYN1_0394",
"subsystem":"Macromolecules",
"notes":{
"EC number":{
"id":"3.4.21.53",
"link":"http://identifiers.org/ec-code/3.4.21.53"
}
}
},
{
"id":"RNAP",
"name":"RNAP",
"metabolites":{
"RNA_c":1,
"adp_c":41,
"atp_c":-68,
"ctp_c":-20,
"gtp_c":-25,
"h2o_c":-41,
"h_c":41,
"pi_c":41,
"ppi_c":100,
"utp_c":-28
},
"lower_bound":0,
"upper_bound":1000,
"gene_reaction_rule":"",
"subsystem":"Macromolecules",
"notes":{
"EC number":{
"id":"2.7.7.6",
"link":"http://identifiers.org/ec-code/2.7.7.6"
}
}
},
{
"id":"RNA_degrad",
"name":"RNA_degrad",
"metabolites":{
"RNA_c":-1,
"amp_c":27,
"cmp_c":20,
"gmp_c":25,
"h2o_c":-100,
"h_c":100,
"ump_c":28
},
"lower_bound":0.0077,
"upper_bound":1000,
"gene_reaction_rule":"",
"subsystem":"Macromolecules"
},
{
"id":"DNAP",
"name":"DNAP",
"metabolites":{
"DNA_c":1,
"adp_c":137,
"atp_c":-137,
"datp_c":-38,
"dctp_c":-12,
"dgtp_c":-12,
"dttp_c":-38,
"h2o_c":-137,
"h_c":137,
"pi_c":137,
"ppi_c":100
},
"lower_bound":0,
"upper_bound":1000,
"gene_reaction_rule":"",
"subsystem":"Macromolecules",
"notes":{
"EC number":{
"id":"2.7.7.7",
"link":"http://identifiers.org/ec-code/2.7.7.7"
}
}
},
{
"id":"BIOMASS",
"name":"BIOMASS",
"metabolites":{
"12dgr_c":-0.022954,
"ACP_c":-2.1e-05,
"DNA_c":-0.001776,
"RNA_c":-0.005039,
"adp_c":25,
"ala__L_c":-0.008658,
"arg__L_c":-0.002484,
"asn__L_c":-0.006266,
"asp__L_c":-0.005442,
"atp_c":-25.003285,
"biomass_c":1,
"ca2_c":-0.004658,
"chsterol_c":-0.039664,
"cl_c":-0.055853,
"clpn_c":-0.02097,
"coa_c":-0.000158,
"ctp_c":-0.001095,
"cys__L_c":-0.000621,
"dUTPase_c":-1e-06,
"datp_c":-5.7e-05,
"dctp_c":-3.8e-05,
"dgtp_c":-2.2e-05,
"dttp_c":-6.8e-05,
"fa_c":-0.020433,
"fad_c":-0.00021,
"galfur12dgr_c":-0.017299,
"gln__L_c":-0.003283,
"glu__L_c":-0.005754,
"gly_c":-0.009022,
"gtp_c":-0.00219,
"h2o_c":-25,
"h_c":25,
"his__L_c":-0.001213,
"ile__L_c":-0.008749,
"k_c":-0.84016,
"leu__L_c":-0.008533,
"lgltn_c":-0.004288,
"lys__L_c":-0.009073,
"met__L_c":-0.001765,
"methfglu3_c":-0.00021,
"mg2_c":-0.007763,
"na1_c":-0.057153,
"nadp_c":-0.000105,
"pg_c":-0.039359,
"phe__L_c":-0.002961,
"pi_c":24.960927,
"pro__L_c":-0.003023,
"protein_c":-0.012567,
"pydx5p_c":-0.00021,
"ser__L_c":-0.006713,
"sprm_c":-0.006344,
"tag_c":-0.006481,
"thmpp_c":-0.00021,
"thr__L_c":-0.006002,
"trp__L_c":-0.000415,
"tyr__L_c":-0.002284,
"utp_c":-0.00219,
"val__L_c":-0.007066
},
"lower_bound":0,
"upper_bound":1000,
"gene_reaction_rule":"",
"subsystem":"Biomass production"
},
{
"id":"ATPase",
"name":"ATPase",
"metabolites":{
"adp_c":-1,
"atp_c":1,
"h2o_c":1,
"h_c":3,
"h_e":-4,
"pi_c":-1
},
"lower_bound":-1000,
"upper_bound":-0.575,
"gene_reaction_rule":"MMSYN1_0789 and MMSYN1_0790 and MMSYN1_0791 and MMSYN1_0792 and MMSYN1_0793 and MMSYN1_0794 and MMSYN1_0795 and MMSYN1_0796",
"subsystem":"Transport",
"notes":{
"EC number":{
"id":"3.6.3.14",
"link":"http://identifiers.org/ec-code/3.6.3.14"
}
}
},
{
"id":"GLCpts",
"name":"GLCpts",
"metabolites":{
"g6p_c":1,
"glc__D_e":-1,
"pep_c":-1,
"pyr_c":1
},
"lower_bound":0,
"upper_bound":1000,
"gene_reaction_rule":"MMSYN1_0233 and MMSYN1_0694 and MMSYN1_0234 and MMSYN1_0779",
"subsystem":"Transport",
"notes":{
"EC number":{
"id":"2.7.3.9/2.7.1.199",
"link":"http://identifiers.org/ec-code/2.7.3.9/2.7.1.199"
}
}
},
{
"id":"GAMpts",
"name":"GAMpts",
"metabolites":{
"gam6p_c":1,
"gam_e":-1,
"pep_c":-1,
"pyr_c":1
},
"lower_bound":0,
"upper_bound":1000,
"gene_reaction_rule":"MMSYN1_0233 and MMSYN1_0694 and MMSYN1_0234 and MMSYN1_0779",
"subsystem":"Transport",
"notes":{
"EC number":{
"id":"2.7.3.9/2.7.1.191",
"link":"http://identifiers.org/ec-code/2.7.3.9/2.7.1.191"
}
}
},
{
"id":"MANpts",
"name":"MANpts",
"metabolites":{
"man6p_c":1,
"man_e":-1,
"pep_c":-1,
"pyr_c":1
},
"lower_bound":0,
"upper_bound":1000,
"gene_reaction_rule":"MMSYN1_0233 and MMSYN1_0694 and MMSYN1_0234 and MMSYN1_0779",
"subsystem":"Transport",
"notes":{
"EC number":{
"id":"2.7.3.9/2.7.1.191",
"link":"http://identifiers.org/ec-code/2.7.3.9/2.7.1.191"
}
}
},
{
"id":"AMANabc",
"name":"AMANabc",
"metabolites":{
"acmana_c":1,
"acmana_e":-1,
"adp_c":1,
"atp_c":-1,
"h2o_c":-1,
"h_c":1,
"pi_c":1
},
"lower_bound":0,
"upper_bound":1000,
"gene_reaction_rule":"",
"subsystem":"Transport",
"notes":{
"EC number":{
"id":"3.6.3.17",
"link":"http://identifiers.org/ec-code/3.6.3.17"
}
}
},
{
"id":"L_LACt2r",
"name":"L_LACt2r",
"metabolites":{
"h_c":-1,
"h_e":1,
"lac__L_c":-1,
"lac__L_e":1
},
"lower_bound":-1000,
"upper_bound":1000,
"gene_reaction_rule":"",
"subsystem":"Transport"
},
{
"id":"PYRt2r",
"name":"PYRt2r",
"metabolites":{
"h_c":-1,
"h_e":1,
"pyr_c":-1,
"pyr_e":1
},
"lower_bound":-1000,
"upper_bound":1000,
"gene_reaction_rule":"",
"subsystem":"Transport"
},
{
"id":"ACt",
"name":"ACt",
"metabolites":{
"ac_c":-1,
"ac_e":1,
"h_c":-1,
"h_e":1
},
"lower_bound":-1000,
"upper_bound":1000,
"gene_reaction_rule":"",
"subsystem":"Transport"
},
{
"id":"GLYCt",
"name":"GLYCt",
"metabolites":{
"glyc_c":1,
"glyc_e":-1
},
"lower_bound":-1000,
"upper_bound":1000,
"gene_reaction_rule":"",
"subsystem":"Transport"
},
{
"id":"FAt",
"name":"FAt",
"metabolites":{
"fa_c":1,
"fa_e":-1
},
"lower_bound":-1000,
"upper_bound":1000,
"gene_reaction_rule":"",
"subsystem":"Transport"
},
{
"id":"CHOLt",
"name":"CHOLt",
"metabolites":{
"chsterol_c":1,
"chsterol_e":-1
},
"lower_bound":-1000,
"upper_bound":1000,
"gene_reaction_rule":"",
"subsystem":"Transport"
},
{
"id":"TAGt",
"name":"TAGt",
"metabolites":{
"tag_c":1,
"tag_e":-1
},
"lower_bound":-1000,
"upper_bound":1000,
"gene_reaction_rule":"",
"subsystem":"Transport"
},
{
"id":"ACALDt",
"name":"ACALDt",
"metabolites":{
"acald_c":-1,
"acald_e":1
},
"lower_bound":-1000,
"upper_bound":1000,
"gene_reaction_rule":"",
"subsystem":"Transport"
},
{
"id":"FORt",
"name":"FORt",
"metabolites":{
"for_c":1,
"for_e":-1
},
"lower_bound":-1000,
"upper_bound":1000,
"gene_reaction_rule":"",
"subsystem":"Transport"
},
{
"id":"RIBFLVabc",
"name":"RIBFLVabc",
"metabolites":{
"adp_c":1,
"atp_c":-1,
"h2o_c":-1,
"h_c":1,
"pi_c":1,
"ribflv_c":1,
"ribflv_e":-1
},
"lower_bound":0,
"upper_bound":1000,
"gene_reaction_rule":"MMSYN1_0641 and MMSYN1_0642 and MMSYN1_0643 and MMSYN1_0877",
"subsystem":"Transport"
},
{
"id":"P5Pabc",
"name":"P5Pabc",
"metabolites":{
"adp_c":1,
"atp_c":-1,
"h2o_c":-1,
"h_c":1,
"pi_c":1,
"pydx5p_c":1,
"pydx5p_e":-1
},
"lower_bound":0,
"upper_bound":1000,
"gene_reaction_rule":"MMSYN1_0641 and MMSYN1_0642 and MMSYN1_0643 and MMSYN1_0345",
"subsystem":"Transport"
},
{
"id":"5FTHFabc",
"name":"5FTHFabc",
"metabolites":{
"5fthf_c":1,
"5fthf_e":-1,
"adp_c":1,
"atp_c":-1,
"h2o_c":-1,
"h_c":1,
"pi_c":1
},
"lower_bound":0,
"upper_bound":1000,
"gene_reaction_rule":"MMSYN1_0641 and MMSYN1_0642 and MMSYN1_0643 and MMSYN1_0822",
"subsystem":"Transport"
},
{
"id":"NACabc",
"name":"NACabc",
"metabolites":{
"adp_c":1,
"atp_c":-1,
"h2o_c":-1,
"h_c":1,
"nac_c":1,
"nac_e":-1,
"pi_c":1
},
"lower_bound":0,
"upper_bound":1000,
"gene_reaction_rule":"MMSYN1_0641 and MMSYN1_0642 and MMSYN1_0643 and MMSYN1_0314",
"subsystem":"Transport"
},
{
"id":"COAabc",
"name":"COAabc",
"metabolites":{
"adp_c":1,
"atp_c":-1,
"coa_c":1,
"coa_e":-1,
"h2o_c":-1,
"h_c":1,
"pi_c":1
},
"lower_bound":0,
"upper_bound":1000,
"gene_reaction_rule":"MMSYN1_0641 and MMSYN1_0642 and MMSYN1_0643 and MMSYN1_0836",
"subsystem":"Transport"
},
{
"id":"THMPPabc",
"name":"THMPPabc",
"metabolites":{
"adp_c":1,
"atp_c":-1,
"h2o_c":-1,
"h_c":1,
"pi_c":1,
"thmpp_c":1,
"thmpp_e":-1
},
"lower_bound":0,
"upper_bound":1000,
"gene_reaction_rule":"MMSYN1_0706 and MMSYN1_0707 and MMSYN1_0708",
"subsystem":"Transport"
},
{
"id":"SPRMabc",
"name":"SPRMabc",
"metabolites":{
"adp_c":1,
"atp_c":-1,
"h2o_c":-1,
"h_c":1,
"pi_c":1,
"sprm_c":1,
"sprm_e":-1
},
"lower_bound":0,
"upper_bound":1000,
"gene_reaction_rule":"MMSYN1_0195 and MMSYN1_0196 and MMSYN1_0197",
"subsystem":"Transport",
"notes":{
"EC number":{
"id":"3.6.3.31",
"link":"http://identifiers.org/ec-code/3.6.3.31"
}
}
},
{
"id":"LIPTA",
"name":"LIPTA",
"metabolites":{
"PdhC_c":-1,
"adp_c":1,
"atp_c":-1,
"h2o_c":-1,
"h_c":1,
"lpl_PdhC_c":1,
"lplys__L_e":-1,
"lys__L_c":1,
"pi_c":1
},
"lower_bound":0,
"upper_bound":1000,
"gene_reaction_rule":"MMSYN1_0401",
"subsystem":"Transport"
},
{
"id":"CYTDabc",
"name":"CYTDabc",
"metabolites":{
"adp_c":1,
"atp_c":-1,
"cytd_c":1,
"cytd_e":-1,
"h2o_c":-1,
"h_c":1,
"pi_c":1
},
"lower_bound":0,
"upper_bound":1000,
"gene_reaction_rule":"MMSYN1_0008 and MMSYN1_0009 and MMSYN1_0010 and MMSYN1_0011",
"subsystem":"Transport"
},
{
"id":"DCYTabc",
"name":"DCYTabc",
"metabolites":{
"adp_c":1,
"atp_c":-1,
"dcyt_c":1,
"dcyt_e":-1,
"h2o_c":-1,
"h_c":1,
"pi_c":1
},
"lower_bound":0,
"upper_bound":1000,
"gene_reaction_rule":"MMSYN1_0008 and MMSYN1_0009 and MMSYN1_0010 and MMSYN1_0011",
"subsystem":"Transport"
},
{
"id":"URIabc",
"name":"URIabc",
"metabolites":{
"adp_c":1,
"atp_c":-1,
"h2o_c":-1,
"h_c":1,
"pi_c":1,
"uri_c":1,
"uri_e":-1
},
"lower_bound":0,
"upper_bound":1000,
"gene_reaction_rule":"MMSYN1_0008 and MMSYN1_0009 and MMSYN1_0010 and MMSYN1_0011",
"subsystem":"Transport"
},
{
"id":"DURIabc",
"name":"DURIabc",
"metabolites":{
"adp_c":1,
"atp_c":-1,
"duri_c":1,
"duri_e":-1,
"h2o_c":-1,
"h_c":1,
"pi_c":1
},
"lower_bound":0,
"upper_bound":1000,
"gene_reaction_rule":"MMSYN1_0008 and MMSYN1_0009 and MMSYN1_0010 and MMSYN1_0011",
"subsystem":"Transport"
},
{
"id":"THMDabc",
"name":"THMDabc",
"metabolites":{
"adp_c":1,
"atp_c":-1,
"h2o_c":-1,
"h_c":1,
"pi_c":1,
"thymd_c":1,
"thymd_e":-1
},
"lower_bound":0,
"upper_bound":1000,
"gene_reaction_rule":"MMSYN1_0008 and MMSYN1_0009 and MMSYN1_0010 and MMSYN1_0011",
"subsystem":"Transport"
},
{
"id":"ADNabc",
"name":"ADNabc",
"metabolites":{
"adn_c":1,
"adn_e":-1,
"adp_c":1,
"atp_c":-1,
"h2o_c":-1,
"h_c":1,
"pi_c":1
},
"lower_bound":0,
"upper_bound":1000,
"gene_reaction_rule":"MMSYN1_0008 and MMSYN1_0009 and MMSYN1_0010 and MMSYN1_0011",
"subsystem":"Transport"
},
{
"id":"DADNabc",
"name":"DADNabc",
"metabolites":{
"adp_c":1,
"atp_c":-1,
"dad_2_c":1,
"dad_2_e":-1,
"h2o_c":-1,
"h_c":1,
"pi_c":1
},
"lower_bound":0,
"upper_bound":1000,
"gene_reaction_rule":"MMSYN1_0008 and MMSYN1_0009 and MMSYN1_0010 and MMSYN1_0011",
"subsystem":"Transport"
},
{
"id":"GSNabc",
"name":"GSNabc",
"metabolites":{
"adp_c":1,
"atp_c":-1,
"gsn_c":1,
"gsn_e":-1,
"h2o_c":-1,
"h_c":1,
"pi_c":1
},
"lower_bound":0,
"upper_bound":1000,
"gene_reaction_rule":"MMSYN1_0008 and MMSYN1_0009 and MMSYN1_0010 and MMSYN1_0011",
"subsystem":"Transport"
},
{
"id":"DGSNabc",
"name":"DGSNabc",
"metabolites":{
"adp_c":1,
"atp_c":-1,
"dgsn_c":1,
"dgsn_e":-1,
"h2o_c":-1,
"h_c":1,
"pi_c":1
},
"lower_bound":0,
"upper_bound":1000,
"gene_reaction_rule":"MMSYN1_0008 and MMSYN1_0009 and MMSYN1_0010 and MMSYN1_0011",
"subsystem":"Transport"
},
{
"id":"URAt2",
"name":"URAt2",
"metabolites":{
"h_c":1,
"h_e":-1,
"ura_c":1,
"ura_e":-1
},
"lower_bound":0,
"upper_bound":1000,
"gene_reaction_rule":"",
"subsystem":"Transport"
},
{
"id":"GUAt2",
"name":"GUAt2",
"metabolites":{
"gua_c":1,
"gua_e":-1,
"h_c":1,
"h_e":-1
},
"lower_bound":0,
"upper_bound":1000,
"gene_reaction_rule":"",
"subsystem":"Transport"
},
{
"id":"ADEt2",
"name":"ADEt2",
"metabolites":{
"ade_c":1,
"ade_e":-1,
"h_c":1,
"h_e":-1
},
"lower_bound":0,
"upper_bound":1000,
"gene_reaction_rule":"",
"subsystem":"Transport"
},
{
"id":"NAt",
"name":"NAt",
"metabolites":{
"na1_c":1,
"na1_e":-1
},
"lower_bound":0,
"upper_bound":1000,
"gene_reaction_rule":"",
"subsystem":"Transport"
},
{
"id":"Kt6",
"name":"Kt6",
"metabolites":{
"adp_c":1,
"atp_c":-1,
"h2o_c":-1,
"h_c":1,
"k_c":1,
"k_e":-1,
"na1_c":-1,
"na1_e":1,
"pi_c":1
},
"lower_bound":0,
"upper_bound":1000,
"gene_reaction_rule":"MMSYN1_0685 and MMSYN1_0686",
"subsystem":"Transport",
"notes":{
"EC number":{
"id":"3.6.3.9",
"link":"http://identifiers.org/ec-code/3.6.3.9"
}
}
},
{
"id":"NAt3",
"name":"NAt3",
"metabolites":{
"h_c":1,
"h_e":-1,
"na1_c":-1,
"na1_e":1
},
"lower_bound":0,
"upper_bound":1000,
"gene_reaction_rule":"",
"subsystem":"Transport"
},
{
"id":"MG2abc",
"name":"MG2abc",
"metabolites":{
"adp_c":1,
"atp_c":-1,
"h2o_c":-1,
"h_c":1,
"mg2_c":1,
"mg2_e":-1,
"pi_c":1
},
"lower_bound":0,
"upper_bound":1000,
"gene_reaction_rule":"MMSYN1_0787",
"subsystem":"Transport",
"notes":{
"EC number":{
"id":"3.6.3.2",
"link":"http://identifiers.org/ec-code/3.6.3.2"
}
}
},
{
"id":"CA2abc",
"name":"CA2abc",
"metabolites":{
"adp_c":1,
"atp_c":-1,
"ca2_c":1,
"ca2_e":-1,
"h2o_c":-1,
"h_c":1,
"pi_c":1
},
"lower_bound":0,
"upper_bound":1000,
"gene_reaction_rule":"MMSYN1_0879",
"subsystem":"Transport",
"notes":{
"EC number":{
"id":"3.6.3.8",
"link":"http://identifiers.org/ec-code/3.6.3.8"
}
}
},
{
"id":"CLt",
"name":"CLt",
"metabolites":{
"cl_c":1,
"cl_e":-1
},
"lower_bound":-1000,
"upper_bound":1000,
"gene_reaction_rule":"",
"subsystem":"Transport"
},
{
"id":"Ht",
"name":"Ht",
"metabolites":{
"h_c":1,
"h_e":-1
},
"lower_bound":0,
"upper_bound":1000,
"gene_reaction_rule":"",
"subsystem":"Transport"
},
{
"id":"PIabc",
"name":"PIabc",
"metabolites":{
"adp_c":1,
"atp_c":-1,
"h2o_c":-1,
"h_c":1,
"pi_c":2,
"pi_e":-1
},
"lower_bound":0,
"upper_bound":1000,
"gene_reaction_rule":"MMSYN1_0425 and MMSYN1_0426 and MMSYN1_0427",
"subsystem":"Transport",
"notes":{
"EC number":{
"id":"3.6.3.27",
"link":"http://identifiers.org/ec-code/3.6.3.27"
}
}
},
{
"id":"ARG4abc",
"name":"ARG4abc",
"metabolites":{
"adp_c":1,
"arg4_c":1,
"arg4_e":-1,
"atp_c":-1,
"h2o_c":-1,
"h_c":1,
"pi_c":1
},
"lower_bound":0,
"upper_bound":1000,
"gene_reaction_rule":"MMSYN1_0165 and MMSYN1_0166 and MMSYN1_0167 and MMSYN1_0168 and MMSYN1_0169",
"subsystem":"Transport",
"notes":{
"EC number":{
"id":"3.6.3.23",
"link":"http://identifiers.org/ec-code/3.6.3.23"
}
}
},
{
"id":"ASP4abc",
"name":"ASP4abc",
"metabolites":{
"adp_c":1,
"asp4_c":1,
"asp4_e":-1,
"atp_c":-1,
"h2o_c":-1,
"h_c":1,
"pi_c":1
},
"lower_bound":0,
"upper_bound":1000,
"gene_reaction_rule":"MMSYN1_0165 and MMSYN1_0166 and MMSYN1_0167 and MMSYN1_0168 and MMSYN1_0169",
"subsystem":"Transport",
"notes":{
"EC number":{
"id":"3.6.3.23",
"link":"http://identifiers.org/ec-code/3.6.3.23"
}
}
},
{
"id":"GLU4abc",
"name":"GLU4abc",
"metabolites":{
"adp_c":1,
"atp_c":-1,
"glu4_c":1,
"glu4_e":-1,
"h2o_c":-1,
"h_c":1,
"pi_c":1
},
"lower_bound":0,
"upper_bound":1000,
"gene_reaction_rule":"MMSYN1_0165 and MMSYN1_0166 and MMSYN1_0167 and MMSYN1_0168 and MMSYN1_0169",
"subsystem":"Transport",
"notes":{
"EC number":{
"id":"3.6.3.23",
"link":"http://identifiers.org/ec-code/3.6.3.23"
}
}
},
{
"id":"GLY4abc",
"name":"GLY4abc",
"metabolites":{
"adp_c":1,
"atp_c":-1,
"gly4_c":1,
"gly4_e":-1,
"h2o_c":-1,
"h_c":1,
"pi_c":1
},
"lower_bound":0,
"upper_bound":1000,
"gene_reaction_rule":"MMSYN1_0165 and MMSYN1_0166 and MMSYN1_0167 and MMSYN1_0168 and MMSYN1_0169",
"subsystem":"Transport",
"notes":{
"EC number":{
"id":"3.6.3.23",
"link":"http://identifiers.org/ec-code/3.6.3.23"
}
}
},
{
"id":"ISO4abc",
"name":"ISO4abc",
"metabolites":{
"adp_c":1,
"atp_c":-1,
"h2o_c":-1,
"h_c":1,
"ile4_c":1,
"ile4_e":-1,
"pi_c":1
},
"lower_bound":0,
"upper_bound":1000,
"gene_reaction_rule":"MMSYN1_0165 and MMSYN1_0166 and MMSYN1_0167 and MMSYN1_0168 and MMSYN1_0169",
"subsystem":"Transport",
"notes":{
"EC number":{
"id":"3.6.3.23",
"link":"http://identifiers.org/ec-code/3.6.3.23"
}
}
},
{
"id":"ALA4abc",
"name":"ALA4abc",
"metabolites":{
"adp_c":1,
"ala4_c":1,
"ala4_e":-1,
"atp_c":-1,
"h2o_c":-1,
"h_c":1,
"pi_c":1
},
"lower_bound":0,
"upper_bound":1000,
"gene_reaction_rule":"MMSYN1_0165 and MMSYN1_0166 and MMSYN1_0167 and MMSYN1_0168 and MMSYN1_0169",
"subsystem":"Transport",
"notes":{
"EC number":{
"id":"3.6.3.23",
"link":"http://identifiers.org/ec-code/3.6.3.23"
}
}
},
{
"id":"ASN4abc",
"name":"ASN4abc",
"metabolites":{
"adp_c":1,
"asn4_c":1,
"asn4_e":-1,
"atp_c":-1,
"h2o_c":-1,
"h_c":1,
"pi_c":1
},
"lower_bound":0,
"upper_bound":1000,
"gene_reaction_rule":"MMSYN1_0165 and MMSYN1_0166 and MMSYN1_0167 and MMSYN1_0168 and MMSYN1_0169",
"subsystem":"Transport",
"notes":{
"EC number":{
"id":"3.6.3.23",
"link":"http://identifiers.org/ec-code/3.6.3.23"
}
}
},
{
"id":"LEU4abc",
"name":"LEU4abc",
"metabolites":{
"adp_c":1,
"atp_c":-1,
"h2o_c":-1,
"h_c":1,
"leu4_c":1,
"leu4_e":-1,
"pi_c":1
},
"lower_bound":0,
"upper_bound":1000,
"gene_reaction_rule":"MMSYN1_0165 and MMSYN1_0166 and MMSYN1_0167 and MMSYN1_0168 and MMSYN1_0169",
"subsystem":"Transport",
"notes":{
"EC number":{
"id":"3.6.3.23",
"link":"http://identifiers.org/ec-code/3.6.3.23"
}
}
},
{
"id":"GLN4abc",
"name":"GLN4abc",
"metabolites":{
"adp_c":1,
"atp_c":-1,
"gln4_c":1,
"gln4_e":-1,
"h2o_c":-1,
"h_c":1,
"pi_c":1
},
"lower_bound":0,
"upper_bound":1000,
"gene_reaction_rule":"MMSYN1_0165 and MMSYN1_0166 and MMSYN1_0167 and MMSYN1_0168 and MMSYN1_0169",
"subsystem":"Transport",
"notes":{
"EC number":{
"id":"3.6.3.23",
"link":"http://identifiers.org/ec-code/3.6.3.23"
}
}
},
{
"id":"HIS4abc",
"name":"HIS4abc",
"metabolites":{
"adp_c":1,
"atp_c":-1,
"h2o_c":-1,
"h_c":1,
"his4_c":1,
"his4_e":-1,
"pi_c":1
},
"lower_bound":0,
"upper_bound":1000,
"gene_reaction_rule":"MMSYN1_0165 and MMSYN1_0166 and MMSYN1_0167 and MMSYN1_0168 and MMSYN1_0169",
"subsystem":"Transport",
"notes":{
"EC number":{
"id":"3.6.3.23",
"link":"http://identifiers.org/ec-code/3.6.3.23"
}
}
},
{
"id":"LYS4abc",
"name":"LYS4abc",
"metabolites":{
"adp_c":1,
"atp_c":-1,
"h2o_c":-1,
"h_c":1,
"lys4_c":1,
"lys4_e":-1,
"pi_c":1
},
"lower_bound":0,
"upper_bound":1000,
"gene_reaction_rule":"MMSYN1_0165 and MMSYN1_0166 and MMSYN1_0167 and MMSYN1_0168 and MMSYN1_0169",
"subsystem":"Transport",
"notes":{
"EC number":{
"id":"3.6.3.23",
"link":"http://identifiers.org/ec-code/3.6.3.23"
}
}
},
{
"id":"PRO4abc",
"name":"PRO4abc",
"metabolites":{
"adp_c":1,
"atp_c":-1,
"h2o_c":-1,
"h_c":1,
"pi_c":1,
"pro4_c":1,
"pro4_e":-1
},
"lower_bound":0,
"upper_bound":1000,
"gene_reaction_rule":"MMSYN1_0165 and MMSYN1_0166 and MMSYN1_0167 and MMSYN1_0168 and MMSYN1_0169",
"subsystem":"Transport",
"notes":{
"EC number":{
"id":"3.6.3.23",
"link":"http://identifiers.org/ec-code/3.6.3.23"
}
}
},
{
"id":"PHE4abc",
"name":"PHE4abc",
"metabolites":{
"adp_c":1,
"atp_c":-1,
"h2o_c":-1,
"h_c":1,
"phe4_c":1,
"phe4_e":-1,
"pi_c":1
},
"lower_bound":0,
"upper_bound":1000,
"gene_reaction_rule":"MMSYN1_0165 and MMSYN1_0166 and MMSYN1_0167 and MMSYN1_0168 and MMSYN1_0169",
"subsystem":"Transport",
"notes":{
"EC number":{
"id":"3.6.3.23",
"link":"http://identifiers.org/ec-code/3.6.3.23"
}
}
},
{
"id":"THR4abc",
"name":"THR4abc",
"metabolites":{
"adp_c":1,
"atp_c":-1,
"h2o_c":-1,
"h_c":1,
"pi_c":1,
"thr4_c":1,
"thr4_e":-1
},
"lower_bound":0,
"upper_bound":1000,
"gene_reaction_rule":"MMSYN1_0165 and MMSYN1_0166 and MMSYN1_0167 and MMSYN1_0168 and MMSYN1_0169",
"subsystem":"Transport",
"notes":{
"EC number":{
"id":"3.6.3.23",
"link":"http://identifiers.org/ec-code/3.6.3.23"
}
}
},
{
"id":"TRP4abc",
"name":"TRP4abc",
"metabolites":{
"adp_c":1,
"atp_c":-1,
"h2o_c":-1,
"h_c":1,
"pi_c":1,
"trp4_c":1,
"trp4_e":-1
},
"lower_bound":0,
"upper_bound":1000,
"gene_reaction_rule":"MMSYN1_0165 and MMSYN1_0166 and MMSYN1_0167 and MMSYN1_0168 and MMSYN1_0169",
"subsystem":"Transport",
"notes":{
"EC number":{
"id":"3.6.3.23",
"link":"http://identifiers.org/ec-code/3.6.3.23"
}
}
},
{
"id":"TYR4abc",
"name":"TYR4abc",
"metabolites":{
"adp_c":1,
"atp_c":-1,
"h2o_c":-1,
"h_c":1,
"pi_c":1,
"tyr4_c":1,
"tyr4_e":-1
},
"lower_bound":0,
"upper_bound":1000,
"gene_reaction_rule":"MMSYN1_0165 and MMSYN1_0166 and MMSYN1_0167 and MMSYN1_0168 and MMSYN1_0169",
"subsystem":"Transport",
"notes":{
"EC number":{
"id":"3.6.3.23",
"link":"http://identifiers.org/ec-code/3.6.3.23"
}
}
},
{
"id":"VAL4abc",
"name":"VAL4abc",
"metabolites":{
"adp_c":1,
"atp_c":-1,
"h2o_c":-1,
"h_c":1,
"pi_c":1,
"val4_c":1,
"val4_e":-1
},
"lower_bound":0,
"upper_bound":1000,
"gene_reaction_rule":"MMSYN1_0165 and MMSYN1_0166 and MMSYN1_0167 and MMSYN1_0168 and MMSYN1_0169",
"subsystem":"Transport",
"notes":{
"EC number":{
"id":"3.6.3.23",
"link":"http://identifiers.org/ec-code/3.6.3.23"
}
}
},
{
"id":"SER4abc",
"name":"SER4abc",
"metabolites":{
"adp_c":1,
"atp_c":-1,
"h2o_c":-1,
"h_c":1,
"pi_c":1,
"ser4_c":1,
"ser4_e":-1
},
"lower_bound":0,
"upper_bound":1000,
"gene_reaction_rule":"MMSYN1_0165 and MMSYN1_0166 and MMSYN1_0167 and MMSYN1_0168 and MMSYN1_0169",
"subsystem":"Transport",
"notes":{
"EC number":{
"id":"3.6.3.23",
"link":"http://identifiers.org/ec-code/3.6.3.23"
}
}
},
{
"id":"MET4abc",
"name":"MET4abc",
"metabolites":{
"adp_c":1,
"atp_c":-1,
"h2o_c":-1,
"h_c":1,
"met4_c":1,
"met4_e":-1,
"pi_c":1
},
"lower_bound":0,
"upper_bound":1000,
"gene_reaction_rule":"MMSYN1_0165 and MMSYN1_0166 and MMSYN1_0167 and MMSYN1_0168 and MMSYN1_0169",
"subsystem":"Transport",
"notes":{
"EC number":{
"id":"3.6.3.23",
"link":"http://identifiers.org/ec-code/3.6.3.23"
}
}
},
{
"id":"ARGt2r",
"name":"ARGt2r",
"metabolites":{
"arg__L_c":1,
"arg__L_e":-1,
"h_c":1,
"h_e":-1
},
"lower_bound":0,
"upper_bound":1000,
"gene_reaction_rule":"(MMSYN1_0876 or MMSYN1_0878)",
"subsystem":"Transport"
},
{
"id":"ASPt2pr",
"name":"ASPt2pr",
"metabolites":{
"asp__L_c":1,
"asp__L_e":-1,
"h_c":2,
"h_e":-2
},
"lower_bound":0,
"upper_bound":1000,
"gene_reaction_rule":"MMSYN1_0886",
"subsystem":"Transport"
},
{
"id":"CYSt2r",
"name":"CYSt2r",
"metabolites":{
"cys__L_c":1,
"cys__L_e":-1,
"h_c":1,
"h_e":-1
},
"lower_bound":0,
"upper_bound":1000,
"gene_reaction_rule":"(MMSYN1_0876 or MMSYN1_0878)",
"subsystem":"Transport"
},
{
"id":"GLUt2pr",
"name":"GLUt2pr",
"metabolites":{
"glu__L_c":1,
"glu__L_e":-1,
"h_c":2,
"h_e":-2
},
"lower_bound":0,
"upper_bound":1000,
"gene_reaction_rule":"MMSYN1_0886",
"subsystem":"Transport"
},
{
"id":"GLYt2r",
"name":"GLYt2r",
"metabolites":{
"gly_c":1,
"gly_e":-1,
"h_c":1,
"h_e":-1
},
"lower_bound":0,
"upper_bound":1000,
"gene_reaction_rule":"(MMSYN1_0876 or MMSYN1_0878)",
"subsystem":"Transport"
},
{
"id":"ISOt2r",
"name":"ISOt2r",
"metabolites":{
"h_c":1,
"h_e":-1,
"ile__L_c":1,
"ile__L_e":-1
},
"lower_bound":0,
"upper_bound":1000,
"gene_reaction_rule":"(MMSYN1_0876 or MMSYN1_0878)",
"subsystem":"Transport"
},
{
"id":"ALAt2r",
"name":"ALAt2r",
"metabolites":{
"ala__L_c":1,
"ala__L_e":-1,
"h_c":1,
"h_e":-1
},
"lower_bound":0,
"upper_bound":1000,
"gene_reaction_rule":"(MMSYN1_0876 or MMSYN1_0878)",
"subsystem":"Transport"
},
{
"id":"ASNt2r",
"name":"ASNt2r",
"metabolites":{
"asn__L_c":1,
"asn__L_e":-1,
"h_c":1,
"h_e":-1
},
"lower_bound":0,
"upper_bound":1000,
"gene_reaction_rule":"(MMSYN1_0876 or MMSYN1_0878)",
"subsystem":"Transport"
},
{
"id":"LEUt2r",
"name":"LEUt2r",
"metabolites":{
"h_c":1,
"h_e":-1,
"leu__L_c":1,
"leu__L_e":-1
},
"lower_bound":0,
"upper_bound":1000,
"gene_reaction_rule":"(MMSYN1_0876 or MMSYN1_0878)",
"subsystem":"Transport"
},
{
"id":"GLNt2r",
"name":"GLNt2r",
"metabolites":{
"gln__L_c":1,
"gln__L_e":-1,
"h_c":1,
"h_e":-1
},
"lower_bound":0,
"upper_bound":1000,
"gene_reaction_rule":"(MMSYN1_0876 or MMSYN1_0878)",
"subsystem":"Transport"
},
{
"id":"HISt2r",
"name":"HISt2r",
"metabolites":{
"h_c":1,
"h_e":-1,
"his__L_c":1,
"his__L_e":-1
},
"lower_bound":0,
"upper_bound":1000,
"gene_reaction_rule":"(MMSYN1_0876 or MMSYN1_0878)",
"subsystem":"Transport"
},
{
"id":"LYSt2r",
"name":"LYSt2r",
"metabolites":{
"h_c":1,
"h_e":-1,
"lys__L_c":1,
"lys__L_e":-1
},
"lower_bound":0,
"upper_bound":1000,
"gene_reaction_rule":"(MMSYN1_0876 or MMSYN1_0878)",
"subsystem":"Transport"
},
{
"id":"PROt2r",
"name":"PROt2r",
"metabolites":{
"h_c":1,
"h_e":-1,
"pro__L_c":1,
"pro__L_e":-1
},
"lower_bound":0,
"upper_bound":1000,
"gene_reaction_rule":"(MMSYN1_0876 or MMSYN1_0878)",
"subsystem":"Transport"
},
{
"id":"PHEt2r",
"name":"PHEt2r",
"metabolites":{
"h_c":1,
"h_e":-1,
"phe__L_c":1,
"phe__L_e":-1
},
"lower_bound":0,
"upper_bound":1000,
"gene_reaction_rule":"(MMSYN1_0876 or MMSYN1_0878)",
"subsystem":"Transport"
},
{
"id":"THRt2r",
"name":"THRt2r",
"metabolites":{
"h_c":1,
"h_e":-1,
"thr__L_c":1,
"thr__L_e":-1
},
"lower_bound":0,
"upper_bound":1000,
"gene_reaction_rule":"(MMSYN1_0876 or MMSYN1_0878)",
"subsystem":"Transport"
},
{
"id":"TRPt2r",
"name":"TRPt2r",
"metabolites":{
"h_c":1,
"h_e":-1,
"trp__L_c":1,
"trp__L_e":-1
},
"lower_bound":0,
"upper_bound":1000,
"gene_reaction_rule":"(MMSYN1_0876 or MMSYN1_0878)",
"subsystem":"Transport"
},
{
"id":"TYRt2r",
"name":"TYRt2r",
"metabolites":{
"h_c":1,
"h_e":-1,
"tyr__L_c":1,
"tyr__L_e":-1
},
"lower_bound":0,
"upper_bound":1000,
"gene_reaction_rule":"(MMSYN1_0876 or MMSYN1_0878)",
"subsystem":"Transport"
},
{
"id":"VALt2r",
"name":"VALt2r",
"metabolites":{
"h_c":1,
"h_e":-1,
"val__L_c":1,
"val__L_e":-1
},
"lower_bound":0,
"upper_bound":1000,
"gene_reaction_rule":"(MMSYN1_0876 or MMSYN1_0878)",
"subsystem":"Transport"
},
{
"id":"SERt2r",
"name":"SERt2r",
"metabolites":{
"h_c":1,
"h_e":-1,
"ser__L_c":1,
"ser__L_e":-1
},
"lower_bound":0,
"upper_bound":1000,
"gene_reaction_rule":"(MMSYN1_0876 or MMSYN1_0878)",
"subsystem":"Transport"
},
{
"id":"METt2r",
"name":"METt2r",
"metabolites":{
"h_c":1,
"h_e":-1,
"met__L_c":1,
"met__L_e":-1
},
"lower_bound":0,
"upper_bound":1000,
"gene_reaction_rule":"(MMSYN1_0876 or MMSYN1_0878)",
"subsystem":"Transport"
},
{
"id":"O2t",
"name":"O2t",
"metabolites":{
"o2_c":1,
"o2_e":-1
},
"lower_bound":-1000,
"upper_bound":1000,
"gene_reaction_rule":"",
"subsystem":"Transport"
},
{
"id":"CO2t",
"name":"CO2t",
"metabolites":{
"co2_c":1,
"co2_e":-1
},
"lower_bound":-1000,
"upper_bound":1000,
"gene_reaction_rule":"",
"subsystem":"Transport"
},
{
"id":"H2Ot",
"name":"H2Ot",
"metabolites":{
"h2o_c":1,
"h2o_e":-1
},
"lower_bound":-1000,
"upper_bound":1000,
"gene_reaction_rule":"",
"subsystem":"Transport"
},
{
"id":"NH3t",
"name":"NH3t",
"metabolites":{
"nh3_c":1,
"nh3_e":-1
},
"lower_bound":-1000,
"upper_bound":1000,
"gene_reaction_rule":"",
"subsystem":"Transport"
},
{
"id":"HCYSt",
"name":"HCYSt",
"metabolites":{
"hcys__L_c":-1,
"hcys__L_e":1
},
"lower_bound":0,
"upper_bound":1000,
"gene_reaction_rule":"",
"subsystem":"Transport"
},
{
"id":"EX_biomass_c",
"name":"EX_biomass_c",
"metabolites":{
"biomass_c":-1
},
"lower_bound":0,
"upper_bound":1000,
"gene_reaction_rule":"",
"objective_coefficient":1.0,
"subsystem":"Exchange"
},
{
"id":"EX_lac__L_e",
"name":"EX_lac__L_e",
"metabolites":{
"lac__L_e":-1
},
"lower_bound":0.0,
"upper_bound":1000,
"gene_reaction_rule":"",
"subsystem":"Exchange"
},
{
"id":"EX_pyr_e",
"name":"EX_pyr_e",
"metabolites":{
"pyr_e":-1
},
"lower_bound":0.0,
"upper_bound":1000,
"gene_reaction_rule":"",
"subsystem":"Exchange"
},
{
"id":"EX_ac_e",
"name":"EX_ac_e",
"metabolites":{
"ac_e":-1
},
"lower_bound":-1000,
"upper_bound":6.9,
"gene_reaction_rule":"",
"subsystem":"Exchange"
},
{
"id":"EX_ade_e",
"name":"EX_ade_e",
"metabolites":{
"ade_e":-1
},
"lower_bound":-1000,
"upper_bound":1000,
"gene_reaction_rule":"",
"subsystem":"Exchange"
},
{
"id":"EX_co2_e",
"name":"EX_co2_e",
"metabolites":{
"co2_e":-1
},
"lower_bound":-1000,
"upper_bound":1000,
"gene_reaction_rule":"",
"subsystem":"Exchange"
},
{
"id":"EX_arg4_e",
"name":"EX_arg4_e",
"metabolites":{
"arg4_e":-1
},
"lower_bound":-1000,
"upper_bound":1000,
"gene_reaction_rule":"",
"subsystem":"Exchange"
},
{
"id":"EX_asp4_e",
"name":"EX_asp4_e",
"metabolites":{
"asp4_e":-1
},
"lower_bound":-1000,
"upper_bound":1000,
"gene_reaction_rule":"",
"subsystem":"Exchange"
},
{
"id":"EX_glu4_e",
"name":"EX_glu4_e",
"metabolites":{
"glu4_e":-1
},
"lower_bound":-1000,
"upper_bound":1000,
"gene_reaction_rule":"",
"subsystem":"Exchange"
},
{
"id":"EX_gly4_e",
"name":"EX_gly4_e",
"metabolites":{
"gly4_e":-1
},
"lower_bound":-1000,
"upper_bound":1000,
"gene_reaction_rule":"",
"subsystem":"Exchange"
},
{
"id":"EX_ile4_e",
"name":"EX_ile4_e",
"metabolites":{
"ile4_e":-1
},
"lower_bound":-1000,
"upper_bound":1000,
"gene_reaction_rule":"",
"subsystem":"Exchange"
},
{
"id":"EX_ala4_e",
"name":"EX_ala4_e",
"metabolites":{
"ala4_e":-1
},
"lower_bound":-1000,
"upper_bound":1000,
"gene_reaction_rule":"",
"subsystem":"Exchange"
},
{
"id":"EX_asn4_e",
"name":"EX_asn4_e",
"metabolites":{
"asn4_e":-1
},
"lower_bound":-1000,
"upper_bound":1000,
"gene_reaction_rule":"",
"subsystem":"Exchange"
},
{
"id":"EX_leu4_e",
"name":"EX_leu4_e",
"metabolites":{
"leu4_e":-1
},
"lower_bound":-1000,
"upper_bound":1000,
"gene_reaction_rule":"",
"subsystem":"Exchange"
},
{
"id":"EX_gln4_e",
"name":"EX_gln4_e",
"metabolites":{
"gln4_e":-1
},
"lower_bound":-1000,
"upper_bound":1000,
"gene_reaction_rule":"",
"subsystem":"Exchange"
},
{
"id":"EX_his4_e",
"name":"EX_his4_e",
"metabolites":{
"his4_e":-1
},
"lower_bound":-1000,
"upper_bound":1000,
"gene_reaction_rule":"",
"subsystem":"Exchange"
},
{
"id":"EX_lys4_e",
"name":"EX_lys4_e",
"metabolites":{
"lys4_e":-1
},
"lower_bound":-1000,
"upper_bound":1000,
"gene_reaction_rule":"",
"subsystem":"Exchange"
},
{
"id":"EX_pro4_e",
"name":"EX_pro4_e",
"metabolites":{
"pro4_e":-1
},
"lower_bound":-1000,
"upper_bound":1000,
"gene_reaction_rule":"",
"subsystem":"Exchange"
},
{
"id":"EX_phe4_e",
"name":"EX_phe4_e",
"metabolites":{
"phe4_e":-1
},
"lower_bound":-1000,
"upper_bound":1000,
"gene_reaction_rule":"",
"subsystem":"Exchange"
},
{
"id":"EX_thr4_e",
"name":"EX_thr4_e",
"metabolites":{
"thr4_e":-1
},
"lower_bound":-1000,
"upper_bound":1000,
"gene_reaction_rule":"",
"subsystem":"Exchange"
},
{
"id":"EX_trp4_e",
"name":"EX_trp4_e",
"metabolites":{
"trp4_e":-1
},
"lower_bound":-1000,
"upper_bound":1000,
"gene_reaction_rule":"",
"subsystem":"Exchange"
},
{
"id":"EX_tyr4_e",
"name":"EX_tyr4_e",
"metabolites":{
"tyr4_e":-1
},
"lower_bound":-1000,
"upper_bound":1000,
"gene_reaction_rule":"",
"subsystem":"Exchange"
},
{
"id":"EX_val4_e",
"name":"EX_val4_e",
"metabolites":{
"val4_e":-1
},
"lower_bound":-1000,
"upper_bound":1000,
"gene_reaction_rule":"",
"subsystem":"Exchange"
},
{
"id":"EX_ser4_e",
"name":"EX_ser4_e",
"metabolites":{
"ser4_e":-1
},
"lower_bound":-1000,
"upper_bound":1000,
"gene_reaction_rule":"",
"subsystem":"Exchange"
},
{
"id":"EX_met4_e",
"name":"EX_met4_e",
"metabolites":{
"met4_e":-1
},
"lower_bound":-1000,
"upper_bound":1000,
"gene_reaction_rule":"",
"subsystem":"Exchange"
},
{
"id":"EX_gly_e",
"name":"EX_gly_e",
"metabolites":{
"gly_e":-1
},
"lower_bound":-1000,
"upper_bound":1000,
"gene_reaction_rule":"",
"subsystem":"Exchange"
},
{
"id":"EX_ala__L_e",
"name":"EX_ala__L_e",
"metabolites":{
"ala__L_e":-1
},
"lower_bound":-1000,
"upper_bound":1000,
"gene_reaction_rule":"",
"subsystem":"Exchange"
},
{
"id":"EX_arg__L_e",
"name":"EX_arg__L_e",
"metabolites":{
"arg__L_e":-1
},
"lower_bound":-1000,
"upper_bound":1000,
"gene_reaction_rule":"",
"subsystem":"Exchange"
},
{
"id":"EX_asn__L_e",
"name":"EX_asn__L_e",
"metabolites":{
"asn__L_e":-1
},
"lower_bound":-1000,
"upper_bound":1000,
"gene_reaction_rule":"",
"subsystem":"Exchange"
},
{
"id":"EX_asp__L_e",
"name":"EX_asp__L_e",
"metabolites":{
"asp__L_e":-1
},
"lower_bound":-1000,
"upper_bound":1000,
"gene_reaction_rule":"",
"subsystem":"Exchange"
},
{
"id":"EX_cys__L_e",
"name":"EX_cys__L_e",
"metabolites":{
"cys__L_e":-1
},
"lower_bound":-1000,
"upper_bound":1000,
"gene_reaction_rule":"",
"subsystem":"Exchange"
},
{
"id":"EX_glu__L_e",
"name":"EX_glu__L_e",
"metabolites":{
"glu__L_e":-1
},
"lower_bound":-1000,
"upper_bound":1000,
"gene_reaction_rule":"",
"subsystem":"Exchange"
},
{
"id":"EX_gln__L_e",
"name":"EX_gln__L_e",
"metabolites":{
"gln__L_e":-1
},
"lower_bound":-1000,
"upper_bound":1000,
"gene_reaction_rule":"",
"subsystem":"Exchange"
},
{
"id":"EX_his__L_e",
"name":"EX_his__L_e",
"metabolites":{
"his__L_e":-1
},
"lower_bound":-1000,
"upper_bound":1000,
"gene_reaction_rule":"",
"subsystem":"Exchange"
},
{
"id":"EX_hcys__L_e",
"name":"EX_hcys__L_e",
"metabolites":{
"hcys__L_e":-1
},
"lower_bound":-1000,
"upper_bound":1000,
"gene_reaction_rule":"",
"subsystem":"Exchange"
},
{
"id":"EX_ile__L_e",
"name":"EX_ile__L_e",
"metabolites":{
"ile__L_e":-1
},
"lower_bound":-1000,
"upper_bound":1000,
"gene_reaction_rule":"",
"subsystem":"Exchange"
},
{
"id":"EX_leu__L_e",
"name":"EX_leu__L_e",
"metabolites":{
"leu__L_e":-1
},
"lower_bound":-1000,
"upper_bound":1000,
"gene_reaction_rule":"",
"subsystem":"Exchange"
},
{
"id":"EX_lys__L_e",
"name":"EX_lys__L_e",
"metabolites":{
"lys__L_e":-1
},
"lower_bound":-1000,
"upper_bound":1000,
"gene_reaction_rule":"",
"subsystem":"Exchange"
},
{
"id":"EX_met__L_e",
"name":"EX_met__L_e",
"metabolites":{
"met__L_e":-1
},
"lower_bound":-1000,
"upper_bound":1000,
"gene_reaction_rule":"",
"subsystem":"Exchange"
},
{
"id":"EX_phe__L_e",
"name":"EX_phe__L_e",
"metabolites":{
"phe__L_e":-1
},
"lower_bound":-1000,
"upper_bound":1000,
"gene_reaction_rule":"",
"subsystem":"Exchange"
},
{
"id":"EX_pro__L_e",
"name":"EX_pro__L_e",
"metabolites":{
"pro__L_e":-1
},
"lower_bound":-1000,
"upper_bound":1000,
"gene_reaction_rule":"",
"subsystem":"Exchange"
},
{
"id":"EX_ser__L_e",
"name":"EX_ser__L_e",
"metabolites":{
"ser__L_e":-1
},
"lower_bound":-1000,
"upper_bound":1000,
"gene_reaction_rule":"",
"subsystem":"Exchange"
},
{
"id":"EX_thr__L_e",
"name":"EX_thr__L_e",
"metabolites":{
"thr__L_e":-1
},
"lower_bound":-1000,
"upper_bound":1000,
"gene_reaction_rule":"",
"subsystem":"Exchange"
},
{
"id":"EX_trp__L_e",
"name":"EX_trp__L_e",
"metabolites":{
"trp__L_e":-1
},
"lower_bound":-1000,
"upper_bound":1000,
"gene_reaction_rule":"",
"subsystem":"Exchange"
},
{
"id":"EX_tyr__L_e",
"name":"EX_tyr__L_e",
"metabolites":{
"tyr__L_e":-1
},
"lower_bound":-1000,
"upper_bound":1000,
"gene_reaction_rule":"",
"subsystem":"Exchange"
},
{
"id":"EX_val__L_e",
"name":"EX_val__L_e",
"metabolites":{
"val__L_e":-1
},
"lower_bound":-1000,
"upper_bound":1000,
"gene_reaction_rule":"",
"subsystem":"Exchange"
},
{
"id":"EX_nh3_e",
"name":"EX_nh3_e",
"metabolites":{
"nh3_e":-1
},
"lower_bound":-1000,
"upper_bound":1000,
"gene_reaction_rule":"",
"subsystem":"Exchange"
},
{
"id":"EX_cytd_e",
"name":"EX_cytd_e",
"metabolites":{
"cytd_e":-1
},
"lower_bound":-1000,
"upper_bound":1000,
"gene_reaction_rule":"",
"subsystem":"Exchange"
},
{
"id":"EX_dcyt_e",
"name":"EX_dcyt_e",
"metabolites":{
"dcyt_e":-1
},
"lower_bound":-1000,
"upper_bound":1000,
"gene_reaction_rule":"",
"subsystem":"Exchange"
},
{
"id":"EX_fa_e",
"name":"EX_fa_e",
"metabolites":{
"fa_e":-1
},
"lower_bound":-1000,
"upper_bound":1000,
"gene_reaction_rule":"",
"subsystem":"Exchange"
},
{
"id":"EX_5fthf_e",
"name":"EX_5fthf_e",
"metabolites":{
"5fthf_e":-1
},
"lower_bound":-1000,
"upper_bound":1000,
"gene_reaction_rule":"",
"subsystem":"Exchange"
},
{
"id":"EX_glc__D_e",
"name":"EX_glc__D_e",
"metabolites":{
"glc__D_e":-1
},
"lower_bound":-7.4,
"upper_bound":1000,
"gene_reaction_rule":"",
"subsystem":"Exchange"
},
{
"id":"EX_gam_e",
"name":"EX_gam_e",
"metabolites":{
"gam_e":-1
},
"lower_bound":0.0,
"upper_bound":1000,
"gene_reaction_rule":"",
"subsystem":"Exchange"
},
{
"id":"EX_man_e",
"name":"EX_man_e",
"metabolites":{
"man_e":-1
},
"lower_bound":0.0,
"upper_bound":1000,
"gene_reaction_rule":"",
"subsystem":"Exchange"
},
{
"id":"EX_acmana_e",
"name":"EX_acmana_e",
"metabolites":{
"acmana_e":-1
},
"lower_bound":0.0,
"upper_bound":1000,
"gene_reaction_rule":"",
"subsystem":"Exchange"
},
{
"id":"EX_glyc_e",
"name":"EX_glyc_e",
"metabolites":{
"glyc_e":-1
},
"lower_bound":-0.193,
"upper_bound":1000,
"gene_reaction_rule":"",
"subsystem":"Exchange"
},
{
"id":"EX_gua_e",
"name":"EX_gua_e",
"metabolites":{
"gua_e":-1
},
"lower_bound":-1000,
"upper_bound":1000,
"gene_reaction_rule":"",
"subsystem":"Exchange"
},
{
"id":"EX_h_e",
"name":"EX_h_e",
"metabolites":{
"h_e":-1
},
"lower_bound":-1000,
"upper_bound":1000,
"gene_reaction_rule":"",
"subsystem":"Exchange"
},
{
"id":"EX_nac_e",
"name":"EX_nac_e",
"metabolites":{
"nac_e":-1
},
"lower_bound":-1000,
"upper_bound":1000,
"gene_reaction_rule":"",
"subsystem":"Exchange"
},
{
"id":"EX_pi_e",
"name":"EX_pi_e",
"metabolites":{
"pi_e":-1
},
"lower_bound":-1000,
"upper_bound":1000,
"gene_reaction_rule":"",
"subsystem":"Exchange"
},
{
"id":"EX_o2_e",
"name":"EX_o2_e",
"metabolites":{
"o2_e":-1
},
"lower_bound":-1000,
"upper_bound":1000,
"gene_reaction_rule":"",
"subsystem":"Exchange"
},
{
"id":"EX_ribflv_e",
"name":"EX_ribflv_e",
"metabolites":{
"ribflv_e":-1
},
"lower_bound":-1000,
"upper_bound":1000,
"gene_reaction_rule":"",
"subsystem":"Exchange"
},
{
"id":"EX_ura_e",
"name":"EX_ura_e",
"metabolites":{
"ura_e":-1
},
"lower_bound":-1000,
"upper_bound":1000,
"gene_reaction_rule":"",
"subsystem":"Exchange"
},
{
"id":"EX_h2o_e",
"name":"EX_h2o_e",
"metabolites":{
"h2o_e":-1
},
"lower_bound":-1000,
"upper_bound":1000,
"gene_reaction_rule":"",
"subsystem":"Exchange"
},
{
"id":"EX_uri_e",
"name":"EX_uri_e",
"metabolites":{
"uri_e":-1
},
"lower_bound":-1000,
"upper_bound":1000,
"gene_reaction_rule":"",
"subsystem":"Exchange"
},
{
"id":"EX_duri_e",
"name":"EX_duri_e",
"metabolites":{
"duri_e":-1
},
"lower_bound":-1000,
"upper_bound":1000,
"gene_reaction_rule":"",
"subsystem":"Exchange"
},
{
"id":"EX_thymd_e",
"name":"EX_thymd_e",
"metabolites":{
"thymd_e":-1
},
"lower_bound":-1000,
"upper_bound":1000,
"gene_reaction_rule":"",
"subsystem":"Exchange"
},
{
"id":"EX_adn_e",
"name":"EX_adn_e",
"metabolites":{
"adn_e":-1
},
"lower_bound":-1000,
"upper_bound":1000,
"gene_reaction_rule":"",
"subsystem":"Exchange"
},
{
"id":"EX_dad_2_e",
"name":"EX_dad_2_e",
"metabolites":{
"dad_2_e":-1
},
"lower_bound":-1000,
"upper_bound":1000,
"gene_reaction_rule":"",
"subsystem":"Exchange"
},
{
"id":"EX_gsn_e",
"name":"EX_gsn_e",
"metabolites":{
"gsn_e":-1
},
"lower_bound":-1000,
"upper_bound":1000,
"gene_reaction_rule":"",
"subsystem":"Exchange"
},
{
"id":"EX_dgsn_e",
"name":"EX_dgsn_e",
"metabolites":{
"dgsn_e":-1
},
"lower_bound":-1000,
"upper_bound":1000,
"gene_reaction_rule":"",
"subsystem":"Exchange"
},
{
"id":"EX_coa_e",
"name":"EX_coa_e",
"metabolites":{
"coa_e":-1
},
"lower_bound":-1000,
"upper_bound":1000,
"gene_reaction_rule":"",
"subsystem":"Exchange"
},
{
"id":"EX_pydx5p_e",
"name":"EX_pydx5p_e",
"metabolites":{
"pydx5p_e":-1
},
"lower_bound":-1000,
"upper_bound":1000,
"gene_reaction_rule":"",
"subsystem":"Exchange"
},
{
"id":"EX_thmpp_e",
"name":"EX_thmpp_e",
"metabolites":{
"thmpp_e":-1
},
"lower_bound":-1000,
"upper_bound":1000,
"gene_reaction_rule":"",
"subsystem":"Exchange"
},
{
"id":"EX_chsterol_e",
"name":"EX_chsterol_e",
"metabolites":{
"chsterol_e":-1
},
"lower_bound":-1000,
"upper_bound":1000,
"gene_reaction_rule":"",
"subsystem":"Exchange"
},
{
"id":"EX_tag_e",
"name":"EX_tag_e",
"metabolites":{
"tag_e":-1
},
"lower_bound":-1000,
"upper_bound":1000,
"gene_reaction_rule":"",
"subsystem":"Exchange"
},
{
"id":"EX_acald_e",
"name":"EX_acald_e",
"metabolites":{
"acald_e":-1
},
"lower_bound":0.0,
"upper_bound":1000,
"gene_reaction_rule":"",
"subsystem":"Exchange"
},
{
"id":"EX_na1_e",
"name":"EX_na1_e",
"metabolites":{
"na1_e":-1
},
"lower_bound":-1000,
"upper_bound":1000,
"gene_reaction_rule":"",
"subsystem":"Exchange"
},
{
"id":"EX_k_e",
"name":"EX_k_e",
"metabolites":{
"k_e":-1
},
"lower_bound":-1000,
"upper_bound":1000,
"gene_reaction_rule":"",
"subsystem":"Exchange"
},
{
"id":"EX_mg2_e",
"name":"EX_mg2_e",
"metabolites":{
"mg2_e":-1
},
"lower_bound":-1000,
"upper_bound":1000,
"gene_reaction_rule":"",
"subsystem":"Exchange"
},
{
"id":"EX_ca2_e",
"name":"EX_ca2_e",
"metabolites":{
"ca2_e":-1
},
"lower_bound":-1000,
"upper_bound":1000,
"gene_reaction_rule":"",
"subsystem":"Exchange"
},
{
"id":"EX_cl_e",
"name":"EX_cl_e",
"metabolites":{
"cl_e":-1
},
"lower_bound":-1000,
"upper_bound":1000,
"gene_reaction_rule":"",
"subsystem":"Exchange"
},
{
"id":"EX_sprm_e",
"name":"EX_sprm_e",
"metabolites":{
"sprm_e":-1
},
"lower_bound":-1000,
"upper_bound":1000,
"gene_reaction_rule":"",
"subsystem":"Exchange"
},
{
"id":"EX_for_e",
"name":"EX_for_e",
"metabolites":{
"for_e":-1
},
"lower_bound":-1000,
"upper_bound":1000,
"gene_reaction_rule":"",
"subsystem":"Exchange"
},
{
"id":"EX_lplys__L_e",
"name":"EX_lplys__L_e",
"metabolites":{
"lplys__L_e":-1
},
"lower_bound":-1000,
"upper_bound":1000,
"gene_reaction_rule":"",
"subsystem":"Exchange"
}
],
"genes":[
{
"id":"MMSYN1_0445",
"name":""
},
{
"id":"MMSYN1_0220",
"name":""
},
{
"id":"MMSYN1_0131",
"name":""
},
{
"id":"MMSYN1_0727",
"name":""
},
{
"id":"MMSYN1_0607",
"name":""
},
{
"id":"MMSYN1_0451",
"name":""
},
{
"id":"MMSYN1_0606",
"name":""
},
{
"id":"MMSYN1_0729",
"name":""
},
{
"id":"MMSYN1_0213",
"name":""
},
{
"id":"MMSYN1_0221",
"name":""
},
{
"id":"MMSYN1_0495",
"name":""
},
{
"id":"MMSYN1_0494",
"name":""
},
{
"id":"MMSYN1_0493",
"name":""
},
{
"id":"MMSYN1_0726",
"name":""
},
{
"id":"MMSYN1_0435",
"name":""
},
{
"id":"MMSYN1_0475",
"name":""
},
{
"id":"MMSYN1_0227",
"name":""
},
{
"id":"MMSYN1_0228",
"name":""
},
{
"id":"MMSYN1_0229",
"name":""
},
{
"id":"MMSYN1_0230",
"name":""
},
{
"id":"MMSYN1_0316",
"name":""
},
{
"id":"MMSYN1_0262",
"name":""
},
{
"id":"MMSYN1_0800",
"name":""
},
{
"id":"MMSYN1_0831",
"name":""
},
{
"id":"MMSYN1_0733",
"name":""
},
{
"id":"MMSYN1_0732",
"name":""
},
{
"id":"MMSYN1_0413",
"name":""
},
{
"id":"MMSYN1_0747",
"name":""
},
{
"id":"MMSYN1_0651",
"name":""
},
{
"id":"MMSYN1_0773",
"name":""
},
{
"id":"MMSYN1_0771",
"name":""
},
{
"id":"MMSYN1_0772",
"name":""
},
{
"id":"MMSYN1_0065",
"name":""
},
{
"id":"MMSYN1_0819",
"name":""
},
{
"id":"MMSYN1_0344",
"name":""
},
{
"id":"MMSYN1_0330",
"name":""
},
{
"id":"MMSYN1_0216",
"name":""
},
{
"id":"MMSYN1_0203",
"name":""
},
{
"id":"MMSYN1_0798",
"name":""
},
{
"id":"MMSYN1_0537",
"name":""
},
{
"id":"MMSYN1_0347",
"name":""
},
{
"id":"MMSYN1_0140",
"name":""
},
{
"id":"MMSYN1_0045",
"name":""
},
{
"id":"MMSYN1_0129",
"name":""
},
{
"id":"MMSYN1_0515",
"name":""
},
{
"id":"MMSYN1_0447",
"name":""
},
{
"id":"MMSYN1_0218",
"name":""
},
{
"id":"MMSYN1_0621",
"name":""
},
{
"id":"MMSYN1_0513",
"name":""
},
{
"id":"MMSYN1_0139",
"name":""
},
{
"id":"MMSYN1_0420",
"name":""
},
{
"id":"MMSYN1_0617",
"name":""
},
{
"id":"MMSYN1_0616",
"name":""
},
{
"id":"MMSYN1_0419",
"name":""
},
{
"id":"MMSYN1_0117",
"name":""
},
{
"id":"MMSYN1_0512",
"name":""
},
{
"id":"MMSYN1_0304",
"name":""
},
{
"id":"MMSYN1_0875",
"name":""
},
{
"id":"MMSYN1_0214",
"name":""
},
{
"id":"MMSYN1_0147",
"name":""
},
{
"id":"MMSYN1_0115",
"name":""
},
{
"id":"MMSYN1_0813",
"name":""
},
{
"id":"MMSYN1_0814",
"name":""
},
{
"id":"MMSYN1_0114",
"name":""
},
{
"id":"MMSYN1_0113",
"name":""
},
{
"id":"MMSYN1_0133",
"name":""
},
{
"id":"MMSYN1_0432",
"name":""
},
{
"id":"MMSYN1_0381",
"name":""
},
{
"id":"MMSYN1_0688",
"name":""
},
{
"id":"MMSYN1_0687",
"name":""
},
{
"id":"MMSYN1_0689",
"name":""
},
{
"id":"MMSYN1_0012",
"name":""
},
{
"id":"MMSYN1_0519",
"name":""
},
{
"id":"MMSYN1_0260",
"name":""
},
{
"id":"MMSYN1_0634",
"name":""
},
{
"id":"MMSYN1_0837",
"name":""
},
{
"id":"MMSYN1_0126",
"name":""
},
{
"id":"MMSYN1_0535",
"name":""
},
{
"id":"MMSYN1_0613",
"name":""
},
{
"id":"MMSYN1_0308",
"name":""
},
{
"id":"MMSYN1_0061",
"name":""
},
{
"id":"MMSYN1_0222",
"name":""
},
{
"id":"MMSYN1_0282",
"name":""
},
{
"id":"MMSYN1_0287",
"name":""
},
{
"id":"MMSYN1_0076",
"name":""
},
{
"id":"MMSYN1_0064",
"name":""
},
{
"id":"MMSYN1_0288",
"name":""
},
{
"id":"MMSYN1_0528",
"name":""
},
{
"id":"MMSYN1_0529",
"name":""
},
{
"id":"MMSYN1_0163",
"name":""
},
{
"id":"MMSYN1_0405",
"name":""
},
{
"id":"MMSYN1_0614",
"name":""
},
{
"id":"MMSYN1_0380",
"name":""
},
{
"id":"MMSYN1_0378",
"name":""
},
{
"id":"MMSYN1_0259",
"name":""
},
{
"id":"MMSYN1_0291",
"name":""
},
{
"id":"MMSYN1_0823",
"name":""
},
{
"id":"MMSYN1_0684",
"name":""
},
{
"id":"MMSYN1_0390",
"name":""
},
{
"id":"MMSYN1_0799",
"name":""
},
{
"id":"MMSYN1_0443",
"name":""
},
{
"id":"MMSYN1_0650",
"name":""
},
{
"id":"MMSYN1_0201",
"name":""
},
{
"id":"MMSYN1_0394",
"name":""
},
{
"id":"MMSYN1_0790",
"name":""
},
{
"id":"MMSYN1_0789",
"name":""
},
{
"id":"MMSYN1_0794",
"name":""
},
{
"id":"MMSYN1_0793",
"name":""
},
{
"id":"MMSYN1_0791",
"name":""
},
{
"id":"MMSYN1_0792",
"name":""
},
{
"id":"MMSYN1_0795",
"name":""
},
{
"id":"MMSYN1_0796",
"name":""
},
{
"id":"MMSYN1_0233",
"name":""
},
{
"id":"MMSYN1_0779",
"name":""
},
{
"id":"MMSYN1_0694",
"name":""
},
{
"id":"MMSYN1_0234",
"name":""
},
{
"id":"MMSYN1_0642",
"name":""
},
{
"id":"MMSYN1_0641",
"name":""
},
{
"id":"MMSYN1_0643",
"name":""
},
{
"id":"MMSYN1_0877",
"name":""
},
{
"id":"MMSYN1_0345",
"name":""
},
{
"id":"MMSYN1_0822",
"name":""
},
{
"id":"MMSYN1_0314",
"name":""
},
{
"id":"MMSYN1_0836",
"name":""
},
{
"id":"MMSYN1_0706",
"name":""
},
{
"id":"MMSYN1_0708",
"name":""
},
{
"id":"MMSYN1_0707",
"name":""
},
{
"id":"MMSYN1_0197",
"name":""
},
{
"id":"MMSYN1_0195",
"name":""
},
{
"id":"MMSYN1_0196",
"name":""
},
{
"id":"MMSYN1_0401",
"name":""
},
{
"id":"MMSYN1_0008",
"name":""
},
{
"id":"MMSYN1_0011",
"name":""
},
{
"id":"MMSYN1_0010",
"name":""
},
{
"id":"MMSYN1_0009",
"name":""
},
{
"id":"MMSYN1_0685",
"name":""
},
{
"id":"MMSYN1_0686",
"name":""
},
{
"id":"MMSYN1_0787",
"name":""
},
{
"id":"MMSYN1_0879",
"name":""
},
{
"id":"MMSYN1_0426",
"name":""
},
{
"id":"MMSYN1_0427",
"name":""
},
{
"id":"MMSYN1_0425",
"name":""
},
{
"id":"MMSYN1_0169",
"name":""
},
{
"id":"MMSYN1_0165",
"name":""
},
{
"id":"MMSYN1_0166",
"name":""
},
{
"id":"MMSYN1_0168",
"name":""
},
{
"id":"MMSYN1_0167",
"name":""
},
{
"id":"MMSYN1_0876",
"name":""
},
{
"id":"MMSYN1_0886",
"name":""
},
{
"id":"MMSYN1_0382",
"name":""
},
{
"id":"MMSYN1_0697",
"name":""
},
{
"id":"MMSYN1_0878",
"name":""
},
{
"id":"MMSYN1_0444",
"name":""
},
{
"id":"MMSYN1_0305",
"name":""
},
{
"id":"MMSYN1_0479",
"name":""
}
],
"id":"MMSYN",
"compartments":{
"c":"",
"e":""
},
"version":"1"
}
