# Supplementary material for: Essential metabolism for a minimal cell
Source: eLife. 2019 Jan 18;8:e36842. doi: 10.7554/eLife.36842 (PMC6609329; doi:10.7554/eLife.36842)
Supplement: Supplementary file 11. [file elife-36842-supp11.json.zip › elife-36842-supp11-v2.json]

[{"map_name":"iJO1366.Central metabolism","map_id":"c50080dc494c0686982966090cefc2de","map_description":"Central metabolism (iJO1366)\nLast Modified Thu Sep 13 2018 22:38:59 GMT-0500 (CDT)","homepage":"https://escher.github.io","schema":"https://escher.github.io/escher/jsonschema/1-0-0#"},{"reactions":{"2075868":{"name":"PGI","bigg_id":"PGI","reversibility":true,"label_x":1144.9165547851562,"label_y":519.4579526855468,"gene_reaction_rule":"​\n​\n0445","genes":[{"name":"","bigg_id":"​\n​\n0445"}],"metabolites":[{"coefficient":-1,"bigg_id":"g6p_c"},{"coefficient":1,"bigg_id":"f6p_c"}],"segments":{"848":{"from_node_id":"2075395","to_node_id":"2076122","b1":{"x":1020.4390090410725,"y":171.37227822397693},"b2":{"x":1361.3376116496822,"y":461.4096045459545}},"849":{"from_node_id":"2076122","to_node_id":"2075396","b1":{"x":1420.5006772388947,"y":531.2091867086474},"b2":{"x":1622.852040625,"y":722.6324216796875}}}},"2075891":{"name":"ACKr","bigg_id":"ACKr","reversibility":true,"label_x":4536.919767578125,"label_y":3878.915913085937,"gene_reaction_rule":"​\n​\n0230","genes":[{"name":"","bigg_id":"​\n​\n0230"}],"metabolites":[{"coefficient":1,"bigg_id":"ac_c"},{"coefficient":1,"bigg_id":"atp_c"},{"coefficient":-1,"bigg_id":"adp_c"},{"coefficient":-1,"bigg_id":"actp_c"}],"segments":{"956":{"from_node_id":"2076171","to_node_id":"2076173","b1":null,"b2":null},"957":{"from_node_id":"2076173","to_node_id":"2076172","b1":null,"b2":null},"958":{"from_node_id":"2075428","to_node_id":"2076171","b1":{"x":4498.095011051373,"y":4010.5631029146653},"b2":{"x":4498.571134765625,"y":3988.832169955651}},"959":{"from_node_id":"2075460","to_node_id":"2076171","b1":{"x":4545.656428772363,"y":4004.986160420636},"b2":{"x":4498.571134765625,"y":3975.492768356351}},"960":{"from_node_id":"2076172","to_node_id":"2075461","b1":{"x":4498.571134765625,"y":3813.9449142319136},"b2":{"x":4498.763954746824,"y":3785.576285673437}},"961":{"from_node_id":"2076172","to_node_id":"2075462","b1":{"x":4498.571134765625,"y":3811.1902783203122},"b2":{"x":4498.571134765625,"y":3719.792377929687}}}},"2075893":{"name":"RPI","bigg_id":"RPI","reversibility":true,"label_x":2999.7652265625,"label_y":602.7808591796875,"gene_reaction_rule":"​\n​\n0800","genes":[{"name":"","bigg_id":"​\n​\n0800"}],"metabolites":[{"coefficient":-1,"bigg_id":"r5p_c"},{"coefficient":1,"bigg_id":"ru5p__D_c"}],"segments":{"964":{"from_node_id":"2075464","to_node_id":"2076175","b1":{"x":3061.6484082906263,"y":795.031280873093},"b2":{"x":2957.1205751764205,"y":710.3092952446912}},"965":{"from_node_id":"2076175","to_node_id":"2075465","b1":{"x":2965.1925160732812,"y":607.1669844786547},"b2":{"x":2951.782560546875,"y":539.5066892578125}}}},"2075902":{"name":"PYK","bigg_id":"PYK","reversibility":false,"label_x":1739.5479634765625,"label_y":3205.589741210937,"gene_reaction_rule":"​\n​\n0221","genes":[{"name":"","bigg_id":"​\n​\n0221"}],"metabolites":[{"coefficient":-1,"bigg_id":"pep_c"},{"coefficient":-1,"bigg_id":"h_c"},{"coefficient":1,"bigg_id":"pyr_c"},{"coefficient":-1,"bigg_id":"adp_c"},{"coefficient":1,"bigg_id":"atp_c"}],"segments":{"1009":{"from_node_id":"2076196","to_node_id":"2076198","b1":null,"b2":null},"1010":{"from_node_id":"2076198","to_node_id":"2076197","b1":null,"b2":null},"1011":{"from_node_id":"2075491","to_node_id":"2076196","b1":{"x":1675.8686421875,"y":3148.876477814621},"b2":{"x":1680.6148580078125,"y":3172.9921131295423}},"1012":{"from_node_id":"2075492","to_node_id":"2076196","b1":{"x":1673.94627890625,"y":3011.923071871094},"b2":{"x":1680.6148580078125,"y":3181.827160682422}},"1013":{"from_node_id":"2075338","to_node_id":"2076196","b1":{"x":1683.5574849609375,"y":3029.5015623046875},"b2":{"x":1680.6148580078125,"y":3152.4611814453124}},"1014":{"from_node_id":"2076197","to_node_id":"2076584","b1":{"x":1680.4664205078125,"y":3293.071709889855},"b2":{"x":1671.9174703125,"y":3411.0419252187885}},"1015":{"from_node_id":"2076197","to_node_id":"2075493","b1":{"x":1680.4664205078125,"y":3275.993372782257},"b2":{"x":1697.8785997795037,"y":3314.259484166254}}}},"2075940":{"name":"PGM","bigg_id":"PGM","reversibility":true,"label_x":1652.5215962890625,"label_y":2494.8841306640625,"gene_reaction_rule":"​\n​\n0729","genes":[{"name":"","bigg_id":"​\n​\n0729"}],"metabolites":[{"coefficient":-1,"bigg_id":"2pg_c"},{"coefficient":1,"bigg_id":"3pg_c"}],"segments":{"101":{"from_node_id":"2075602","to_node_id":"2076296","b1":{"x":1626.852040625,"y":2626.0110837890625},"b2":{"x":1626.852040625,"y":2580.5110837890625}},"102":{"from_node_id":"2076296","to_node_id":"2075406","b1":{"x":1626.852040625,"y":2497.5110837890625},"b2":{"x":1626.852040625,"y":2413.4720212890625}}}},"2075941":{"name":"RPE","bigg_id":"RPE","reversibility":true,"label_x":2604.779630859375,"label_y":587.0347654296875,"gene_reaction_rule":"​\n​\n0262","genes":[{"name":"","bigg_id":"​\n​\n0262"}],"metabolites":[{"coefficient":1,"bigg_id":"xu5p__D_c"},{"coefficient":-1,"bigg_id":"ru5p__D_c"}],"segments":{"103":{"from_node_id":"2075465","to_node_id":"2076297","b1":{"x":2890.982560546875,"y":472.40668925781256},"b2":{"x":2862.282560546875,"y":523.5066892578125}},"104":{"from_node_id":"2076297","to_node_id":"2075603","b1":{"x":2807.782560546875,"y":619.6066892578124},"b2":{"x":2776.282560546875,"y":729.3838865234375}}}},"2075957":{"name":"TPI","bigg_id":"TPI","reversibility":true,"label_x":1124.87401328125,"label_y":1610.839819140625,"gene_reaction_rule":"​\n​\n0727","genes":[{"name":"","bigg_id":"​\n​\n0727"}],"metabolites":[{"coefficient":1,"bigg_id":"g3p_c"},{"coefficient":-1,"bigg_id":"dhap_c"}],"segments":{"196":{"from_node_id":"2075355","to_node_id":"2076339","b1":{"x":1085.9620259765625,"y":1525.26682109375},"b2":{"x":1306.2862447265625,"y":1526.8885251953125}},"197":{"from_node_id":"2076339","to_node_id":"2075576","b1":{"x":1361.560292578125,"y":1525.7072263671876},"b2":{"x":1561.5198873046875,"y":1524.3001462890625}}}},"2075964":{"name":"ENO","bigg_id":"ENO","reversibility":true,"label_x":1650.034413671875,"label_y":2769.2608396484375,"gene_reaction_rule":"​\n​\n0213","genes":[{"name":"","bigg_id":"​\n​\n0213"}],"metabolites":[{"coefficient":1,"bigg_id":"pep_c"},{"coefficient":1,"bigg_id":"h2o_c"},{"coefficient":-1,"bigg_id":"2pg_c"}],"segments":{"221":{"from_node_id":"2075602","to_node_id":"2076352","b1":{"x":1626.852040625,"y":2660.5110837890625},"b2":{"x":1626.852040625,"y":2747.2513181640625}},"222":{"from_node_id":"2076352","to_node_id":"2076351","b1":null,"b2":null},"223":{"from_node_id":"2076351","to_node_id":"2075653","b1":{"x":1626.852040625,"y":2853.4762989036503},"b2":{"x":1626.852040625,"y":2739.347526749147}},"224":{"from_node_id":"2076351","to_node_id":"2075338","b1":{"x":1626.852040625,"y":2853.7513181640625},"b2":{"x":1626.852040625,"y":2892.2513181640625}}}},"2076011":{"name":"TKT2","bigg_id":"TKT2","reversibility":true,"label_x":1847.2491132812502,"label_y":748.166479296875,"gene_reaction_rule":"​\n​\n0316","genes":[{"name":"","bigg_id":"​\n​\n0316"}],"metabolites":[{"coefficient":1,"bigg_id":"g3p_c"},{"coefficient":1,"bigg_id":"f6p_c"},{"coefficient":-1,"bigg_id":"e4p_c"},{"coefficient":-1,"bigg_id":"xu5p__D_c"}],"segments":{"482":{"from_node_id":"2076470","to_node_id":"2076471","b1":null,"b2":null},"483":{"from_node_id":"2076471","to_node_id":"2076472","b1":null,"b2":null},"484":{"from_node_id":"2075603","to_node_id":"2076470","b1":{"x":2600.1852242433065,"y":768.687475390625},"b2":{"x":2671.7027248901795,"y":773.25607890625}},"485":{"from_node_id":"2075354","to_node_id":"2076470","b1":{"x":2498.8182608889665,"y":764.4461434506911},"b2":{"x":2597.623484300929,"y":773.2562009765625}},"486":{"from_node_id":"2076472","to_node_id":"2075396","b1":{"x":1878.9834651298202,"y":768.9246580078125},"b2":{"x":1773.4670835707548,"y":755.370580859375}},"487":{"from_node_id":"2076472","to_node_id":"2075576","b1":{"x":2178.8631433486607,"y":773.2562009765625},"b2":{"x":2092.5743117481393,"y":757.2273923828125}}}},"2076036":{"name":"FBA","bigg_id":"FBA","reversibility":true,"label_x":1414.2149556640625,"label_y":1290.5328123046875,"gene_reaction_rule":"​\n​\n0131","genes":[{"name":"","bigg_id":"​\n​\n0131"}],"metabolites":[{"coefficient":1,"bigg_id":"g3p_c"},{"coefficient":1,"bigg_id":"dhap_c"},{"coefficient":-1,"bigg_id":"fdp_c"}],"segments":{"617":{"from_node_id":"2075638","to_node_id":"2076529","b1":{"x":1624.852040625,"y":1193.9824216796874},"b2":{"x":1624.852040625,"y":1232.1324216796875}},"618":{"from_node_id":"2076529","to_node_id":"2076530","b1":null,"b2":null},"619":{"from_node_id":"2076530","to_node_id":"2075355","b1":{"x":1624.852040625,"y":1407.5361506307008},"b2":{"x":1253.9466451171875,"y":1414.4151558783778}},"620":{"from_node_id":"2076530","to_node_id":"2075576","b1":{"x":1624.852040625,"y":1389.7828875137038},"b2":{"x":1623.0198873046875,"y":1444.3016990691176}}}},"2076052":{"name":"LDH_L","bigg_id":"LDH_L","reversibility":true,"label_x":1293.5189107421875,"label_y":3886.875629882812,"gene_reaction_rule":"​\n​\n0475","genes":[{"name":"","bigg_id":"​\n​\n0475"}],"metabolites":[{"bigg_id":"pyr_c","coefficient":-1},{"bigg_id":"nadh_c","coefficient":-1},{"bigg_id":"lac__L_c","coefficient":1},{"bigg_id":"h_c","coefficient":-1},{"bigg_id":"nad_c","coefficient":1}],"segments":{"1169":{"from_node_id":"2076586","to_node_id":"2076587","b1":null,"b2":null},"1170":{"from_node_id":"2076588","to_node_id":"2076587","b1":null,"b2":null},"1171":{"from_node_id":"2076588","to_node_id":"2076584","b1":{"x":1626.5394185546875,"y":3817.348286132812},"b2":{"x":1626.3235982421875,"y":3568.562641601562}},"1172":{"from_node_id":"2076588","to_node_id":"2076589","b1":{"x":1626.5394185546875,"y":3813.348286132812},"b2":{"x":1677.705285653246,"y":3768.6456921532804}},"1173":{"from_node_id":"2076586","to_node_id":"2076590","b1":{"x":1626.5394185546875,"y":3921.348286132812},"b2":{"x":1626.9490865234375,"y":4034.757465820312}},"1174":{"from_node_id":"2076588","to_node_id":"2076591","b1":{"x":1626.5394185546875,"y":3813.348286132812},"b2":{"x":1595.440663671875,"y":3755.321918945312}},"1175":{"from_node_id":"2076586","to_node_id":"2076592","b1":{"x":1626.5394185546875,"y":3925.348286132812},"b2":{"x":1675.3208796133445,"y":3945.77348348505}}}},"2076053":{"name":"PRPPS","bigg_id":"PRPPS","reversibility":true,"label_x":3783.437833984375,"label_y":714.3533689453125,"gene_reaction_rule":"​\n​\n0831","genes":[{"name":"","bigg_id":"​\n​\n0831"}],"metabolites":[{"bigg_id":"h_c","coefficient":1},{"bigg_id":"r5p_c","coefficient":-1},{"bigg_id":"prpp_c","coefficient":1},{"bigg_id":"atp_c","coefficient":-1},{"bigg_id":"amp_c","coefficient":1}],"segments":{"1176":{"from_node_id":"2076593","to_node_id":"2076594","b1":null,"b2":null},"1177":{"from_node_id":"2076595","to_node_id":"2076594","b1":null,"b2":null},"1178":{"from_node_id":"2076595","to_node_id":"2076596","b1":{"x":3987.0743870375236,"y":826.125932987291},"b2":{"x":4016.1038675288355,"y":865.8017577178275}},"1179":{"from_node_id":"2076593","to_node_id":"2075464","b1":{"x":3745.7987735578076,"y":822.0675077696528},"b2":{"x":3125.5619051020662,"y":828.7393648490934}},"1180":{"from_node_id":"2076595","to_node_id":"2076597","b1":{"x":3987.0743870375236,"y":826.125932987291},"b2":{"x":4309.769051722731,"y":824.5283157886238}},"1181":{"from_node_id":"2076593","to_node_id":"2076598","b1":{"x":3741.8012579478454,"y":821.9265505133208},"b2":{"x":3687.3397869807413,"y":855.6075217321463}},"1182":{"from_node_id":"2076595","to_node_id":"2076599","b1":{"x":3983.0806174708528,"y":825.9027634366212},"b2":{"x":4093.950413820628,"y":871.6952547275127}}}},"2076190":{"name":"TKT1","bigg_id":"TKT1","reversibility":true,"label_x":2639.0696877153964,"label_y":1074.5886528395513,"gene_reaction_rule":"​\n​\n0316","genes":[{"name":"","bigg_id":"​\n​\n0316"}],"metabolites":[{"bigg_id":"g3p_c","coefficient":-1},{"bigg_id":"r5p_c","coefficient":1},{"bigg_id":"xu5p__D_c","coefficient":1},{"bigg_id":"s7p_c","coefficient":-1}],"segments":{"2207":{"from_node_id":"2077649","to_node_id":"2077650","b1":null,"b2":null},"2208":{"from_node_id":"2077651","to_node_id":"2077650","b1":null,"b2":null},"2209":{"from_node_id":"2077649","to_node_id":"2075576","b1":{"x":2838.076664922708,"y":1187.3404387512928},"b2":{"x":1673.3095251965417,"y":1520.9862071307248}},"2210":{"from_node_id":"2077651","to_node_id":"2075464","b1":{"x":2929.1461818153007,"y":1008.6781810163707},"b2":{"x":3056.995645891002,"y":844.2644222238227}},"2211":{"from_node_id":"2077651","to_node_id":"2075603","b1":{"x":2931.0773589455853,"y":1005.1752458340579},"b2":{"x":2762.0847585315814,"y":834.0472007626208}},"2212":{"from_node_id":"2077649","to_node_id":"2075696","b1":{"x":2840.0078420529903,"y":1183.8375035689805},"b2":{"x":2710.7233581129703,"y":1393.3154519513926}}}},"2076199":{"name":"THMPPabc","bigg_id":"THMPPabc","reversibility":false,"label_x":7335,"label_y":5287.33251953125,"gene_reaction_rule":"​\n​\n0706​\n​\n​\n0707​\n​\n​\n0708","genes":[{"name":"","bigg_id":"​\n​\n0706​\n​\n​\n0707​\n​\n​\n0708"}],"metabolites":[{"bigg_id":"thmpp_e","coefficient":-1},{"bigg_id":"h2o_c","coefficient":-1},{"bigg_id":"pi_c","coefficient":1},{"bigg_id":"thmpp_c","coefficient":1},{"bigg_id":"adp_c","coefficient":1},{"bigg_id":"atp_c","coefficient":-1},{"bigg_id":"h_c","coefficient":1}],"segments":{"2278":{"from_node_id":"2077724","to_node_id":"2077725","b1":null,"b2":null},"2279":{"from_node_id":"2077726","to_node_id":"2077725","b1":null,"b2":null},"2280":{"from_node_id":"2077724","to_node_id":"2077723","b1":{"x":7911.6494140625,"y":5313.9375},"b2":{"x":7911.6494140625,"y":5222.0966796875}},"2281":{"from_node_id":"2077724","to_node_id":"2077727","b1":{"x":7911.6494140625,"y":5309.9375},"b2":{"x":7772.094798702795,"y":5196.136470453633}},"2282":{"from_node_id":"2077726","to_node_id":"2077728","b1":{"x":7911.6494140625,"y":5421.9375},"b2":{"x":7816.091796875,"y":5434.65869140625}},"2283":{"from_node_id":"2077726","to_node_id":"2077729","b1":{"x":7911.6494140625,"y":5417.9375},"b2":{"x":7911.6494140625,"y":5530.63134765625}},"2284":{"from_node_id":"2077726","to_node_id":"2077730","b1":{"x":7911.6494140625,"y":5421.9375},"b2":{"x":7965.024629326873,"y":5443.866840292663}},"2285":{"from_node_id":"2077724","to_node_id":"2077731","b1":{"x":7911.6494140625,"y":5309.9375},"b2":{"x":7969.204250179839,"y":5253.805974593978}},"2286":{"from_node_id":"2077726","to_node_id":"2077732","b1":{"x":7911.6494140625,"y":5421.9375},"b2":{"x":7855.765625,"y":5497.4580078125}}}},"2076208":{"name":"TALA","bigg_id":"TALA","reversibility":true,"label_x":2018.9768304816785,"label_y":1156.282632601069,"gene_reaction_rule":"​\n​","genes":[{"name":"","bigg_id":"​\n​"}],"metabolites":[{"bigg_id":"g3p_c","coefficient":1},{"bigg_id":"e4p_c","coefficient":-1},{"bigg_id":"f6p_c","coefficient":-1},{"bigg_id":"s7p_c","coefficient":1}],"segments":{"2335":{"from_node_id":"2077779","to_node_id":"2077780","b1":null,"b2":null},"2336":{"from_node_id":"2077781","to_node_id":"2077780","b1":null,"b2":null},"2337":{"from_node_id":"2077781","to_node_id":"2075576","b1":{"x":2295.8298578254285,"y":1214.1269929526316},"b2":{"x":1663.09099853115,"y":1497.4303026326684}},"2338":{"from_node_id":"2077779","to_node_id":"2075354","b1":{"x":2291.646677628919,"y":1037.9516628663591},"b2":{"x":2624.218061646639,"y":934.068414316119}},"2339":{"from_node_id":"2077779","to_node_id":"2075396","b1":{"x":2292.1537889595566,"y":1033.9839383171577},"b2":{"x":1670.6799111269142,"y":819.9422847597041}},"2340":{"from_node_id":"2077781","to_node_id":"2075696","b1":{"x":2295.8298578254285,"y":1210.1269929526316},"b2":{"x":2636.4860902616897,"y":1394.46786766509}}}},"2076209":{"name":"PTAr","bigg_id":"PTAr","reversibility":true,"label_x":4113.842130859375,"label_y":3405.619038085937,"gene_reaction_rule":"​\n​\n0229","genes":[{"name":"","bigg_id":"​\n​\n0229"}],"metabolites":[{"bigg_id":"coa_c","coefficient":1},{"bigg_id":"accoa_c","coefficient":-1},{"bigg_id":"pi_c","coefficient":-1},{"bigg_id":"actp_c","coefficient":1}],"segments":{"2341":{"from_node_id":"2077785","to_node_id":"2077786","b1":null,"b2":null},"2342":{"from_node_id":"2077787","to_node_id":"2077786","b1":null,"b2":null},"2343":{"from_node_id":"2077787","to_node_id":"2077788","b1":{"x":4306.517423828125,"y":3525.626850585937},"b2":{"x":4470.528654296875,"y":3461.123432617187}},"2344":{"from_node_id":"2077785","to_node_id":"2075382","b1":{"x":4122.024748046875,"y":3514.270161132812},"b2":{"x":3954.835783203125,"y":3501.458393554687}},"2345":{"from_node_id":"2077785","to_node_id":"2077789","b1":{"x":4118.024748046875,"y":3514.270161132812},"b2":{"x":4016.4078046875,"y":3420.127827148437}},"2346":{"from_node_id":"2077787","to_node_id":"2075462","b1":{"x":4302.517423828125,"y":3525.626850585937},"b2":{"x":4452.379781427138,"y":3633.6179269791146}}}},"2076224":{"name":"RIBFLVabc","bigg_id":"RIBFLVabc","reversibility":false,"label_x":6358.26123046875,"label_y":3271.34130859375,"gene_reaction_rule":"​\n​\n0641​\n​\n​\n0642​\n​\n​\n0643​\n​\n​\n0877","genes":[{"name":"","bigg_id":"​\n​\n0641​\n​\n​\n0642​\n​\n​\n0643​\n​\n​\n0877"}],"metabolites":[{"bigg_id":"pi_c","coefficient":1},{"bigg_id":"ribflv_c","coefficient":1},{"bigg_id":"h_c","coefficient":1},{"bigg_id":"h2o_c","coefficient":-1},{"bigg_id":"atp_c","coefficient":-1},{"bigg_id":"adp_c","coefficient":1},{"bigg_id":"ribflv_e","coefficient":-1}],"segments":{"2444":{"from_node_id":"2077890","to_node_id":"2077891","b1":null,"b2":null},"2445":{"from_node_id":"2077892","to_node_id":"2077891","b1":null,"b2":null},"2446":{"from_node_id":"2077892","to_node_id":"2077893","b1":{"x":6661.02294921875,"y":3648.663818359375},"b2":{"x":6712.5673828125,"y":3715.9755859375}},"2447":{"from_node_id":"2077892","to_node_id":"2077894","b1":{"x":6661.02294921875,"y":3644.663818359375},"b2":{"x":6661.02294921875,"y":3767.50244140625}},"2448":{"from_node_id":"2077892","to_node_id":"2077895","b1":{"x":6661.02294921875,"y":3648.663818359375},"b2":{"x":6621.7236328125,"y":3688.064697265625}},"2449":{"from_node_id":"2077890","to_node_id":"2077889","b1":{"x":6661.02294921875,"y":3540.663818359375},"b2":{"x":6725.358079786941,"y":3532.5626728370876}},"2450":{"from_node_id":"2077890","to_node_id":"2077896","b1":{"x":6661.02294921875,"y":3536.663818359375},"b2":{"x":6715.418019072841,"y":3485.0762518081983}},"2451":{"from_node_id":"2077892","to_node_id":"2077897","b1":{"x":6661.02294921875,"y":3648.663818359375},"b2":{"x":6678.976370938679,"y":3666.331209937265}},"2452":{"from_node_id":"2077890","to_node_id":"2077898","b1":{"x":6661.02294921875,"y":3536.663818359375},"b2":{"x":6659.916510823871,"y":3455.6689864015075}}}},"2076225":{"name":"RBFK","bigg_id":"RBFK","reversibility":false,"label_x":6354.81298828125,"label_y":4107.03759765625,"gene_reaction_rule":"​\n​\n0291","genes":[{"name":"","bigg_id":"​\n​\n0291"}],"metabolites":[{"bigg_id":"fmn_c","coefficient":1},{"bigg_id":"ribflv_c","coefficient":-1},{"bigg_id":"adp_c","coefficient":1},{"bigg_id":"atp_c","coefficient":-1},{"bigg_id":"h_c","coefficient":1}],"segments":{"2453":{"from_node_id":"2077899","to_node_id":"2077900","b1":null,"b2":null},"2454":{"from_node_id":"2077901","to_node_id":"2077900","b1":null,"b2":null},"2455":{"from_node_id":"2077901","to_node_id":"2077902","b1":{"x":6657.59619140625,"y":4132.42529296875},"b2":{"x":6661.02294921875,"y":4301.806640625}},"2456":{"from_node_id":"2077899","to_node_id":"2077894","b1":{"x":6657.59619140625,"y":4028.42529296875},"b2":{"x":6661.02294921875,"y":3872.50244140625}},"2457":{"from_node_id":"2077901","to_node_id":"2077903","b1":{"x":6657.59619140625,"y":4136.42529296875},"b2":{"x":6678.59619140625,"y":4155.42529296875}},"2458":{"from_node_id":"2077899","to_node_id":"2077904","b1":{"x":6657.59619140625,"y":4024.42529296875},"b2":{"x":6678.59619140625,"y":4005.42529296875}},"2459":{"from_node_id":"2077901","to_node_id":"2077905","b1":{"x":6657.59619140625,"y":4136.42529296875},"b2":{"x":6607.76806640625,"y":4250.892333984375}}}},"2076226":{"name":"FMNAT","bigg_id":"FMNAT","reversibility":false,"label_x":6293.6171875,"label_y":4605.47900390625,"gene_reaction_rule":"​\n​\n0291","genes":[{"name":"","bigg_id":"​\n​\n0291"}],"metabolites":[{"bigg_id":"fmn_c","coefficient":-1},{"bigg_id":"fad_c","coefficient":1},{"bigg_id":"h_c","coefficient":-1},{"bigg_id":"ppi_c","coefficient":1},{"bigg_id":"atp_c","coefficient":-1}],"segments":{"2460":{"from_node_id":"2077906","to_node_id":"2077907","b1":null,"b2":null},"2461":{"from_node_id":"2077908","to_node_id":"2077907","b1":null,"b2":null},"2462":{"from_node_id":"2077906","to_node_id":"2077902","b1":{"x":6664.052734375,"y":4503.8193359375},"b2":{"x":6661.02294921875,"y":4406.806640625}},"2463":{"from_node_id":"2077908","to_node_id":"2077909","b1":{"x":6664.052734375,"y":4607.8193359375},"b2":{"x":6664.052734375,"y":4653.3193359375}},"2464":{"from_node_id":"2077906","to_node_id":"2077910","b1":{"x":6664.052734375,"y":4499.8193359375},"b2":{"x":6707.916015625,"y":4479.97314453125}},"2465":{"from_node_id":"2077908","to_node_id":"2077911","b1":{"x":6664.052734375,"y":4611.8193359375},"b2":{"x":6768.3896484375,"y":4783.48291015625}},"2466":{"from_node_id":"2077906","to_node_id":"2077912","b1":{"x":6664.052734375,"y":4499.8193359375},"b2":{"x":6643.052734375,"y":4480.8193359375}}}},"2076227":{"name":"NCTPPRT","bigg_id":"NCTPPRT","reversibility":false,"label_x":5680.02587890625,"label_y":3711.591064453125,"gene_reaction_rule":"​\n​\n0614","genes":[{"name":"","bigg_id":"​\n​\n0614"}],"metabolites":[{"bigg_id":"ppi_c","coefficient":1},{"bigg_id":"nac_c","coefficient":-1},{"bigg_id":"h_c","coefficient":-1},{"bigg_id":"prpp_c","coefficient":-1},{"bigg_id":"nicrnt_c","coefficient":1}],"segments":{"2467":{"from_node_id":"2077914","to_node_id":"2077915","b1":null,"b2":null},"2468":{"from_node_id":"2077916","to_node_id":"2077915","b1":null,"b2":null},"2469":{"from_node_id":"2077916","to_node_id":"2077917","b1":{"x":5654.19384765625,"y":3783.986083984375},"b2":{"x":5796.633583555505,"y":3818.2113232906704}},"2470":{"from_node_id":"2077914","to_node_id":"2077913","b1":{"x":5654.19384765625,"y":3675.986083984375},"b2":{"x":5654.19384765625,"y":3612.05859375}},"2472":{"from_node_id":"2077914","to_node_id":"2077919","b1":{"x":5654.19384765625,"y":3671.986083984375},"b2":{"x":5590.938132239085,"y":3660.774377892646}},"2473":{"from_node_id":"2077916","to_node_id":"2077920","b1":{"x":5654.19384765625,"y":3779.986083984375},"b2":{"x":5654.19384765625,"y":3807.05859375}}}},"2076228":{"name":"NNATr","bigg_id":"NNATr","reversibility":false,"label_x":5684.19384765625,"label_y":4019.55859375,"gene_reaction_rule":"​\n​\n0380","genes":[{"name":"","bigg_id":"​\n​\n0380"}],"metabolites":[{"bigg_id":"ppi_c","coefficient":1},{"bigg_id":"atp_c","coefficient":-1},{"bigg_id":"h_c","coefficient":-1},{"bigg_id":"dnad_c","coefficient":1},{"bigg_id":"nicrnt_c","coefficient":-1}],"segments":{"2474":{"from_node_id":"2077921","to_node_id":"2077922","b1":null,"b2":null},"2475":{"from_node_id":"2077923","to_node_id":"2077922","b1":null,"b2":null},"2476":{"from_node_id":"2077923","to_node_id":"2077924","b1":{"x":5654.19384765625,"y":4065.55859375},"b2":{"x":5836.495927110377,"y":4082.268417827084}},"2477":{"from_node_id":"2077921","to_node_id":"2077925","b1":{"x":5654.19384765625,"y":3953.55859375},"b2":{"x":5547.925195613926,"y":3949.7694351528944}},"2478":{"from_node_id":"2077921","to_node_id":"2077926","b1":{"x":5654.19384765625,"y":3953.55859375},"b2":{"x":5546.15673828125,"y":3875.584716796875}},"2479":{"from_node_id":"2077923","to_node_id":"2077927","b1":{"x":5654.19384765625,"y":4061.55859375},"b2":{"x":5654.19384765625,"y":4107.05859375}},"2480":{"from_node_id":"2077921","to_node_id":"2077920","b1":{"x":5654.19384765625,"y":3957.55859375},"b2":{"x":5654.19384765625,"y":3912.05859375}}}},"2076229":{"name":"NADS","bigg_id":"NADS","reversibility":false,"label_x":5696.2890625,"label_y":4407.673828125,"gene_reaction_rule":"​\n​\n0378","genes":[{"name":"","bigg_id":"​\n​\n0378"}],"metabolites":[{"bigg_id":"amp_c","coefficient":1},{"bigg_id":"dnad_c","coefficient":-1},{"bigg_id":"nh3_c","coefficient":-1},{"bigg_id":"ppi_c","coefficient":1},{"bigg_id":"atp_c","coefficient":-1},{"bigg_id":"nad_c","coefficient":1}],"segments":{"2481":{"from_node_id":"2077928","to_node_id":"2077929","b1":null,"b2":null},"2482":{"from_node_id":"2077930","to_node_id":"2077929","b1":null,"b2":null},"2483":{"from_node_id":"2077930","to_node_id":"2077931","b1":{"x":5655.869140625,"y":4418.55859375},"b2":{"x":5617.145676063245,"y":4457.054047801765}},"2484":{"from_node_id":"2077928","to_node_id":"2077927","b1":{"x":5655.869140625,"y":4289.3876953125},"b2":{"x":5654.19384765625,"y":4212.05859375}},"2485":{"from_node_id":"2077928","to_node_id":"2077932","b1":{"x":5655.869140625,"y":4285.3876953125},"b2":{"x":5706.458978989456,"y":4281.782110142324}},"2486":{"from_node_id":"2077930","to_node_id":"2077933","b1":{"x":5655.869140625,"y":4422.55859375},"b2":{"x":5895.17626953125,"y":4430.25}},"2487":{"from_node_id":"2077928","to_node_id":"2077934","b1":{"x":5655.869140625,"y":4285.3876953125},"b2":{"x":5607.912990050441,"y":4259.290425272007}},"2488":{"from_node_id":"2077930","to_node_id":"2077935","b1":{"x":5655.869140625,"y":4422.55859375},"b2":{"x":5656.017469704402,"y":4539.312456431106}}}},"2076232":{"name":"NADK","bigg_id":"NADK","reversibility":false,"label_x":5686.52880859375,"label_y":4739.1337890625,"gene_reaction_rule":"​\n​\n0259","genes":[{"name":"","bigg_id":"​\n​\n0259"}],"metabolites":[{"bigg_id":"atp_c","coefficient":-1},{"bigg_id":"adp_c","coefficient":1},{"bigg_id":"h_c","coefficient":1},{"bigg_id":"nad_c","coefficient":-1},{"bigg_id":"nadp_c","coefficient":1}],"segments":{"2505":{"from_node_id":"2077952","to_node_id":"2077953","b1":null,"b2":null},"2506":{"from_node_id":"2077954","to_node_id":"2077953","b1":null,"b2":null},"2507":{"from_node_id":"2077952","to_node_id":"2077955","b1":{"x":5656.52880859375,"y":4673.1337890625},"b2":{"x":5574.932553754175,"y":4652.338967507902}},"2508":{"from_node_id":"2077954","to_node_id":"2077956","b1":{"x":5656.52880859375,"y":4781.1337890625},"b2":{"x":5577.661934867825,"y":4804.937135283017}},"2509":{"from_node_id":"2077954","to_node_id":"2077957","b1":{"x":5656.52880859375,"y":4785.1337890625},"b2":{"x":5855.64501953125,"y":4800.98193359375}},"2510":{"from_node_id":"2077952","to_node_id":"2077935","b1":{"x":5656.52880859375,"y":4677.1337890625},"b2":{"x":5656.52880859375,"y":4631.6337890625}},"2511":{"from_node_id":"2077954","to_node_id":"2077958","b1":{"x":5656.52880859375,"y":4785.1337890625},"b2":{"x":5655.259107391721,"y":4874.682432693725}}}},"2076234":{"name":"P5Pabc","bigg_id":"P5Pabc","reversibility":false,"label_x":7777.744140625,"label_y":4243.923583984375,"gene_reaction_rule":"​\n​\n0641​\n​\n​\n0642​\n​\n​\n0643​\n​\n​\n0345","genes":[{"name":"","bigg_id":"​\n​\n0641​\n​\n​\n0642​\n​\n​\n0643​\n​\n​\n0345"}],"metabolites":[{"bigg_id":"pi_c","coefficient":1},{"bigg_id":"pydx5p_e","coefficient":-1},{"bigg_id":"h_c","coefficient":1},{"bigg_id":"h2o_c","coefficient":-1},{"bigg_id":"adp_c","coefficient":1},{"bigg_id":"atp_c","coefficient":-1},{"bigg_id":"pydx5p_c","coefficient":1}],"segments":{"2521":{"from_node_id":"2077970","to_node_id":"2077971","b1":null,"b2":null},"2522":{"from_node_id":"2077972","to_node_id":"2077971","b1":null,"b2":null},"2523":{"from_node_id":"2077972","to_node_id":"2077973","b1":{"x":7713.416015625,"y":4471.28125},"b2":{"x":7884.43701171875,"y":4608.953125}},"2524":{"from_node_id":"2077970","to_node_id":"2077969","b1":{"x":7713.416015625,"y":4367.28125},"b2":{"x":7710.80419921875,"y":4198.747314453125}},"2525":{"from_node_id":"2077972","to_node_id":"2077974","b1":{"x":7713.416015625,"y":4475.28125},"b2":{"x":7625.458080104774,"y":4587.592842614057}},"2526":{"from_node_id":"2077970","to_node_id":"2077975","b1":{"x":7713.416015625,"y":4363.28125},"b2":{"x":7826.35546875,"y":4159.669921875}},"2527":{"from_node_id":"2077972","to_node_id":"2077976","b1":{"x":7713.416015625,"y":4475.28125},"b2":{"x":7635.467681549555,"y":4505.035646605711}},"2528":{"from_node_id":"2077970","to_node_id":"2077977","b1":{"x":7713.416015625,"y":4363.28125},"b2":{"x":7629.666227553996,"y":4314.607078734003}},"2529":{"from_node_id":"2077972","to_node_id":"2077978","b1":{"x":7713.416015625,"y":4475.28125},"b2":{"x":7712.178835556369,"y":4558.474289401582}}}},"2076241":{"name":"GALU","bigg_id":"GALU","reversibility":true,"label_x":-115.46320595703128,"label_y":369.3013975097656,"gene_reaction_rule":"​\n​\n0115","genes":[{"name":"","bigg_id":"​\n​\n0115"}],"metabolites":[{"bigg_id":"utp_c","coefficient":-1},{"bigg_id":"ppi_c","coefficient":1},{"bigg_id":"udpg_c","coefficient":1},{"bigg_id":"h_c","coefficient":-1},{"bigg_id":"g1p_c","coefficient":-1}],"segments":{"2569":{"from_node_id":"2078018","to_node_id":"2078019","b1":null,"b2":null},"2570":{"from_node_id":"2078020","to_node_id":"2078019","b1":null,"b2":null},"2571":{"from_node_id":"2078018","to_node_id":"2078021","b1":{"x":-145.46320595703128,"y":303.3013975097656},"b2":{"x":-242.778321789127,"y":276.9112412111544}},"2572":{"from_node_id":"2078020","to_node_id":"2078022","b1":{"x":-145.46320595703128,"y":411.3013975097656},"b2":{"x":-327.899668359375,"y":485.47910136718747}},"2573":{"from_node_id":"2078020","to_node_id":"2078023","b1":{"x":-145.46320595703128,"y":415.3013975097656},"b2":{"x":-143.10238833660435,"y":552.0151092006518}},"2574":{"from_node_id":"2078018","to_node_id":"2078024","b1":{"x":-145.46320595703128,"y":303.3013975097656},"b2":{"x":-252.19483437500003,"y":217.37528056640622}},"2575":{"from_node_id":"2078018","to_node_id":"2076615","b1":{"x":-145.46320595703128,"y":307.3013975097656},"b2":{"x":-145.46320595703128,"y":225.08798808593747}}}},"2076242":{"name":"UDPG4E","bigg_id":"UDPG4E","reversibility":true,"label_x":-107.24415078125003,"label_y":734.35080546875,"gene_reaction_rule":"​\n​\n0813","genes":[{"name":"","bigg_id":"​\n​\n0813"}],"metabolites":[{"bigg_id":"udpgal_c","coefficient":1},{"bigg_id":"udpg_c","coefficient":-1}],"segments":{"2576":{"from_node_id":"2078025","to_node_id":"2078026","b1":null,"b2":null},"2577":{"from_node_id":"2078027","to_node_id":"2078026","b1":null,"b2":null},"2578":{"from_node_id":"2078027","to_node_id":"2078028","b1":{"x":-141.01319375000003,"y":795.1969358398437},"b2":{"x":-141.01319375000003,"y":884.8891965820312}},"2579":{"from_node_id":"2078025","to_node_id":"2078023","b1":{"x":-141.01319375000003,"y":691.1969358398437},"b2":{"x":-141.86536389526816,"y":644.2779709114695}}}},"2076243":{"name":"UDPGALM","bigg_id":"UDPGALM","reversibility":true,"label_x":-111.01319375000003,"label_y":1071.0046750976562,"gene_reaction_rule":"​\n​\n0814","genes":[{"name":"","bigg_id":"​\n​\n0814"}],"metabolites":[{"bigg_id":"udpgal_c","coefficient":-1},{"bigg_id":"udpgalfur_c","coefficient":1}],"segments":{"2580":{"from_node_id":"2078029","to_node_id":"2078030","b1":null,"b2":null},"2581":{"from_node_id":"2078031","to_node_id":"2078030","b1":null,"b2":null},"2582":{"from_node_id":"2078029","to_node_id":"2078028","b1":{"x":-141.01319375000003,"y":1035.3891965820312},"b2":{"x":-141.01319375000003,"y":989.8891965820312}},"2583":{"from_node_id":"2078031","to_node_id":"2078032","b1":{"x":-141.01319375000003,"y":1139.3891965820312},"b2":{"x":-141.01319375000003,"y":1201.1704465820312}}}},"2076244":{"name":"DAGGALT","bigg_id":"DAGGALT","reversibility":false,"label_x":-1066.997145958533,"label_y":1402.0181828226923,"gene_reaction_rule":"​\n​\n0114​ or​\n​\n​\n0697","genes":[],"metabolites":[{"bigg_id":"udp_c","coefficient":1},{"bigg_id":"12dgr_c","coefficient":-1},{"bigg_id":"galfur12dgr_c","coefficient":1},{"bigg_id":"h_c","coefficient":1},{"bigg_id":"udpgalfur_c","coefficient":-1}],"segments":{"2584":{"from_node_id":"2078033","to_node_id":"2078034","b1":null,"b2":null},"2585":{"from_node_id":"2078035","to_node_id":"2078034","b1":null,"b2":null},"2586":{"from_node_id":"2078035","to_node_id":"2078036","b1":{"x":-781.7507562609595,"y":1581.4225718194457},"b2":{"x":-716.130032469752,"y":1661.068019389054}},"2587":{"from_node_id":"2078033","to_node_id":"2078037","b1":{"x":-776.2910281151467,"y":1428.280674572231},"b2":{"x":-1192.791118773821,"y":899.4874021904818}},"2588":{"from_node_id":"2078035","to_node_id":"2078038","b1":{"x":-781.8001899918714,"y":1585.4222663460628},"b2":{"x":-783.9008807670842,"y":1727.3707543112996}},"2589":{"from_node_id":"2078035","to_node_id":"2078039","b1":{"x":-781.8001899918714,"y":1585.4222663460628},"b2":{"x":-845.1575984867187,"y":1628.9227900352503}},"2590":{"from_node_id":"2078033","to_node_id":"2078032","b1":{"x":-776.5364940406413,"y":1432.273135777982},"b2":{"x":-141.01319375000003,"y":1306.1704465820312}}}},"2076245":{"name":"PAPA","bigg_id":"PAPA","reversibility":false,"label_x":-1618.426985611396,"label_y":579.2894956317978,"gene_reaction_rule":"​\n​","genes":[{"name":"","bigg_id":"​\n​"}],"metabolites":[{"bigg_id":"pi_c","coefficient":1},{"bigg_id":"h2o_c","coefficient":-1},{"bigg_id":"12dgr_c","coefficient":1},{"bigg_id":"pa_c","coefficient":-1}],"segments":{"2591":{"from_node_id":"2078040","to_node_id":"2078041","b1":null,"b2":null},"2592":{"from_node_id":"2078042","to_node_id":"2078041","b1":null,"b2":null},"2593":{"from_node_id":"2078042","to_node_id":"2078043","b1":{"x":-1587.9441822381634,"y":633.5891277648085},"b2":{"x":-1580.7136539476473,"y":660.9701332364876}},"2594":{"from_node_id":"2078040","to_node_id":"2078044","b1":{"x":-1740.0545196867636,"y":556.9303484356028},"b2":{"x":-1790.7542122853604,"y":535.5814444193215}},"2595":{"from_node_id":"2078042","to_node_id":"2078037","b1":{"x":-1591.4972054422788,"y":631.7517312068992},"b2":{"x":-1272.894807458077,"y":868.0919554598065}},"2596":{"from_node_id":"2078040","to_node_id":"2078045","b1":{"x":-1743.60754289088,"y":555.092951877691},"b2":{"x":-2066.5602774860836,"y":453.88636422985564}}}},"2076246":{"name":"AGPAT","bigg_id":"AGPAT","reversibility":false,"label_x":-2074.5284989429574,"label_y":188.2990394050886,"gene_reaction_rule":"​\n​\n0512","genes":[{"name":"","bigg_id":"​\n​\n0512"}],"metabolites":[{"bigg_id":"ACP_R_c","coefficient":-1},{"bigg_id":"pa_c","coefficient":1},{"bigg_id":"ACP_c","coefficient":1},{"bigg_id":"1ag3p_c","coefficient":-1}],"segments":{"2597":{"from_node_id":"2078046","to_node_id":"2078047","b1":null,"b2":null},"2598":{"from_node_id":"2078048","to_node_id":"2078047","b1":null,"b2":null},"2599":{"from_node_id":"2078046","to_node_id":"2078049","b1":{"x":-2104.5284989429574,"y":126.29903940508859},"b2":{"x":-2435.915900349245,"y":-36.01444063619183}},"2600":{"from_node_id":"2078048","to_node_id":"2078045","b1":{"x":-2104.5284989429574,"y":230.2990394050886},"b2":{"x":-2105.7916825367074,"y":394.53823618243234}},"2601":{"from_node_id":"2078048","to_node_id":"2078050","b1":{"x":-2104.5284989429574,"y":234.2990394050886},"b2":{"x":-2298.6822437626406,"y":303.7049438013954}},"2602":{"from_node_id":"2078046","to_node_id":"2078051","b1":{"x":-2104.5284989429574,"y":122.29903940508859},"b2":{"x":-2107.7432092752083,"y":-1.8440121446887474}}}},"2076247":{"name":"DASYN","bigg_id":"DASYN","reversibility":false,"label_x":-2079.95928507577,"label_y":733.2733436043073,"gene_reaction_rule":"​\n​\n0304","genes":[{"name":"","bigg_id":"​\n​\n0304"}],"metabolites":[{"bigg_id":"cdpdag_c","coefficient":1},{"bigg_id":"ppi_c","coefficient":1},{"bigg_id":"pa_c","coefficient":-1},{"bigg_id":"h_c","coefficient":-1},{"bigg_id":"ctp_c","coefficient":-1}],"segments":{"2603":{"from_node_id":"2078052","to_node_id":"2078053","b1":null,"b2":null},"2604":{"from_node_id":"2078054","to_node_id":"2078053","b1":null,"b2":null},"2605":{"from_node_id":"2078054","to_node_id":"2078055","b1":{"x":-2109.95928507577,"y":775.2733436043073},"b2":{"x":-2111.6681473804574,"y":855.6203895027448}},"2606":{"from_node_id":"2078054","to_node_id":"2078056","b1":{"x":-2109.95928507577,"y":779.2733436043073},"b2":{"x":-2077.5328934742074,"y":845.2386146004011}},"2607":{"from_node_id":"2078052","to_node_id":"2078045","b1":{"x":-2109.95928507577,"y":671.2733436043073},"b2":{"x":-2105.7916825367074,"y":499.53823618243234}},"2608":{"from_node_id":"2078052","to_node_id":"2078057","b1":{"x":-2109.95928507577,"y":667.2733436043073},"b2":{"x":-2070.81328898202,"y":669.7474646980573}},"2609":{"from_node_id":"2078052","to_node_id":"2078058","b1":{"x":-2109.95928507577,"y":667.2733436043073},"b2":{"x":-2210.8750625641696,"y":643.7299240616194}}}},"2076248":{"name":"PGSA","bigg_id":"PGSA","reversibility":false,"label_x":-2085.0953934742074,"label_y":1095.5386023933697,"gene_reaction_rule":"​\n​\n0875","genes":[{"name":"","bigg_id":"​\n​\n0875"}],"metabolites":[{"bigg_id":"cdpdag_c","coefficient":-1},{"bigg_id":"pg3p_c","coefficient":1},{"bigg_id":"cmp_c","coefficient":1},{"bigg_id":"h_c","coefficient":1},{"bigg_id":"glyc3p_c","coefficient":-1}],"segments":{"2610":{"from_node_id":"2078059","to_node_id":"2078060","b1":null,"b2":null},"2611":{"from_node_id":"2078061","to_node_id":"2078060","b1":null,"b2":null},"2612":{"from_node_id":"2078059","to_node_id":"2078055","b1":{"x":-2115.0953934742074,"y":1033.5386023933697},"b2":{"x":-2111.6681473804574,"y":960.6203895027448}},"2613":{"from_node_id":"2078061","to_node_id":"2078062","b1":{"x":-2115.0953934742074,"y":1141.5386023933697},"b2":{"x":-2115.726355902739,"y":1244.0959444892458}},"2614":{"from_node_id":"2078061","to_node_id":"2078063","b1":{"x":-2115.0953934742074,"y":1137.5386023933697},"b2":{"x":-2207.311622094555,"y":1163.8783812651377}},"2615":{"from_node_id":"2078061","to_node_id":"2078064","b1":{"x":-2115.0953934742074,"y":1141.5386023933697},"b2":{"x":-1978.7475218805005,"y":1240.4316320049222}},"2616":{"from_node_id":"2078059","to_node_id":"2078065","b1":{"x":-2115.0953934742074,"y":1029.5386023933697},"b2":{"x":-2211.443313303853,"y":1016.7825413469177}}}},"2076249":{"name":"PGPP","bigg_id":"PGPP","reversibility":false,"label_x":-2091.359431560145,"label_y":1570.837491553526,"gene_reaction_rule":"​\n​\n0214","genes":[{"name":"","bigg_id":"​\n​\n0214"}],"metabolites":[{"bigg_id":"pi_c","coefficient":1},{"bigg_id":"pg3p_c","coefficient":-1},{"bigg_id":"pg_c","coefficient":1},{"bigg_id":"h2o_c","coefficient":-1}],"segments":{"2617":{"from_node_id":"2078066","to_node_id":"2078067","b1":null,"b2":null},"2618":{"from_node_id":"2078068","to_node_id":"2078067","b1":null,"b2":null},"2619":{"from_node_id":"2078068","to_node_id":"2078069","b1":{"x":-2121.359431560145,"y":1612.837491553526},"b2":{"x":-2280.836970622645,"y":1578.535489600401}},"2620":{"from_node_id":"2078066","to_node_id":"2078062","b1":{"x":-2121.359431560145,"y":1508.837491553526},"b2":{"x":-2116.83086710702,"y":1336.4052405769635}},"2621":{"from_node_id":"2078068","to_node_id":"2078070","b1":{"x":-2121.359431560145,"y":1616.837491553526},"b2":{"x":-2122.701415463316,"y":1710.0800884829905}},"2622":{"from_node_id":"2078066","to_node_id":"2078071","b1":{"x":-2121.359431560145,"y":1504.837491553526},"b2":{"x":-2096.809138591395,"y":1475.432706397276}}}},"2076250":{"name":"CLPNS","bigg_id":"CLPNS","reversibility":false,"label_x":-2079.9530594898324,"label_y":1879.5492835457135,"gene_reaction_rule":"​\n​\n0147","genes":[{"name":"","bigg_id":"​\n​\n0147"}],"metabolites":[{"bigg_id":"clpn_c","coefficient":1},{"bigg_id":"glyc_c","coefficient":1},{"bigg_id":"pg_c","coefficient":-2}],"segments":{"2623":{"from_node_id":"2078072","to_node_id":"2078073","b1":null,"b2":null},"2624":{"from_node_id":"2078074","to_node_id":"2078073","b1":null,"b2":null},"2625":{"from_node_id":"2078074","to_node_id":"2078075","b1":{"x":-2122.3700516773324,"y":1997.2367835457135},"b2":{"x":-2122.233546246389,"y":2098.985768563388}},"2626":{"from_node_id":"2078074","to_node_id":"2078076","b1":{"x":-2122.3700516773324,"y":1993.2367835457135},"b2":{"x":-2059.7389199539984,"y":2007.880106724602}},"2627":{"from_node_id":"2078072","to_node_id":"2078070","b1":{"x":-2122.3700516773324,"y":1889.2367835457135},"b2":{"x":-2122.9733231617074,"y":1802.4037757332135}}}},"2076251":{"name":"APG3PAT","bigg_id":"APG3PAT","reversibility":false,"label_x":-2071.2084305835824,"label_y":-196.16266103436453,"gene_reaction_rule":"​\n​\n0117","genes":[{"name":"","bigg_id":"​\n​\n0117"}],"metabolites":[{"bigg_id":"pi_c","coefficient":1},{"bigg_id":"glyc3p_c","coefficient":-1},{"bigg_id":"1ag3p_c","coefficient":1},{"bigg_id":"ap_c","coefficient":-1}],"segments":{"2628":{"from_node_id":"2078077","to_node_id":"2078078","b1":null,"b2":null},"2629":{"from_node_id":"2078079","to_node_id":"2078078","b1":null,"b2":null},"2630":{"from_node_id":"2078079","to_node_id":"2078080","b1":{"x":-2105.3698075367074,"y":-191.77655263592703},"b2":{"x":-2126.3698075367074,"y":-172.77655263592703}},"2631":{"from_node_id":"2078077","to_node_id":"2078081","b1":{"x":-2105.3698075367074,"y":-299.77655263592703},"b2":{"x":-1450.064773100638,"y":-351.1627629297351}},"2632":{"from_node_id":"2078079","to_node_id":"2078051","b1":{"x":-2105.3698075367074,"y":-195.77655263592703},"b2":{"x":-2105.3698075367074,"y":-94.09784169842703}},"2633":{"from_node_id":"2078077","to_node_id":"2078082","b1":{"x":-2105.3698075367074,"y":-303.77655263592703},"b2":{"x":-2105.0121446245485,"y":-418.0914275335102}}}},"2076254":{"name":"GLYK","bigg_id":"GLYK","reversibility":false,"label_x":-1091.7688553882701,"label_y":-259.84433217694266,"gene_reaction_rule":"​\n​\n0218","genes":[{"name":"","bigg_id":"​\n​\n0218"}],"metabolites":[{"bigg_id":"glyc3p_c","coefficient":1},{"bigg_id":"adp_c","coefficient":1},{"bigg_id":"glyc_c","coefficient":-1},{"bigg_id":"h_c","coefficient":1},{"bigg_id":"atp_c","coefficient":-1}],"segments":{"2644":{"from_node_id":"2078093","to_node_id":"2078094","b1":null,"b2":null},"2645":{"from_node_id":"2078095","to_node_id":"2078094","b1":null,"b2":null},"2646":{"from_node_id":"2078095","to_node_id":"2078081","b1":{"x":-1092.0023758960826,"y":-348.75189443280203},"b2":{"x":-1345.0742753101451,"y":-350.1639427726458}},"2647":{"from_node_id":"2078095","to_node_id":"2078096","b1":{"x":-1096.0023758960826,"y":-348.75189443280203},"b2":{"x":-1119.3040141147399,"y":-375.8851192515839}},"2648":{"from_node_id":"2078093","to_node_id":"2078097","b1":{"x":-927.2842362476451,"y":-348.75189443280203},"b2":{"x":-628.9247391773326,"y":-352.5479759757708}},"2649":{"from_node_id":"2078095","to_node_id":"2078098","b1":{"x":-1096.0023758960826,"y":-348.75189443280203},"b2":{"x":-1122.6649735523326,"y":-235.80316396405203}},"2650":{"from_node_id":"2078093","to_node_id":"2078099","b1":{"x":-923.2842362476451,"y":-348.75189443280203},"b2":{"x":-903.3037114340234,"y":-369.38988191719716}}}},"2076256":{"name":"ACPPAT","bigg_id":"ACPPAT","reversibility":true,"label_x":-2889.291560466395,"label_y":-178.35827871014578,"gene_reaction_rule":"​\n​\n0419","genes":[{"name":"","bigg_id":"​\n​\n0419"}],"metabolites":[{"bigg_id":"ACP_R_c","coefficient":1},{"bigg_id":"pi_c","coefficient":1},{"bigg_id":"ACP_c","coefficient":-1},{"bigg_id":"ap_c","coefficient":-1}],"segments":{"2655":{"from_node_id":"2078104","to_node_id":"2078105","b1":null,"b2":null},"2656":{"from_node_id":"2078106","to_node_id":"2078105","b1":null,"b2":null},"2657":{"from_node_id":"2078106","to_node_id":"2078049","b1":{"x":-2481.10479288827,"y":-214.01840444256766},"b2":{"x":-2483.63116007577,"y":-110.41202016522391}},"2658":{"from_node_id":"2078106","to_node_id":"2078107","b1":{"x":-2481.10479288827,"y":-210.01840444256766},"b2":{"x":-2504.63116007577,"y":-132.9120201652239}},"2659":{"from_node_id":"2078104","to_node_id":"2078108","b1":{"x":-2481.10479288827,"y":-318.01840444256766},"b2":{"x":-2738.3665622901226,"y":-458.6041035255286}},"2660":{"from_node_id":"2078104","to_node_id":"2078082","b1":{"x":-2481.10479288827,"y":-322.01840444256766},"b2":{"x":-2141.70605759258,"y":-441.5000842879782}}}},"2076257":{"name":"ACPS","bigg_id":"ACPS","reversibility":false,"label_x":-3266.72588663827,"label_y":-396.1953453605364,"gene_reaction_rule":"​\n​\n0513​\n​\n​\n0621","genes":[{"name":"","bigg_id":"​\n​\n0513​\n​\n​\n0621"}],"metabolites":[{"bigg_id":"h_c","coefficient":1},{"bigg_id":"pap_c","coefficient":1},{"bigg_id":"ACP_c","coefficient":1},{"bigg_id":"coa_c","coefficient":-1},{"bigg_id":"apoACP_c","coefficient":-1}],"segments":{"2661":{"from_node_id":"2078110","to_node_id":"2078111","b1":null,"b2":null},"2662":{"from_node_id":"2078112","to_node_id":"2078111","b1":null,"b2":null},"2663":{"from_node_id":"2078112","to_node_id":"2078113","b1":{"x":-2973.68096476327,"y":-485.19821401288016},"b2":{"x":-3000.238826091395,"y":-380.97055288006766}},"2664":{"from_node_id":"2078112","to_node_id":"2078114","b1":{"x":-2973.68096476327,"y":-485.19821401288016},"b2":{"x":-2868.587476240386,"y":-670.9028722685164}},"2665":{"from_node_id":"2078112","to_node_id":"2078108","b1":{"x":-2977.68096476327,"y":-485.19821401288016},"b2":{"x":-2838.332576091395,"y":-481.03683705975516}},"2666":{"from_node_id":"2078110","to_node_id":"2078115","b1":{"x":-3191.74053507577,"y":-485.19821401288016},"b2":{"x":-3264.6955178208664,"y":-667.9877221304463}},"2667":{"from_node_id":"2078110","to_node_id":"2078116","b1":{"x":-3195.74053507577,"y":-485.19821401288016},"b2":{"x":-3413.97405076303,"y":-485.43197144327377}}}},"2076259":{"name":"PSSYN","bigg_id":"PSSYN","reversibility":false,"label_x":-211.156702382711,"label_y":1806.773543557014,"gene_reaction_rule":"​\n​\n0113","genes":[{"name":"","bigg_id":"​\n​\n0113"}],"metabolites":[{"bigg_id":"udpgalfur_c","coefficient":-88},{"bigg_id":"udp_c","coefficient":87},{"bigg_id":"h_c","coefficient":87},{"bigg_id":"udpgltn_c","coefficient":1}],"segments":{"2677":{"from_node_id":"2078126","to_node_id":"2078127","b1":null,"b2":null},"2678":{"from_node_id":"2078128","to_node_id":"2078127","b1":null,"b2":null},"2679":{"from_node_id":"2078126","to_node_id":"2078032","b1":{"x":-250.40575671103477,"y":1708.5557390946724},"b2":{"x":-141.01319375000003,"y":1306.1704465820312}},"2680":{"from_node_id":"2078128","to_node_id":"2078129","b1":{"x":-365.6712412576739,"y":1962.1752241958116},"b2":{"x":-306.37279027791664,"y":2101.578799445418}},"2681":{"from_node_id":"2078128","to_node_id":"2078130","b1":{"x":-367.80575522687934,"y":1965.5581002082101},"b2":{"x":-245.95372415569142,"y":1981.7389237919629}},"2682":{"from_node_id":"2078128","to_node_id":"2078131","b1":{"x":-367.80575522687934,"y":1965.5581002082101},"b2":{"x":-783.6741380376795,"y":2294.7554919395216}}}},"2076260":{"name":"DAGPST","bigg_id":"DAGPST","reversibility":false,"label_x":-1224.68165078125,"label_y":2110.122106738281,"gene_reaction_rule":"​\n​\n0114","genes":[{"name":"","bigg_id":"​\n​\n0114"}],"metabolites":[{"bigg_id":"12dgr_c","coefficient":-1},{"bigg_id":"udpgltn_c","coefficient":-1},{"bigg_id":"udp_c","coefficient":1},{"bigg_id":"h_c","coefficient":1},{"bigg_id":"lgltn_c","coefficient":1}],"segments":{"2683":{"from_node_id":"2078132","to_node_id":"2078133","b1":null,"b2":null},"2684":{"from_node_id":"2078134","to_node_id":"2078133","b1":null,"b2":null},"2685":{"from_node_id":"2078132","to_node_id":"2078037","b1":{"x":-1247.631601953125,"y":2488.531774707031},"b2":{"x":-1232.55469765625,"y":954.1914426757812}},"2686":{"from_node_id":"2078132","to_node_id":"2078131","b1":{"x":-1247.631601953125,"y":2484.531774707031},"b2":{"x":-854.5526914323293,"y":2337.217051835767}},"2687":{"from_node_id":"2078134","to_node_id":"2078136","b1":{"x":-1247.631601953125,"y":2592.531774707031},"b2":{"x":-1424.3894530825996,"y":2773.0569807962584}},"2688":{"from_node_id":"2078134","to_node_id":"2078137","b1":{"x":-1247.631601953125,"y":2596.531774707031},"b2":{"x":-1226.631601953125,"y":2615.531774707031}},"2689":{"from_node_id":"2078134","to_node_id":"2078138","b1":{"x":-1247.631601953125,"y":2596.531774707031},"b2":{"x":-1269.2420128987176,"y":3041.8159661109758}}}},"2076263":{"name":"G6PDA","bigg_id":"G6PDA","reversibility":true,"label_x":2180.682723703556,"label_y":255.05732607268942,"gene_reaction_rule":"​\n​\n0726","genes":[{"name":"","bigg_id":"​\n​\n0726"}],"metabolites":[{"bigg_id":"gam6p_c","coefficient":-1},{"bigg_id":"f6p_c","coefficient":1},{"bigg_id":"nh3_c","coefficient":1},{"bigg_id":"h_c","coefficient":1},{"bigg_id":"h2o_c","coefficient":-1}],"segments":{"2704":{"from_node_id":"2078153","to_node_id":"2078154","b1":null,"b2":null},"2705":{"from_node_id":"2078155","to_node_id":"2078154","b1":null,"b2":null},"2706":{"from_node_id":"2078153","to_node_id":"2078156","b1":{"x":2107.649992931477,"y":247.66916077223448},"b2":{"x":2361.1982906303624,"y":10.276056191827195}},"2707":{"from_node_id":"2078155","to_node_id":"2075396","b1":{"x":2022.4752201006308,"y":342.5902057286122},"b2":{"x":1622.852040625,"y":745.1324216796875}},"2708":{"from_node_id":"2078155","to_node_id":"2078157","b1":{"x":2019.8404369208397,"y":345.59984318111105},"b2":{"x":2038.0696969653243,"y":384.9140837392376}},"2709":{"from_node_id":"2078155","to_node_id":"2078158","b1":{"x":2019.8404369208397,"y":345.59984318111105},"b2":{"x":2074.196911675203,"y":349.2737908133221}},"2710":{"from_node_id":"2078153","to_node_id":"2078159","b1":{"x":2110.284776111271,"y":244.65952331973602},"b2":{"x":2168.3293141747617,"y":131.56836475541434}}}},"2076264":{"name":"GAMpts","bigg_id":"GAMpts","reversibility":false,"label_x":2158.196674176347,"label_y":-616.4494764477206,"gene_reaction_rule":"​\n​\n0233​\n​\n​\n0694​\n​\n​\n0234​\n​\n​\n0779","genes":[{"name":"","bigg_id":"​\n​\n0233​\n​\n​\n0694​\n​\n​\n0234​\n​\n​\n0779"}],"metabolites":[{"bigg_id":"gam6p_c","coefficient":1},{"bigg_id":"gam_e","coefficient":-1},{"bigg_id":"pyr_c","coefficient":1},{"bigg_id":"pep_c","coefficient":-1}],"segments":{"2711":{"from_node_id":"2078160","to_node_id":"2078161","b1":null,"b2":null},"2712":{"from_node_id":"2078162","to_node_id":"2078161","b1":null,"b2":null},"2713":{"from_node_id":"2078162","to_node_id":"2078156","b1":{"x":2371.1097221403743,"y":-275.73831903324293},"b2":{"x":2372.3328245093976,"y":-93.49480053828643}},"2714":{"from_node_id":"2078160","to_node_id":"2078163","b1":{"x":2373.4481769935633,"y":-379.7120254637612},"b2":{"x":2370.998247327048,"y":-502.1513671447717}},"2715":{"from_node_id":"2078162","to_node_id":"2078164","b1":{"x":2371.0197815691,"y":-271.73933032437685},"b2":{"x":2422.437530026396,"y":-243.28537173654203}},"2716":{"from_node_id":"2078160","to_node_id":"2078165","b1":{"x":2373.5381175648376,"y":-383.71101417262736},"b2":{"x":2423.630634561473,"y":-414.43087377634293}}}},"2076281":{"name":"PPM","bigg_id":"PPM","reversibility":true,"label_x":3362.4745304966427,"label_y":1100.7233268852683,"gene_reaction_rule":"​\n​\n0733","genes":[{"name":"","bigg_id":"​\n​\n0733"}],"metabolites":[{"bigg_id":"r1p_c","coefficient":-1},{"bigg_id":"r5p_c","coefficient":1}],"segments":{"2809":{"from_node_id":"2078262","to_node_id":"2078263","b1":null,"b2":null},"2810":{"from_node_id":"2078264","to_node_id":"2078263","b1":null,"b2":null},"2811":{"from_node_id":"2078262","to_node_id":"2078261","b1":{"x":3358.414141142435,"y":1191.8159497267648},"b2":{"x":3387.941430501599,"y":1226.4337079311936}},"2812":{"from_node_id":"2078264","to_node_id":"2075464","b1":{"x":3192.5620446942894,"y":980.2987108074094},"b2":{"x":3108.1095723614976,"y":868.7471419274076}}}},"2076282":{"name":"GLCpts","bigg_id":"GLCpts","reversibility":false,"label_x":739.308827734375,"label_y":-657.3338258789063,"gene_reaction_rule":"​\n​\n0233​\n​\n​\n0694​\n​\n​\n0234​\n​\n​\n0779","genes":[{"name":"","bigg_id":"​\n​\n0233​\n​\n​\n0694​\n​\n​\n0234​\n​\n​\n0779"}],"metabolites":[{"bigg_id":"pep_c","coefficient":-1},{"bigg_id":"g6p_c","coefficient":1},{"bigg_id":"glc__D_e","coefficient":-1},{"bigg_id":"pyr_c","coefficient":1}],"segments":{"2813":{"from_node_id":"2078266","to_node_id":"2078267","b1":null,"b2":null},"2814":{"from_node_id":"2078268","to_node_id":"2078267","b1":null,"b2":null},"2815":{"from_node_id":"2078266","to_node_id":"2078269","b1":{"x":1009.1770528320312,"y":-336.27895527343753},"b2":{"x":1075.2598545972862,"y":-374.6998011668405}},"2816":{"from_node_id":"2078268","to_node_id":"2075395","b1":{"x":1009.1769307617187,"y":-168.78365498046878},"b2":{"x":1004.6005147460937,"y":105.54440898437497}},"2817":{"from_node_id":"2078266","to_node_id":"2078270","b1":{"x":1009.1770528320312,"y":-332.27895527343753},"b2":{"x":1013.7535909179687,"y":-489.9047487304688}},"2818":{"from_node_id":"2078268","to_node_id":"2078271","b1":{"x":1009.1769307617187,"y":-164.78365498046878},"b2":{"x":1057.3636556331578,"y":-113.41287371001349}}}},"2076285":{"name":"GLCpts","bigg_id":"GLCpts","reversibility":false,"label_x":1022.7779749603635,"label_y":3053.244514107387,"gene_reaction_rule":"​\n​\n0233​\n​\n​\n0694​\n​\n​\n0234​\n​\n​\n0779","genes":[{"name":"","bigg_id":"​\n​\n0233​\n​\n​\n0694​\n​\n​\n0234​\n​\n​\n0779"}],"metabolites":[{"bigg_id":"pep_c","coefficient":-1},{"bigg_id":"g6p_c","coefficient":1},{"bigg_id":"glc__D_e","coefficient":-1},{"bigg_id":"pyr_c","coefficient":1}],"segments":{"2832":{"from_node_id":"2078285","to_node_id":"2078286","b1":null,"b2":null},"2833":{"from_node_id":"2078287","to_node_id":"2078286","b1":null,"b2":null},"2834":{"from_node_id":"2078285","to_node_id":"2075338","b1":{"x":1531.1366977189239,"y":3077.049535234116},"b2":{"x":1578.3629460566217,"y":2964.9429661576946}},"2835":{"from_node_id":"2078287","to_node_id":"2078289","b1":{"x":1515.0392603536466,"y":3278.9014476907337},"b2":{"x":1471.347953106632,"y":3310.7025483694038}},"2836":{"from_node_id":"2078285","to_node_id":"2078290","b1":{"x":1531.0784675234568,"y":3081.0491113671983},"b2":{"x":1499.8702601045716,"y":3027.1204477445926}},"2837":{"from_node_id":"2078287","to_node_id":"2076584","b1":{"x":1515.5874469295409,"y":3274.939189309711},"b2":{"x":1573.8235982421875,"y":3516.062641601562}}}},"2076287":{"name":"GAPDP","bigg_id":"GAPDP","reversibility":false,"label_x":2068.1271993046744,"label_y":1944.5050649045477,"gene_reaction_rule":"​\n​\n0451","genes":[{"name":"","bigg_id":"​\n​\n0451"}],"metabolites":[{"bigg_id":"h2o_c","coefficient":-1},{"bigg_id":"nadph_c","coefficient":1},{"bigg_id":"nadp_c","coefficient":-1},{"bigg_id":"g3p_c","coefficient":-1},{"bigg_id":"h_c","coefficient":1},{"bigg_id":"3pg_c","coefficient":1}],"segments":{"2846":{"from_node_id":"2078299","to_node_id":"2078300","b1":null,"b2":null},"2847":{"from_node_id":"2078301","to_node_id":"2078300","b1":null,"b2":null},"2848":{"from_node_id":"2078299","to_node_id":"2078302","b1":{"x":2047.275515890461,"y":1736.5675836920523},"b2":{"x":2044.3603857766648,"y":1715.8423379540727}},"2849":{"from_node_id":"2078301","to_node_id":"2078303","b1":{"x":2045.971872935971,"y":2155.8731534113317},"b2":{"x":2125.0386700509107,"y":2166.7650241406027}},"2850":{"from_node_id":"2078299","to_node_id":"2078304","b1":{"x":2047.275515890461,"y":1736.5675836920523},"b2":{"x":2100.465356253762,"y":1730.9149434745464}},"2851":{"from_node_id":"2078299","to_node_id":"2075576","b1":{"x":2047.2197670480277,"y":1740.5671951815098},"b2":{"x":1676.5198873046875,"y":1524.8001462890625}},"2852":{"from_node_id":"2078301","to_node_id":"2078305","b1":{"x":2045.971872935971,"y":2155.8731534113317},"b2":{"x":2066.7890715273147,"y":2299.343842311324}},"2853":{"from_node_id":"2078301","to_node_id":"2075406","b1":{"x":2046.2577176118934,"y":2151.8833798812643},"b2":{"x":1683.1616554512186,"y":2335.3749399397493}}}},"2076288":{"name":"GAPD","bigg_id":"GAPD","reversibility":true,"label_x":1645.408925390625,"label_y":1782.7378904296875,"gene_reaction_rule":"​\n​\n0607","genes":[{"name":"","bigg_id":"​\n​\n0607"}],"metabolites":[{"bigg_id":"g3p_c","coefficient":-1},{"bigg_id":"13dpg_c","coefficient":1},{"bigg_id":"pi_c","coefficient":-1},{"bigg_id":"nad_c","coefficient":-1},{"bigg_id":"nadh_c","coefficient":1},{"bigg_id":"h_c","coefficient":1}],"segments":{"2854":{"from_node_id":"2078307","to_node_id":"2078308","b1":null,"b2":null},"2855":{"from_node_id":"2078309","to_node_id":"2078308","b1":null,"b2":null},"2856":{"from_node_id":"2078307","to_node_id":"2075576","b1":{"x":1621.7315572265625,"y":1680.00705546875},"b2":{"x":1624.0198873046875,"y":1577.3001462890625}},"2857":{"from_node_id":"2078309","to_node_id":"2078310","b1":{"x":1621.7315572265625,"y":1784.00705546875},"b2":{"x":1624.0198873046875,"y":1891.2906248046875}},"2858":{"from_node_id":"2078307","to_node_id":"2078311","b1":{"x":1621.7315572265625,"y":1676.00705546875},"b2":{"x":1642.7315572265625,"y":1657.00705546875}},"2859":{"from_node_id":"2078307","to_node_id":"2078312","b1":{"x":1621.7315572265625,"y":1676.00705546875},"b2":{"x":1580.9488872567063,"y":1634.8149869174792}},"2860":{"from_node_id":"2078309","to_node_id":"2078313","b1":{"x":1621.7315572265625,"y":1788.00705546875},"b2":{"x":1572.6881649536324,"y":1852.498683437804}},"2861":{"from_node_id":"2078309","to_node_id":"2078314","b1":{"x":1621.7315572265625,"y":1788.00705546875},"b2":{"x":1603.0198873046875,"y":1841.33127421875}}}},"2076289":{"name":"PGK","bigg_id":"PGK","reversibility":true,"label_x":1653.17284140625,"label_y":2140.5599119140625,"gene_reaction_rule":"​\n​\n0606","genes":[{"name":"","bigg_id":"​\n​\n0606"}],"metabolites":[{"bigg_id":"atp_c","coefficient":1},{"bigg_id":"13dpg_c","coefficient":-1},{"bigg_id":"3pg_c","coefficient":1},{"bigg_id":"adp_c","coefficient":-1}],"segments":{"2862":{"from_node_id":"2078315","to_node_id":"2078316","b1":null,"b2":null},"2863":{"from_node_id":"2078317","to_node_id":"2078316","b1":null,"b2":null},"2864":{"from_node_id":"2078317","to_node_id":"2078318","b1":{"x":1624.0198873046875,"y":2197.8445798828125},"b2":{"x":1567.0310886019706,"y":2225.645405835489}},"2865":{"from_node_id":"2078315","to_node_id":"2078310","b1":{"x":1624.0198873046875,"y":2089.8445798828125},"b2":{"x":1624.0198873046875,"y":1996.2906248046875}},"2866":{"from_node_id":"2078317","to_node_id":"2075406","b1":{"x":1624.0198873046875,"y":2193.8445798828125},"b2":{"x":1624.0198873046875,"y":2298.8399412109375}},"2867":{"from_node_id":"2078315","to_node_id":"2078320","b1":{"x":1624.0198873046875,"y":2085.8445798828125},"b2":{"x":1568.8782767663179,"y":2045.7229549341773}}}},"2076290":{"name":"COAabc","bigg_id":"COAabc","reversibility":false,"label_x":-3496.86504679452,"label_y":-1188.7296471183488,"gene_reaction_rule":"​\n​\n0641​\n​\n​\n0642​\n​\n​\n0643​\n​\n​\n0836","genes":[{"name":"","bigg_id":"​\n​\n0641​\n​\n​\n0642​\n​\n​\n0643​\n​\n​\n0836"}],"metabolites":[{"bigg_id":"pi_c","coefficient":1},{"bigg_id":"atp_c","coefficient":-1},{"bigg_id":"h2o_c","coefficient":-1},{"bigg_id":"adp_c","coefficient":1},{"bigg_id":"h_c","coefficient":1},{"bigg_id":"coa_c","coefficient":1},{"bigg_id":"coa_e","coefficient":-1}],"segments":{"2868":{"from_node_id":"2078321","to_node_id":"2078322","b1":null,"b2":null},"2869":{"from_node_id":"2078323","to_node_id":"2078322","b1":null,"b2":null},"2870":{"from_node_id":"2078323","to_node_id":"2078324","b1":{"x":-3267.612849528895,"y":-894.8905357902238},"b2":{"x":-3295.49053507577,"y":-874.5013756339738}},"2871":{"from_node_id":"2078321","to_node_id":"2078325","b1":{"x":-3267.612849528895,"y":-1002.8905357902238},"b2":{"x":-3257.9607176517197,"y":-1017.4993646507913}},"2872":{"from_node_id":"2078321","to_node_id":"2078326","b1":{"x":-3267.612849528895,"y":-1006.8905357902238},"b2":{"x":-3284.37676554452,"y":-1025.8905357902238}},"2873":{"from_node_id":"2078323","to_node_id":"2078327","b1":{"x":-3267.612849528895,"y":-894.8905357902238},"b2":{"x":-3239.2730804138314,"y":-870.9989398807342}},"2874":{"from_node_id":"2078323","to_node_id":"2078328","b1":{"x":-3267.612849528895,"y":-894.8905357902238},"b2":{"x":-3192.71416788827,"y":-933.3584923331925}},"2875":{"from_node_id":"2078323","to_node_id":"2078115","b1":{"x":-3267.612849528895,"y":-898.8905357902238},"b2":{"x":-3268.933650310145,"y":-772.81637807538}},"2876":{"from_node_id":"2078321","to_node_id":"2078329","b1":{"x":-3267.612849528895,"y":-1006.8905357902238},"b2":{"x":-3267.740100730676,"y":-1090.7308576332534}}}},"2076291":{"name":"NACabc","bigg_id":"NACabc","reversibility":false,"label_x":5387.09765625,"label_y":3192.9443359375,"gene_reaction_rule":"​\n​\n0641​\n​\n​\n0642​\n​\n​\n0643​\n​\n​\n0314","genes":[{"name":"","bigg_id":"​\n​\n0641​\n​\n​\n0642​\n​\n​\n0643​\n​\n​\n0314"}],"metabolites":[{"bigg_id":"nac_c","coefficient":1},{"bigg_id":"atp_c","coefficient":-1},{"bigg_id":"pi_c","coefficient":1},{"bigg_id":"h2o_c","coefficient":-1},{"bigg_id":"adp_c","coefficient":1},{"bigg_id":"h_c","coefficient":1},{"bigg_id":"nac_e","coefficient":-1}],"segments":{"2877":{"from_node_id":"2078330","to_node_id":"2078331","b1":null,"b2":null},"2878":{"from_node_id":"2078332","to_node_id":"2078331","b1":null,"b2":null},"2879":{"from_node_id":"2078332","to_node_id":"2077913","b1":{"x":5654.19384765625,"y":3461.55859375},"b2":{"x":5654.19384765625,"y":3507.05859375}},"2880":{"from_node_id":"2078330","to_node_id":"2078333","b1":{"x":5654.19384765625,"y":3353.55859375},"b2":{"x":5699.239739446257,"y":3351.9880077474563}},"2881":{"from_node_id":"2078332","to_node_id":"2078334","b1":{"x":5654.19384765625,"y":3465.55859375},"b2":{"x":5633.19384765625,"y":3484.55859375}},"2882":{"from_node_id":"2078330","to_node_id":"2078335","b1":{"x":5654.19384765625,"y":3353.55859375},"b2":{"x":5775.2080078125,"y":3211.285400390625}},"2883":{"from_node_id":"2078332","to_node_id":"2078336","b1":{"x":5654.19384765625,"y":3465.55859375},"b2":{"x":5696.070960150523,"y":3468.3858624353793}},"2884":{"from_node_id":"2078332","to_node_id":"2078337","b1":{"x":5654.19384765625,"y":3465.55859375},"b2":{"x":5717.19384765625,"y":3484.55859375}},"2885":{"from_node_id":"2078330","to_node_id":"2078338","b1":{"x":5654.19384765625,"y":3357.55859375},"b2":{"x":5654.19384765625,"y":3312.05859375}}}},"2076292":{"name":"COAabc","bigg_id":"COAabc","reversibility":false,"label_x":7766.95166015625,"label_y":3403.346923828125,"gene_reaction_rule":"​\n​\n0641​\n​\n​\n0642​\n​\n​\n0643​\n​\n​\n0836","genes":[{"name":"","bigg_id":"​\n​\n0641​\n​\n​\n0642​\n​\n​\n0643​\n​\n​\n0836"}],"metabolites":[{"bigg_id":"pi_c","coefficient":1},{"bigg_id":"atp_c","coefficient":-1},{"bigg_id":"h2o_c","coefficient":-1},{"bigg_id":"adp_c","coefficient":1},{"bigg_id":"h_c","coefficient":1},{"bigg_id":"coa_c","coefficient":1},{"bigg_id":"coa_e","coefficient":-1}],"segments":{"2886":{"from_node_id":"2078340","to_node_id":"2078341","b1":null,"b2":null},"2887":{"from_node_id":"2078342","to_node_id":"2078341","b1":null,"b2":null},"2888":{"from_node_id":"2078342","to_node_id":"2078343","b1":{"x":7706.3896484375,"y":3573.154296875},"b2":{"x":7553.541986490255,"y":3545.7581611665682}},"2889":{"from_node_id":"2078340","to_node_id":"2078339","b1":{"x":7706.3896484375,"y":3469.154296875},"b2":{"x":7664.357351449658,"y":3428.4872949676305}},"2890":{"from_node_id":"2078340","to_node_id":"2078344","b1":{"x":7706.3896484375,"y":3465.154296875},"b2":{"x":7859.96630859375,"y":3336.83642578125}},"2891":{"from_node_id":"2078342","to_node_id":"2078345","b1":{"x":7706.3896484375,"y":3577.154296875},"b2":{"x":7644.211316517504,"y":3611.748750348998}},"2892":{"from_node_id":"2078342","to_node_id":"2078346","b1":{"x":7706.3896484375,"y":3577.154296875},"b2":{"x":7641.197265625,"y":3679.886962890625}},"2893":{"from_node_id":"2078342","to_node_id":"2078347","b1":{"x":7706.3896484375,"y":3577.154296875},"b2":{"x":7703.842200605992,"y":3650.4001614777767}},"2894":{"from_node_id":"2078340","to_node_id":"2078348","b1":{"x":7706.3896484375,"y":3465.154296875},"b2":{"x":7705.057493201921,"y":3380.1286410507587}}}},"2076293":{"name":"LIPTA","bigg_id":"LIPTA","reversibility":false,"label_x":6703.1416015625,"label_y":5410.0302734375,"gene_reaction_rule":"​\n​\n0401","genes":[{"name":"","bigg_id":"​\n​\n0401"}],"metabolites":[{"bigg_id":"pi_c","coefficient":1},{"bigg_id":"atp_c","coefficient":-1},{"bigg_id":"lys__L_c","coefficient":1},{"bigg_id":"adp_c","coefficient":1},{"bigg_id":"PdhC_c","coefficient":-1},{"bigg_id":"h_c","coefficient":1},{"bigg_id":"h2o_c","coefficient":-1},{"bigg_id":"lplys__L_e","coefficient":-1},{"bigg_id":"lpl_PdhC_c","coefficient":1}],"segments":{"2895":{"from_node_id":"2078350","to_node_id":"2078351","b1":null,"b2":null},"2896":{"from_node_id":"2078352","to_node_id":"2078351","b1":null,"b2":null},"2897":{"from_node_id":"2078352","to_node_id":"2078353","b1":{"x":6603.68115234375,"y":5469.92236328125},"b2":{"x":6668.87353515625,"y":5677.32080078125}},"2898":{"from_node_id":"2078350","to_node_id":"2078349","b1":{"x":6603.68115234375,"y":5361.92236328125},"b2":{"x":6504.635421111018,"y":5297.177030820317}},"2899":{"from_node_id":"2078352","to_node_id":"2078354","b1":{"x":6603.68115234375,"y":5465.92236328125},"b2":{"x":6715.030167516971,"y":5540.740126397875}},"2900":{"from_node_id":"2078352","to_node_id":"2078355","b1":{"x":6603.68115234375,"y":5469.92236328125},"b2":{"x":6489.048123440953,"y":5541.6401460760135}},"2901":{"from_node_id":"2078350","to_node_id":"2078356","b1":{"x":6603.68115234375,"y":5357.92236328125},"b2":{"x":6734.343343182953,"y":5297.075364092587}},"2902":{"from_node_id":"2078352","to_node_id":"2078357","b1":{"x":6603.68115234375,"y":5469.92236328125},"b2":{"x":6521.10546875,"y":5643.10595703125}},"2903":{"from_node_id":"2078350","to_node_id":"2078358","b1":{"x":6603.68115234375,"y":5357.92236328125},"b2":{"x":6515.22998046875,"y":5236.58251953125}},"2904":{"from_node_id":"2078350","to_node_id":"2078359","b1":{"x":6603.68115234375,"y":5357.92236328125},"b2":{"x":6603.591190500457,"y":5247.129721457469}},"2905":{"from_node_id":"2078352","to_node_id":"2078360","b1":{"x":6603.68115234375,"y":5469.92236328125},"b2":{"x":6600.314084580036,"y":5611.674354458479}}}},"2076295":{"name":"BPNT","bigg_id":"BPNT","reversibility":false,"label_x":-2819.67315226327,"label_y":-859.0428795402239,"gene_reaction_rule":"​\n​\n0139","genes":[{"name":"","bigg_id":"​\n​\n0139"}],"metabolites":[{"bigg_id":"pi_c","coefficient":1},{"bigg_id":"h2o_c","coefficient":-1},{"bigg_id":"pap_c","coefficient":-1},{"bigg_id":"amp_c","coefficient":1}],"segments":{"2912":{"from_node_id":"2078367","to_node_id":"2078368","b1":null,"b2":null},"2913":{"from_node_id":"2078369","to_node_id":"2078368","b1":null,"b2":null},"2914":{"from_node_id":"2078369","to_node_id":"2078370","b1":{"x":-2853.44219523202,"y":-913.7352013175677},"b2":{"x":-2874.44219523202,"y":-932.7352013175677}},"2915":{"from_node_id":"2078367","to_node_id":"2078371","b1":{"x":-2853.44219523202,"y":-801.7352013175677},"b2":{"x":-2874.44219523202,"y":-782.7352013175677}},"2916":{"from_node_id":"2078367","to_node_id":"2078114","b1":{"x":-2853.44219523202,"y":-805.7352013175677},"b2":{"x":-2853.44219523202,"y":-760.2352013175677}},"2917":{"from_node_id":"2078369","to_node_id":"2078372","b1":{"x":-2853.44219523202,"y":-909.7352013175677},"b2":{"x":-2853.44219523202,"y":-955.2352013175677}}}},"2076296":{"name":"MAN6PI","bigg_id":"MAN6PI","reversibility":true,"label_x":1400.2422994140625,"label_y":335.42099589843747,"gene_reaction_rule":"​\n​\n0435","genes":[{"name":"","bigg_id":"​\n​\n0435"}],"metabolites":[{"bigg_id":"man6p_c","coefficient":-1},{"bigg_id":"f6p_c","coefficient":1}],"segments":{"2918":{"from_node_id":"2078373","to_node_id":"2078374","b1":null,"b2":null},"2919":{"from_node_id":"2078375","to_node_id":"2078374","b1":null,"b2":null},"2920":{"from_node_id":"2078373","to_node_id":"2078376","b1":{"x":1632.0052388671875,"y":385.11057109374997},"b2":{"x":1636.5816548828125,"y":206.89023417968747}},"2921":{"from_node_id":"2078375","to_node_id":"2075396","b1":{"x":1632.0052388671875,"y":489.11057109374997},"b2":{"x":1622.852040625,"y":745.1324216796875}}}},"2076297":{"name":"MANpts","bigg_id":"MANpts","reversibility":false,"label_x":1424.0242818359372,"label_y":-607.8716676757813,"gene_reaction_rule":"​\n​\n0233​\n​\n​\n0694​\n​\n​\n0234​\n​\n​\n0779","genes":[{"name":"","bigg_id":"​\n​\n0233​\n​\n​\n0694​\n​\n​\n0234​\n​\n​\n0779"}],"metabolites":[{"bigg_id":"pep_c","coefficient":-1},{"bigg_id":"man6p_c","coefficient":1},{"bigg_id":"man_e","coefficient":-1},{"bigg_id":"pyr_c","coefficient":1}],"segments":{"2922":{"from_node_id":"2078377","to_node_id":"2078378","b1":null,"b2":null},"2923":{"from_node_id":"2078379","to_node_id":"2078378","b1":null,"b2":null},"2924":{"from_node_id":"2078377","to_node_id":"2078380","b1":{"x":1641.1959126953122,"y":-354.52822285156253},"b2":{"x":1742.895162661659,"y":-395.5604502981071}},"2925":{"from_node_id":"2078379","to_node_id":"2078376","b1":{"x":1638.9077046874997,"y":-175.59151630859378},"b2":{"x":1636.5816548828122,"y":101.89023417968747}},"2926":{"from_node_id":"2078377","to_node_id":"2078381","b1":{"x":1641.1959126953122,"y":-350.52822285156253},"b2":{"x":1641.1581929687497,"y":-486.69411640625003}},"2927":{"from_node_id":"2078379","to_node_id":"2078382","b1":{"x":1638.9077046874997,"y":-171.59151630859378},"b2":{"x":1735.8575016588252,"y":-138.0744600001053}}}},"2076298":{"name":"AGDC","bigg_id":"AGDC","reversibility":false,"label_x":2574.101575235944,"label_y":45.74873565607942,"gene_reaction_rule":"​\n​\n0493","genes":[{"name":"","bigg_id":"​\n​\n0493"}],"metabolites":[{"bigg_id":"gam6p_c","coefficient":1},{"bigg_id":"h2o_c","coefficient":-1},{"bigg_id":"ac_c","coefficient":1},{"bigg_id":"acgam6p_c","coefficient":-1}],"segments":{"2928":{"from_node_id":"2078383","to_node_id":"2078384","b1":null,"b2":null},"2929":{"from_node_id":"2078385","to_node_id":"2078384","b1":null,"b2":null},"2930":{"from_node_id":"2078385","to_node_id":"2078156","b1":{"x":2660.074719767194,"y":-40.99503875798308},"b2":{"x":2424.990979532819,"y":-40.99503875798308}},"2931":{"from_node_id":"2078383","to_node_id":"2078386","b1":{"x":2828.548352579694,"y":-40.99503875798308},"b2":{"x":2857.272961954694,"y":-61.99503875798308}},"2932":{"from_node_id":"2078385","to_node_id":"2078387","b1":{"x":2656.074719767194,"y":-40.99503875798308},"b2":{"x":2613.037565084347,"y":-82.40958074144412}},"2933":{"from_node_id":"2078383","to_node_id":"2078388","b1":{"x":2824.548352579694,"y":-40.99503875798308},"b2":{"x":3011.017102579694,"y":-40.50483490056121}}}},"2076299":{"name":"AMANPEr","bigg_id":"AMANPEr","reversibility":true,"label_x":3122.537366251569,"label_y":-134.79972625798308,"gene_reaction_rule":"​\n​\n0494","genes":[{"name":"","bigg_id":"​\n​\n0494"}],"metabolites":[{"bigg_id":"acmanap_c","coefficient":-1},{"bigg_id":"acgam6p_c","coefficient":1}],"segments":{"2934":{"from_node_id":"2078389","to_node_id":"2078390","b1":null,"b2":null},"2935":{"from_node_id":"2078391","to_node_id":"2078390","b1":null,"b2":null},"2936":{"from_node_id":"2078389","to_node_id":"2078392","b1":{"x":3376.295178751569,"y":-38.17896820134246},"b2":{"x":3490.443860392194,"y":-38.17896820134246}},"2937":{"from_node_id":"2078391","to_node_id":"2078388","b1":{"x":3272.295178751569,"y":-38.17896820134246},"b2":{"x":3116.017102579694,"y":-40.50483490056121}}}},"2076300":{"name":"AMANK","bigg_id":"AMANK","reversibility":false,"label_x":3771.007825235944,"label_y":55.38652252131379,"gene_reaction_rule":"​\n​\n0495","genes":[{"name":"","bigg_id":"​\n​\n0495"}],"metabolites":[{"bigg_id":"acmanap_c","coefficient":1},{"bigg_id":"atp_c","coefficient":-1},{"bigg_id":"h_c","coefficient":1},{"bigg_id":"adp_c","coefficient":1},{"bigg_id":"acmana_c","coefficient":-1}],"segments":{"2938":{"from_node_id":"2078393","to_node_id":"2078394","b1":null,"b2":null},"2939":{"from_node_id":"2078395","to_node_id":"2078394","b1":null,"b2":null},"2940":{"from_node_id":"2078395","to_node_id":"2078392","b1":{"x":3707.303967814069,"y":-38.17896820134246},"b2":{"x":3595.443860392194,"y":-38.17896820134246}},"2941":{"from_node_id":"2078393","to_node_id":"2078396","b1":{"x":3911.411633829694,"y":-38.17896820134246},"b2":{"x":3942.6281577730715,"y":-71.45203804185385}},"2942":{"from_node_id":"2078395","to_node_id":"2078397","b1":{"x":3703.303967814069,"y":-38.17896820134246},"b2":{"x":3695.933606485944,"y":-140.5857675177487}},"2943":{"from_node_id":"2078395","to_node_id":"2078398","b1":{"x":3703.303967814069,"y":-38.17896820134246},"b2":{"x":3643.114758829694,"y":5.703844298657543}},"2944":{"from_node_id":"2078393","to_node_id":"2078399","b1":{"x":3907.411633829694,"y":-38.17896820134246},"b2":{"x":4138.5883916421935,"y":-40.50483490056121}}}},"2076301":{"name":"AMANabc","bigg_id":"AMANabc","reversibility":false,"label_x":3702.0288213296935,"label_y":-276.2161996466545,"gene_reaction_rule":"​\n​","genes":[{"name":"","bigg_id":"​\n​"}],"metabolites":[{"bigg_id":"acmana_e","coefficient":-1},{"bigg_id":"atp_c","coefficient":-1},{"bigg_id":"h_c","coefficient":1},{"bigg_id":"h2o_c","coefficient":-1},{"bigg_id":"acmana_c","coefficient":1},{"bigg_id":"pi_c","coefficient":1},{"bigg_id":"adp_c","coefficient":1}],"segments":{"2945":{"from_node_id":"2078400","to_node_id":"2078401","b1":null,"b2":null},"2946":{"from_node_id":"2078402","to_node_id":"2078401","b1":null,"b2":null},"2947":{"from_node_id":"2078400","to_node_id":"2078403","b1":{"x":4191.0883916421935,"y":-354.2369515997795},"b2":{"x":4191.0883916421935,"y":-471.75166107243575}},"2948":{"from_node_id":"2078400","to_node_id":"2078404","b1":{"x":4191.0883916421935,"y":-358.2369515997795},"b2":{"x":4264.483773551452,"y":-404.339241452673}},"2949":{"from_node_id":"2078402","to_node_id":"2078405","b1":{"x":4191.0883916421935,"y":-212.347669373217},"b2":{"x":4155.1672490640685,"y":-144.32667327946746}},"2950":{"from_node_id":"2078400","to_node_id":"2078406","b1":{"x":4191.0883916421935,"y":-358.2369515997795},"b2":{"x":4242.5354131265685,"y":-421.1757028204831}},"2951":{"from_node_id":"2078402","to_node_id":"2078399","b1":{"x":4191.0883916421935,"y":-216.347669373217},"b2":{"x":4191.0883916421935,"y":-93.0048349005612}},"2952":{"from_node_id":"2078402","to_node_id":"2078407","b1":{"x":4191.0883916421935,"y":-212.347669373217},"b2":{"x":4227.4040654703185,"y":-139.75745941227996}},"2953":{"from_node_id":"2078402","to_node_id":"2078408","b1":{"x":4191.0883916421935,"y":-212.347669373217},"b2":{"x":4236.545749109009,"y":-177.15398571627534}}}},"2076305":{"name":"5FTHFabc","bigg_id":"5FTHFabc","reversibility":false,"label_x":8633.861328125,"label_y":3224.560302734375,"gene_reaction_rule":"​\n​\n0641​\n​\n​\n0642​\n​\n​\n0643​\n​\n​\n0822","genes":[{"name":"","bigg_id":"​\n​\n0641​\n​\n​\n0642​\n​\n​\n0643​\n​\n​\n0822"}],"metabolites":[{"bigg_id":"5fthf_e","coefficient":-1},{"bigg_id":"adp_c","coefficient":1},{"bigg_id":"h2o_c","coefficient":-1},{"bigg_id":"pi_c","coefficient":1},{"bigg_id":"5fthf_c","coefficient":1},{"bigg_id":"atp_c","coefficient":-1},{"bigg_id":"h_c","coefficient":1}],"segments":{"2979":{"from_node_id":"2078436","to_node_id":"2078437","b1":null,"b2":null},"2980":{"from_node_id":"2078438","to_node_id":"2078437","b1":null,"b2":null},"2981":{"from_node_id":"2078436","to_node_id":"2078435","b1":{"x":8914.017578125,"y":3503.8447265625},"b2":{"x":8914.017578125,"y":3356.575927734375}},"2982":{"from_node_id":"2078438","to_node_id":"2078439","b1":{"x":8914.017578125,"y":3611.8447265625},"b2":{"x":8953.271484375,"y":3651.263916015625}},"2983":{"from_node_id":"2078436","to_node_id":"2078440","b1":{"x":8914.017578125,"y":3499.8447265625},"b2":{"x":8934.564453125,"y":3395.55615234375}},"2984":{"from_node_id":"2078438","to_node_id":"2078441","b1":{"x":8914.017578125,"y":3611.8447265625},"b2":{"x":8851.3447265625,"y":3648.90625}},"2985":{"from_node_id":"2078438","to_node_id":"2078442","b1":{"x":8914.017578125,"y":3607.8447265625},"b2":{"x":8906.4794921875,"y":3717.421630859375}},"2986":{"from_node_id":"2078436","to_node_id":"2078443","b1":{"x":8914.017578125,"y":3499.8447265625},"b2":{"x":8955.188646223443,"y":3442.007927403579}},"2987":{"from_node_id":"2078438","to_node_id":"2078444","b1":{"x":8914.017578125,"y":3611.8447265625},"b2":{"x":8792.5166015625,"y":3576.8349609375}}}},"2076306":{"name":"5FTHFPGS","bigg_id":"5FTHFPGS","reversibility":false,"label_x":8947.787109375,"label_y":3990.630615234375,"gene_reaction_rule":"​\n​\n0823","genes":[{"name":"","bigg_id":"​\n​\n0823"}],"metabolites":[{"bigg_id":"5fthfglu3_c","coefficient":1},{"bigg_id":"5fthf_c","coefficient":-1},{"bigg_id":"adp_c","coefficient":2},{"bigg_id":"pi_c","coefficient":2},{"bigg_id":"glu__L_c","coefficient":-2},{"bigg_id":"atp_c","coefficient":-2},{"bigg_id":"h_c","coefficient":2}],"segments":{"2988":{"from_node_id":"2078445","to_node_id":"2078446","b1":null,"b2":null},"2989":{"from_node_id":"2078447","to_node_id":"2078446","b1":null,"b2":null},"2990":{"from_node_id":"2078447","to_node_id":"2078448","b1":{"x":8906.4794921875,"y":4020.921630859375},"b2":{"x":8902.7099609375,"y":4130.497802734375}},"2991":{"from_node_id":"2078445","to_node_id":"2078442","b1":{"x":8906.4794921875,"y":3916.921630859375},"b2":{"x":8906.4794921875,"y":3822.421630859375}},"2992":{"from_node_id":"2078447","to_node_id":"2078449","b1":{"x":8906.4794921875,"y":4024.921630859375},"b2":{"x":8850.381370252091,"y":4074.761682292121}},"2993":{"from_node_id":"2078447","to_node_id":"2078450","b1":{"x":8906.4794921875,"y":4024.921630859375},"b2":{"x":9109.54235478532,"y":4065.9363196355644}},"2994":{"from_node_id":"2078445","to_node_id":"2078451","b1":{"x":8906.4794921875,"y":3912.921630859375},"b2":{"x":8970.887918603335,"y":3874.4173478998537}},"2995":{"from_node_id":"2078445","to_node_id":"2078452","b1":{"x":8906.4794921875,"y":3912.921630859375},"b2":{"x":8857.953348383546,"y":3887.9644731146245}},"2996":{"from_node_id":"2078447","to_node_id":"2078453","b1":{"x":8906.4794921875,"y":4024.921630859375},"b2":{"x":8820.2197265625,"y":3983.44775390625}}}},"2076307":{"name":"FTHFCL","bigg_id":"FTHFCL","reversibility":false,"label_x":8996.6142578125,"label_y":4389.088134765625,"gene_reaction_rule":"​\n​\n0443","genes":[{"name":"","bigg_id":"​\n​\n0443"}],"metabolites":[{"bigg_id":"pi_c","coefficient":1},{"bigg_id":"5fthfglu3_c","coefficient":-1},{"bigg_id":"methfglu3_c","coefficient":1},{"bigg_id":"atp_c","coefficient":-1},{"bigg_id":"adp_c","coefficient":1}],"segments":{"2997":{"from_node_id":"2078454","to_node_id":"2078455","b1":null,"b2":null},"2998":{"from_node_id":"2078456","to_node_id":"2078455","b1":null,"b2":null},"2999":{"from_node_id":"2078456","to_node_id":"2078457","b1":{"x":8902.7099609375,"y":4448.899169921875},"b2":{"x":8937.6650390625,"y":4545.143310546875}},"3000":{"from_node_id":"2078454","to_node_id":"2078448","b1":{"x":8902.7099609375,"y":4311.151611328125},"b2":{"x":8902.7099609375,"y":4235.497802734375}},"3001":{"from_node_id":"2078456","to_node_id":"2078458","b1":{"x":8902.7099609375,"y":4444.899169921875},"b2":{"x":8901.3212890625,"y":4556.270751953125}},"3002":{"from_node_id":"2078454","to_node_id":"2078459","b1":{"x":8902.7099609375,"y":4307.151611328125},"b2":{"x":8962.06690081362,"y":4279.422118061816}},"3003":{"from_node_id":"2078456","to_node_id":"2078460","b1":{"x":8902.7099609375,"y":4448.899169921875},"b2":{"x":8961.233614889843,"y":4502.30332634116}}}},"2076308":{"name":"MTHFC","bigg_id":"MTHFC","reversibility":true,"label_x":8932.7099609375,"label_y":4831.457763671875,"gene_reaction_rule":"​\n​\n0684","genes":[{"name":"","bigg_id":"​\n​\n0684"}],"metabolites":[{"bigg_id":"h_c","coefficient":1},{"bigg_id":"methfglu3_c","coefficient":-1},{"bigg_id":"h2o_c","coefficient":-1},{"bigg_id":"10fthfglu3_c","coefficient":1}],"segments":{"3004":{"from_node_id":"2078461","to_node_id":"2078462","b1":null,"b2":null},"3005":{"from_node_id":"2078463","to_node_id":"2078462","b1":null,"b2":null},"3006":{"from_node_id":"2078463","to_node_id":"2078464","b1":{"x":8902.7099609375,"y":4877.457763671875},"b2":{"x":8958.59765625,"y":4900.466064453125}},"3007":{"from_node_id":"2078461","to_node_id":"2078458","b1":{"x":8902.7099609375,"y":4769.457763671875},"b2":{"x":8901.3212890625,"y":4661.270751953125}},"3008":{"from_node_id":"2078461","to_node_id":"2078465","b1":{"x":8902.7099609375,"y":4765.457763671875},"b2":{"x":8975.800754784601,"y":4738.971464280385}},"3009":{"from_node_id":"2078463","to_node_id":"2078466","b1":{"x":8902.7099609375,"y":4873.457763671875},"b2":{"x":8901.228515625,"y":4932.964599609375}}}},"2076311":{"name":"FMETTRS","bigg_id":"FMETTRS","reversibility":false,"label_x":8933.5166015625,"label_y":5223.138427734375,"gene_reaction_rule":"​\n​\n0390","genes":[{"name":"","bigg_id":"​\n​\n0390"}],"metabolites":[{"bigg_id":"10fthfglu3_c","coefficient":-1},{"bigg_id":"fmettrna_c","coefficient":1},{"bigg_id":"thfglu3_c","coefficient":1},{"bigg_id":"mettrna_c","coefficient":-1},{"bigg_id":"h_c","coefficient":1}],"segments":{"3024":{"from_node_id":"2078481","to_node_id":"2078482","b1":null,"b2":null},"3025":{"from_node_id":"2078483","to_node_id":"2078482","b1":null,"b2":null},"3026":{"from_node_id":"2078481","to_node_id":"2078466","b1":{"x":8901.228515625,"y":5158.849365234375},"b2":{"x":8901.228515625,"y":5037.964599609375}},"3027":{"from_node_id":"2078483","to_node_id":"2078484","b1":{"x":8901.228515625,"y":5305.750732421875},"b2":{"x":8926.8046875,"y":5336.191650390625}},"3028":{"from_node_id":"2078483","to_node_id":"2078485","b1":{"x":8901.228515625,"y":5301.750732421875},"b2":{"x":8895.1708984375,"y":5490.341064453125}},"3029":{"from_node_id":"2078481","to_node_id":"2078486","b1":{"x":8901.228515625,"y":5154.849365234375},"b2":{"x":8922.228515625,"y":5135.849365234375}},"3030":{"from_node_id":"2078483","to_node_id":"2078487","b1":{"x":8901.228515625,"y":5305.750732421875},"b2":{"x":8877.9404296875,"y":5377.380615234375}}}},"2076312":{"name":"GHMT","bigg_id":"GHMT","reversibility":true,"label_x":9577.56919261465,"label_y":5444.611425476521,"gene_reaction_rule":"​\n​\n0799","genes":[{"name":"","bigg_id":"​\n​\n0799"}],"metabolites":[{"bigg_id":"mlthfglu3_c","coefficient":1},{"bigg_id":"thfglu3_c","coefficient":-1},{"bigg_id":"ser__L_c","coefficient":-1},{"bigg_id":"h2o_c","coefficient":1},{"bigg_id":"gly_c","coefficient":1}],"segments":{"3031":{"from_node_id":"2078488","to_node_id":"2078489","b1":null,"b2":null},"3032":{"from_node_id":"2078490","to_node_id":"2078489","b1":null,"b2":null},"3033":{"from_node_id":"2078490","to_node_id":"2078491","b1":{"x":9814.031565728914,"y":5248.507773751214},"b2":{"x":10031.415319586886,"y":5117.383981118407}},"3034":{"from_node_id":"2078488","to_node_id":"2078485","b1":{"x":9412.82129864981,"y":5429.643405166412},"b2":{"x":8947.6708984375,"y":5542.841064453125}},"3035":{"from_node_id":"2078488","to_node_id":"2078492","b1":{"x":9408.919717864055,"y":5430.525259673801},"b2":{"x":9366.610099916725,"y":5512.835694479553}},"3036":{"from_node_id":"2078490","to_node_id":"2078493","b1":{"x":9817.414531738548,"y":5246.373402420441},"b2":{"x":9816.966879999432,"y":5204.959407703054}},"3037":{"from_node_id":"2078490","to_node_id":"2078494","b1":{"x":9817.414531738548,"y":5246.373402420441},"b2":{"x":9910.55875297,"y":5281.0404764907025}}}},"2076313":{"name":"MTHFD","bigg_id":"MTHFD","reversibility":true,"label_x":9668.916895277041,"label_y":4685.614780482149,"gene_reaction_rule":"​\n​\n0684","genes":[{"name":"","bigg_id":"​\n​\n0684"}],"metabolites":[{"bigg_id":"mlthfglu3_c","coefficient":-1},{"bigg_id":"methfglu3_c","coefficient":1},{"bigg_id":"nadp_c","coefficient":-1},{"bigg_id":"nadph_c","coefficient":1}],"segments":{"3038":{"from_node_id":"2078495","to_node_id":"2078496","b1":null,"b2":null},"3039":{"from_node_id":"2078497","to_node_id":"2078496","b1":null,"b2":null},"3040":{"from_node_id":"2078495","to_node_id":"2078491","b1":{"x":9784.871806470466,"y":4841.898439524373},"b2":{"x":10044.538629280247,"y":5014.05063829411}},"3041":{"from_node_id":"2078497","to_node_id":"2078458","b1":{"x":9356.097520212008,"y":4660.858584575348},"b2":{"x":8947.345265341934,"y":4616.206394835959}},"3042":{"from_node_id":"2078495","to_node_id":"2078499","b1":{"x":9787.80978752422,"y":4844.61289477872},"b2":{"x":10004.128182386286,"y":4833.068947273624}},"3043":{"from_node_id":"2078497","to_node_id":"2078500","b1":{"x":9352.26627357244,"y":4659.708998046661},"b2":{"x":9354.088426351374,"y":4608.646074193914}}}},"2076314":{"name":"GHMT2","bigg_id":"GHMT2","reversibility":false,"label_x":8390.498596762041,"label_y":4300.076739009717,"gene_reaction_rule":"​\n​\n0799","genes":[{"name":"","bigg_id":"​\n​\n0799"}],"metabolites":[{"bigg_id":"5fthfglu3_c","coefficient":1},{"bigg_id":"methfglu3_c","coefficient":-1},{"bigg_id":"h2o_c","coefficient":-1},{"bigg_id":"h_c","coefficient":1}],"segments":{"3044":{"from_node_id":"2078501","to_node_id":"2078502","b1":null,"b2":null},"3045":{"from_node_id":"2078503","to_node_id":"2078502","b1":null,"b2":null},"3046":{"from_node_id":"2078503","to_node_id":"2078448","b1":{"x":8729.335048451487,"y":4322.843854544947},"b2":{"x":8849.243431163874,"y":4215.495127475361}},"3047":{"from_node_id":"2078501","to_node_id":"2078458","b1":{"x":8745.672593388212,"y":4511.984080462277},"b2":{"x":8848.8212890625,"y":4608.770751953125}},"3048":{"from_node_id":"2078501","to_node_id":"2078505","b1":{"x":8746.533646490372,"y":4515.890304669265},"b2":{"x":8684.530610641892,"y":4547.558953931022}},"3049":{"from_node_id":"2078503","to_node_id":"2078506","b1":{"x":8728.455555439788,"y":4318.941740753354},"b2":{"x":8683.500094536339,"y":4234.453779857577}}}},"2076315":{"name":"SPRMabc","bigg_id":"SPRMabc","reversibility":false,"label_x":5417.81640625,"label_y":5177.625,"gene_reaction_rule":"​\n​\n0195​\n​\n​\n0196​\n​\n​\n0197","genes":[{"name":"","bigg_id":"​\n​\n0195​\n​\n​\n0196​\n​\n​\n0197"}],"metabolites":[{"bigg_id":"sprm_c","coefficient":1},{"bigg_id":"adp_c","coefficient":1},{"bigg_id":"h2o_c","coefficient":-1},{"bigg_id":"pi_c","coefficient":1},{"bigg_id":"sprm_e","coefficient":-1},{"bigg_id":"atp_c","coefficient":-1},{"bigg_id":"h_c","coefficient":1}],"segments":{"3050":{"from_node_id":"2078508","to_node_id":"2078509","b1":null,"b2":null},"3051":{"from_node_id":"2078510","to_node_id":"2078509","b1":null,"b2":null},"3052":{"from_node_id":"2078510","to_node_id":"2078511","b1":{"x":5675.38330078125,"y":5547.478515625},"b2":{"x":5673.994140625,"y":5676.3310546875}},"3053":{"from_node_id":"2078510","to_node_id":"2078512","b1":{"x":5675.38330078125,"y":5551.478515625},"b2":{"x":5716.664426911417,"y":5568.7874948060635}},"3054":{"from_node_id":"2078508","to_node_id":"2078507","b1":{"x":5676.7724609375,"y":5407.35888671875},"b2":{"x":5589.476431274288,"y":5336.936599405456}},"3055":{"from_node_id":"2078510","to_node_id":"2078513","b1":{"x":5675.38330078125,"y":5551.478515625},"b2":{"x":5590.615234375,"y":5652.1484375}},"3056":{"from_node_id":"2078508","to_node_id":"2078514","b1":{"x":5676.7724609375,"y":5403.35888671875},"b2":{"x":5676.93957558812,"y":5283.429933755433}},"3057":{"from_node_id":"2078508","to_node_id":"2078515","b1":{"x":5676.7724609375,"y":5403.35888671875},"b2":{"x":5711.679905622364,"y":5379.6137437996795}},"3058":{"from_node_id":"2078510","to_node_id":"2078516","b1":{"x":5675.38330078125,"y":5551.478515625},"b2":{"x":5583.50439453125,"y":5563.89013671875}}}},"2076316":{"name":"ADEt2","bigg_id":"ADEt2","reversibility":false,"label_x":6431.37060546875,"label_y":-1085.4781494140625,"gene_reaction_rule":"​\n​","genes":[{"name":"","bigg_id":"​\n​"}],"metabolites":[{"bigg_id":"ade_c","coefficient":1},{"bigg_id":"ade_e","coefficient":-1},{"bigg_id":"h_e","coefficient":-1},{"bigg_id":"h_c","coefficient":1}],"segments":{"3059":{"from_node_id":"2078518","to_node_id":"2078519","b1":null,"b2":null},"3060":{"from_node_id":"2078520","to_node_id":"2078519","b1":null,"b2":null},"3061":{"from_node_id":"2078520","to_node_id":"2078521","b1":{"x":6394.45361328125,"y":-1030.650390625},"b2":{"x":6394.45361328125,"y":-927.943359375}},"3062":{"from_node_id":"2078518","to_node_id":"2078517","b1":{"x":6394.45361328125,"y":-1134.650390625},"b2":{"x":6394.45361328125,"y":-1180.150390625}},"3063":{"from_node_id":"2078518","to_node_id":"2078522","b1":{"x":6394.45361328125,"y":-1138.650390625},"b2":{"x":6445.6904296875,"y":-1169.275146484375}},"3064":{"from_node_id":"2078520","to_node_id":"2078523","b1":{"x":6394.45361328125,"y":-1026.650390625},"b2":{"x":6444.776137500689,"y":-973.8016152228495}}}},"2076317":{"name":"ADPT","bigg_id":"ADPT","reversibility":false,"label_x":6087.6748046875,"label_y":-468.56988525390625,"gene_reaction_rule":"​\n​\n0413","genes":[{"name":"","bigg_id":"​\n​\n0413"}],"metabolites":[{"bigg_id":"amp_c","coefficient":1},{"bigg_id":"ppi_c","coefficient":1},{"bigg_id":"prpp_c","coefficient":-1},{"bigg_id":"ade_c","coefficient":-1}],"segments":{"3065":{"from_node_id":"2078524","to_node_id":"2078525","b1":null,"b2":null},"3066":{"from_node_id":"2078526","to_node_id":"2078525","b1":null,"b2":null},"3067":{"from_node_id":"2078526","to_node_id":"2078527","b1":{"x":6392.16552734375,"y":-388.8673095703125},"b2":{"x":6392.16552734375,"y":-251.18658447265625}},"3068":{"from_node_id":"2078526","to_node_id":"2078528","b1":{"x":6392.16552734375,"y":-384.8673095703125},"b2":{"x":6399.372791872625,"y":-381.80364773865205}},"3069":{"from_node_id":"2078524","to_node_id":"2078529","b1":{"x":6393.04150390625,"y":-553.1607666015625},"b2":{"x":6516.52577485344,"y":-588.9032190814446}},"3070":{"from_node_id":"2078524","to_node_id":"2078521","b1":{"x":6393.04150390625,"y":-549.1607666015625},"b2":{"x":6394.45361328125,"y":-822.943359375}}}},"2076318":{"name":"PUNP1","bigg_id":"PUNP1","reversibility":true,"label_x":5753.035971528922,"label_y":-900.3679188299934,"gene_reaction_rule":"​\n​\n0747","genes":[{"name":"","bigg_id":"​\n​\n0747"}],"metabolites":[{"bigg_id":"pi_c","coefficient":-1},{"bigg_id":"r1p_c","coefficient":1},{"bigg_id":"adn_c","coefficient":-1},{"bigg_id":"ade_c","coefficient":1}],"segments":{"3071":{"from_node_id":"2078530","to_node_id":"2078531","b1":null,"b2":null},"3072":{"from_node_id":"2078532","to_node_id":"2078531","b1":null,"b2":null},"3073":{"from_node_id":"2078530","to_node_id":"2078533","b1":{"x":5910.195064361924,"y":-796.8763365131211},"b2":{"x":6030.139783240703,"y":-683.6500664996523}},"3074":{"from_node_id":"2078532","to_node_id":"2078534","b1":{"x":6166.675001003224,"y":-868.0725353645487},"b2":{"x":6183.1377833260985,"y":-912.1489035626784}},"3075":{"from_node_id":"2078530","to_node_id":"2078535","b1":{"x":5913.899849304405,"y":-798.3845037883203},"b2":{"x":5846.047952727131,"y":-709.6087271793165}},"3076":{"from_node_id":"2078532","to_node_id":"2078521","b1":{"x":6162.79619462423,"y":-867.0953654334293},"b2":{"x":6341.95361328125,"y":-875.443359375}}}},"2076319":{"name":"ADNabc","bigg_id":"ADNabc","reversibility":false,"label_x":5396.8900649394245,"label_y":-486.44875661768094,"gene_reaction_rule":"​\n​\n0008​\n​\n​\n0009​\n​\n​\n0010​\n​\n​\n0011","genes":[{"name":"","bigg_id":"​\n​\n0008​\n​\n​\n0009​\n​\n​\n0010​\n​\n​\n0011"}],"metabolites":[{"bigg_id":"adn_c","coefficient":1},{"bigg_id":"adp_c","coefficient":1},{"bigg_id":"h2o_c","coefficient":-1},{"bigg_id":"pi_c","coefficient":1},{"bigg_id":"atp_c","coefficient":-1},{"bigg_id":"adn_e","coefficient":-1},{"bigg_id":"h_c","coefficient":1}],"segments":{"3077":{"from_node_id":"2078536","to_node_id":"2078537","b1":null,"b2":null},"3078":{"from_node_id":"2078538","to_node_id":"2078537","b1":null,"b2":null},"3079":{"from_node_id":"2078538","to_node_id":"2078535","b1":{"x":5600.4750258769245,"y":-655.7203935805716},"b2":{"x":5793.2323500956745,"y":-657.1096758071341}},"3080":{"from_node_id":"2078538","to_node_id":"2078539","b1":{"x":5604.4750258769245,"y":-655.7203935805716},"b2":{"x":5655.27624770005,"y":-684.896938192544}},"3081":{"from_node_id":"2078536","to_node_id":"2078540","b1":{"x":5491.0873305644245,"y":-655.7205156508841},"b2":{"x":5369.7474868144245,"y":-532.3757280532278}},"3082":{"from_node_id":"2078538","to_node_id":"2078541","b1":{"x":5604.4750258769245,"y":-655.7203935805716},"b2":{"x":5716.669600312747,"y":-477.7425201774126}},"3083":{"from_node_id":"2078536","to_node_id":"2078542","b1":{"x":5491.0873305644245,"y":-655.7205156508841},"b2":{"x":5450.976841362193,"y":-680.2806031434}},"3084":{"from_node_id":"2078536","to_node_id":"2078543","b1":{"x":5495.0873305644245,"y":-655.7205156508841},"b2":{"x":5384.2938735331745,"y":-658.4989580336966}},"3085":{"from_node_id":"2078538","to_node_id":"2078544","b1":{"x":5604.4750258769245,"y":-655.7203935805716},"b2":{"x":5558.6981704081745,"y":-789.2304643813528}}}},"2076320":{"name":"PUNP2","bigg_id":"PUNP2","reversibility":true,"label_x":7140.159959165741,"label_y":-930.901526362868,"gene_reaction_rule":"​\n​\n0747","genes":[{"name":"","bigg_id":"​\n​\n0747"}],"metabolites":[{"bigg_id":"pi_c","coefficient":-1},{"bigg_id":"ade_c","coefficient":1},{"bigg_id":"2dr1p_c","coefficient":1},{"bigg_id":"dad_2_c","coefficient":-1}],"segments":{"3086":{"from_node_id":"2078545","to_node_id":"2078546","b1":null,"b2":null},"3087":{"from_node_id":"2078547","to_node_id":"2078546","b1":null,"b2":null},"3088":{"from_node_id":"2078545","to_node_id":"2078548","b1":{"x":7180.90594403921,"y":-806.9016855578219},"b2":{"x":7261.21246315201,"y":-825.7780379041851}},"3089":{"from_node_id":"2078547","to_node_id":"2078521","b1":{"x":6888.411853333521,"y":-868.3144776501285},"b2":{"x":6446.95361328125,"y":-875.443359375}},"3090":{"from_node_id":"2078547","to_node_id":"2078549","b1":{"x":6884.433260408957,"y":-868.7277552089233},"b2":{"x":6832.352085665453,"y":-917.8701593606013}},"3091":{"from_node_id":"2078545","to_node_id":"2078550","b1":{"x":7177.095295347393,"y":-808.1178091319462},"b2":{"x":7259.078392275602,"y":-712.192358199741}}}},"2076321":{"name":"DADNabc","bigg_id":"DADNabc","reversibility":false,"label_x":7621.881481265697,"label_y":-1140.9043855698078,"gene_reaction_rule":"​\n​\n0008​\n​\n​\n0009​\n​\n​\n0010​\n​\n​\n0011","genes":[{"name":"","bigg_id":"​\n​\n0008​\n​\n​\n0009​\n​\n​\n0010​\n​\n​\n0011"}],"metabolites":[{"bigg_id":"dad_2_e","coefficient":-1},{"bigg_id":"adp_c","coefficient":1},{"bigg_id":"h2o_c","coefficient":-1},{"bigg_id":"pi_c","coefficient":1},{"bigg_id":"atp_c","coefficient":-1},{"bigg_id":"dad_2_c","coefficient":1},{"bigg_id":"h_c","coefficient":1}],"segments":{"3092":{"from_node_id":"2078551","to_node_id":"2078552","b1":null,"b2":null},"3093":{"from_node_id":"2078553","to_node_id":"2078552","b1":null,"b2":null},"3094":{"from_node_id":"2078551","to_node_id":"2078554","b1":{"x":7658.753551578197,"y":-660.6726961166827},"b2":{"x":7792.099254703197,"y":-659.7735872299639}},"3095":{"from_node_id":"2078553","to_node_id":"2078555","b1":{"x":7550.753551578197,"y":-660.6726961166827},"b2":{"x":7517.841046358428,"y":-695.1893056614158}},"3096":{"from_node_id":"2078551","to_node_id":"2078556","b1":{"x":7662.753551578197,"y":-660.6726961166827},"b2":{"x":7693.232555484447,"y":-609.6399812729327}},"3097":{"from_node_id":"2078553","to_node_id":"2078557","b1":{"x":7550.753551578197,"y":-660.6726961166827},"b2":{"x":7433.169078921947,"y":-537.3279085190264}},"3098":{"from_node_id":"2078551","to_node_id":"2078558","b1":{"x":7662.753551578197,"y":-660.6726961166827},"b2":{"x":7700.161449492061,"y":-684.5970059340115}},"3099":{"from_node_id":"2078553","to_node_id":"2078550","b1":{"x":7554.753551578197,"y":-660.6726961166827},"b2":{"x":7311.652477359447,"y":-659.6924104721514}},"3100":{"from_node_id":"2078553","to_node_id":"2078559","b1":{"x":7550.753551578197,"y":-660.6726961166827},"b2":{"x":7492.677123110621,"y":-761.1622233405443}}}},"2076322":{"name":"DADNK","bigg_id":"DADNK","reversibility":false,"label_x":7429.390270328197,"label_y":-482.09524250340144,"gene_reaction_rule":"​\n​\n0330​ or​\n​\n​\n0382","genes":[],"metabolites":[{"bigg_id":"h_c","coefficient":1},{"bigg_id":"dad_2_c","coefficient":-1},{"bigg_id":"damp_c","coefficient":1},{"bigg_id":"adp_c","coefficient":1},{"bigg_id":"atp_c","coefficient":-1}],"segments":{"3101":{"from_node_id":"2078560","to_node_id":"2078561","b1":null,"b2":null},"3102":{"from_node_id":"2078562","to_node_id":"2078561","b1":null,"b2":null},"3103":{"from_node_id":"2078562","to_node_id":"2078563","b1":{"x":7303.337535953197,"y":-380.43801594090144},"b2":{"x":7344.056285953197,"y":-326.4966707260577}},"3104":{"from_node_id":"2078560","to_node_id":"2078550","b1":{"x":7301.925426578197,"y":-520.9152498276202},"b2":{"x":7259.152477359447,"y":-607.1924104721514}},"3105":{"from_node_id":"2078562","to_node_id":"2078564","b1":{"x":7303.337535953197,"y":-384.43801594090144},"b2":{"x":7256.374157046947,"y":-247.03909015965144}},"3106":{"from_node_id":"2078562","to_node_id":"2078565","b1":{"x":7303.337535953197,"y":-380.43801594090144},"b2":{"x":7334.454959991476,"y":-358.6873657128548}},"3107":{"from_node_id":"2078560","to_node_id":"2078566","b1":{"x":7301.925426578197,"y":-524.9152498276202},"b2":{"x":7317.060522490451,"y":-533.5762223610441}}}},"2076323":{"name":"NTD6","bigg_id":"NTD6","reversibility":false,"label_x":6914.470348453197,"label_y":-444.70110798191706,"gene_reaction_rule":"​\n​","genes":[{"name":"","bigg_id":"​\n​"}],"metabolites":[{"bigg_id":"pi_c","coefficient":1},{"bigg_id":"dad_2_c","coefficient":1},{"bigg_id":"h2o_c","coefficient":-1},{"bigg_id":"damp_c","coefficient":-1}],"segments":{"3108":{"from_node_id":"2078567","to_node_id":"2078568","b1":null,"b2":null},"3109":{"from_node_id":"2078569","to_node_id":"2078568","b1":null,"b2":null},"3110":{"from_node_id":"2078569","to_node_id":"2078570","b1":{"x":7206.609508609447,"y":-524.0161409409014},"b2":{"x":7142.338024234447,"y":-560.8719148666827}},"3111":{"from_node_id":"2078569","to_node_id":"2078550","b1":{"x":7206.609508609447,"y":-520.0161409409014},"b2":{"x":7256.374157046947,"y":-596.0787324936358}},"3112":{"from_node_id":"2078567","to_node_id":"2078572","b1":{"x":7206.609508609447,"y":-399.30764484715144},"b2":{"x":7158.618785953197,"y":-301.55422687840144}},"3113":{"from_node_id":"2078567","to_node_id":"2078564","b1":{"x":7206.609508609447,"y":-403.30764484715144},"b2":{"x":7256.374157046947,"y":-247.03909015965144}}}},"2076324":{"name":"DADK","bigg_id":"DADK","reversibility":true,"label_x":7307.843395328197,"label_y":-15.496853831526437,"gene_reaction_rule":"​\n​\n0651","genes":[{"name":"","bigg_id":"​\n​\n0651"}],"metabolites":[{"bigg_id":"dadp_c","coefficient":1},{"bigg_id":"damp_c","coefficient":-1},{"bigg_id":"adp_c","coefficient":1},{"bigg_id":"atp_c","coefficient":-1}],"segments":{"3114":{"from_node_id":"2078573","to_node_id":"2078574","b1":null,"b2":null},"3115":{"from_node_id":"2078575","to_node_id":"2078574","b1":null,"b2":null},"3116":{"from_node_id":"2078575","to_node_id":"2078576","b1":{"x":7252.672985171947,"y":47.09775066066106},"b2":{"x":7251.797008609447,"y":210.8484220473798}},"3117":{"from_node_id":"2078573","to_node_id":"2078564","b1":{"x":7252.672985171947,"y":-56.90224933933894},"b2":{"x":7256.374157046947,"y":-142.03909015965144}},"3118":{"from_node_id":"2078575","to_node_id":"2078577","b1":{"x":7252.672985171947,"y":51.09775066066106},"b2":{"x":7289.203995842422,"y":93.99717218436892}},"3119":{"from_node_id":"2078573","to_node_id":"2078578","b1":{"x":7252.672985171947,"y":-60.90224933933894},"b2":{"x":7292.583499792339,"y":-100.51420978296582}}}},"2076325":{"name":"ADK1","bigg_id":"ADK1","reversibility":true,"label_x":6093.72802734375,"label_y":-22.80230712890625,"gene_reaction_rule":"​\n​\n0651","genes":[{"name":"","bigg_id":"​\n​\n0651"}],"metabolites":[{"bigg_id":"amp_c","coefficient":-1},{"bigg_id":"atp_c","coefficient":-1},{"bigg_id":"adp_c","coefficient":2}],"segments":{"3120":{"from_node_id":"2078579","to_node_id":"2078580","b1":null,"b2":null},"3121":{"from_node_id":"2078581","to_node_id":"2078580","b1":null,"b2":null},"3122":{"from_node_id":"2078579","to_node_id":"2078527","b1":{"x":6394.45361328125,"y":-4.57879638671875},"b2":{"x":6392.16552734375,"y":-146.18658447265625}},"3123":{"from_node_id":"2078579","to_node_id":"2078582","b1":{"x":6394.45361328125,"y":-8.57879638671875},"b2":{"x":6515.556577095246,"y":-62.29911057777934}},"3124":{"from_node_id":"2078581","to_node_id":"2078583","b1":{"x":6394.45361328125,"y":129.65802001953125},"b2":{"x":6392.16552734375,"y":213.565673828125}}}},"2076326":{"name":"RNDR1","bigg_id":"RNDR1","reversibility":false,"label_x":6696.54931640625,"label_y":346.44989013671875,"gene_reaction_rule":"​\n​\n0771​\n​\n​\n0772​\n​\n​\n0773","genes":[{"name":"","bigg_id":"​\n​\n0771​\n​\n​\n0772​\n​\n​\n0773"}],"metabolites":[{"bigg_id":"trdox_c","coefficient":1},{"bigg_id":"dadp_c","coefficient":1},{"bigg_id":"adp_c","coefficient":-1},{"bigg_id":"h2o_c","coefficient":1},{"bigg_id":"trdrd_c","coefficient":-1}],"segments":{"3125":{"from_node_id":"2078584","to_node_id":"2078585","b1":null,"b2":null},"3126":{"from_node_id":"2078586","to_node_id":"2078585","b1":null,"b2":null},"3127":{"from_node_id":"2078586","to_node_id":"2078587","b1":{"x":6982.91259765625,"y":263.28729248046875},"b2":{"x":7020.859141695533,"y":164.45827952303677}},"3128":{"from_node_id":"2078586","to_node_id":"2078576","b1":{"x":6978.91259765625,"y":263.28729248046875},"b2":{"x":7191.11767578125,"y":261.8980712890625}},"3129":{"from_node_id":"2078584","to_node_id":"2078583","b1":{"x":6689.93359375,"y":264.6993408203125},"b2":{"x":6444.66552734375,"y":266.065673828125}},"3130":{"from_node_id":"2078586","to_node_id":"2078589","b1":{"x":6982.91259765625,"y":263.28729248046875},"b2":{"x":6979.944982634336,"y":294.1765363236955}},"3131":{"from_node_id":"2078584","to_node_id":"2078590","b1":{"x":6685.93359375,"y":264.6993408203125},"b2":{"x":6644.074845889563,"y":174.24149892564319}}}},"2076327":{"name":"PYK","bigg_id":"PYK","reversibility":false,"label_x":6438.74560546875,"label_y":508.09295654296875,"gene_reaction_rule":"​\n​\n0221","genes":[{"name":"","bigg_id":"​\n​\n0221"}],"metabolites":[{"bigg_id":"pyr_c","coefficient":1},{"bigg_id":"pep_c","coefficient":-1},{"bigg_id":"atp_c","coefficient":1},{"bigg_id":"adp_c","coefficient":-1},{"bigg_id":"h_c","coefficient":-1}],"segments":{"3132":{"from_node_id":"2078591","to_node_id":"2078592","b1":null,"b2":null},"3133":{"from_node_id":"2078593","to_node_id":"2078592","b1":null,"b2":null},"3134":{"from_node_id":"2078593","to_node_id":"2078594","b1":{"x":6393.0654296875,"y":597.1678466796875},"b2":{"x":6456.272766344494,"y":611.8047666971851}},"3135":{"from_node_id":"2078591","to_node_id":"2078595","b1":{"x":6393.0654296875,"y":388.912109375},"b2":{"x":6478.924616808283,"y":341.3873088730337}},"3136":{"from_node_id":"2078593","to_node_id":"2078596","b1":{"x":6393.0654296875,"y":601.1678466796875},"b2":{"x":6392.064022864775,"y":675.3233217637746}},"3137":{"from_node_id":"2078591","to_node_id":"2078583","b1":{"x":6393.0654296875,"y":392.912109375},"b2":{"x":6392.16552734375,"y":318.565673828125}},"3138":{"from_node_id":"2078591","to_node_id":"2078597","b1":{"x":6393.0654296875,"y":388.912109375},"b2":{"x":6334.435546875,"y":391.689208984375}}}},"2076328":{"name":"PYK5","bigg_id":"PYK5","reversibility":false,"label_x":6968.387828921947,"label_y":516.7043790786298,"gene_reaction_rule":"​\n​\n0221","genes":[{"name":"","bigg_id":"​\n​\n0221"}],"metabolites":[{"bigg_id":"datp_c","coefficient":1},{"bigg_id":"pyr_c","coefficient":1},{"bigg_id":"dadp_c","coefficient":-1},{"bigg_id":"pep_c","coefficient":-1},{"bigg_id":"h_c","coefficient":-1}],"segments":{"3139":{"from_node_id":"2078598","to_node_id":"2078599","b1":null,"b2":null},"3140":{"from_node_id":"2078600","to_node_id":"2078599","b1":null,"b2":null},"3141":{"from_node_id":"2078600","to_node_id":"2078601","b1":{"x":7250.407848453197,"y":572.7412443130048},"b2":{"x":7251.797496890697,"y":655.4529142348798}},"3142":{"from_node_id":"2078600","to_node_id":"2078602","b1":{"x":7250.407848453197,"y":576.7412443130048},"b2":{"x":7191.142968366578,"y":617.9721440749211}},"3143":{"from_node_id":"2078598","to_node_id":"2078576","b1":{"x":7251.819957828197,"y":360.09274577784856},"b2":{"x":7251.797008609447,"y":315.8484220473798}},"3144":{"from_node_id":"2078598","to_node_id":"2078603","b1":{"x":7251.819957828197,"y":356.09274577784856},"b2":{"x":7197.613214479578,"y":337.2028127983629}},"3145":{"from_node_id":"2078598","to_node_id":"2078604","b1":{"x":7251.819957828197,"y":356.09274577784856},"b2":{"x":7219.167614078197,"y":343.0001554458173}}}},"2076329":{"name":"GUAt2","bigg_id":"GUAt2","reversibility":false,"label_x":9848.28125,"label_y":-1037.515625,"gene_reaction_rule":"​\n​","genes":[{"name":"","bigg_id":"​\n​"}],"metabolites":[{"bigg_id":"gua_c","coefficient":1},{"bigg_id":"h_e","coefficient":-1},{"bigg_id":"gua_e","coefficient":-1},{"bigg_id":"h_c","coefficient":1}],"segments":{"3146":{"from_node_id":"2078606","to_node_id":"2078607","b1":null,"b2":null},"3147":{"from_node_id":"2078608","to_node_id":"2078607","b1":null,"b2":null},"3148":{"from_node_id":"2078608","to_node_id":"2078609","b1":{"x":9816.935546875,"y":-941.6728515625},"b2":{"x":9816.935546875,"y":-896.1728515625}},"3149":{"from_node_id":"2078606","to_node_id":"2078605","b1":{"x":9816.935546875,"y":-1045.6728515625},"b2":{"x":9701.6865234375,"y":-1051.9287109375}},"3150":{"from_node_id":"2078606","to_node_id":"2078610","b1":{"x":9816.935546875,"y":-1049.6728515625},"b2":{"x":9818.215511581384,"y":-1153.1469712548978}},"3151":{"from_node_id":"2078608","to_node_id":"2078611","b1":{"x":9816.935546875,"y":-937.6728515625},"b2":{"x":9838.38671875,"y":-921.2880859375}}}},"2076330":{"name":"GUAPRT","bigg_id":"GUAPRT","reversibility":false,"label_x":9851.6435546875,"label_y":-371.77099609375,"gene_reaction_rule":"​\n​\n0216","genes":[{"name":"","bigg_id":"​\n​\n0216"}],"metabolites":[{"bigg_id":"ppi_c","coefficient":1},{"bigg_id":"gua_c","coefficient":-1},{"bigg_id":"prpp_c","coefficient":-1},{"bigg_id":"gmp_c","coefficient":1}],"segments":{"3152":{"from_node_id":"2078612","to_node_id":"2078613","b1":null,"b2":null},"3153":{"from_node_id":"2078614","to_node_id":"2078613","b1":null,"b2":null},"3154":{"from_node_id":"2078614","to_node_id":"2078615","b1":{"x":9816.513671875,"y":-384.427490234375},"b2":{"x":9850.5556640625,"y":-287.494384765625}},"3155":{"from_node_id":"2078612","to_node_id":"2078609","b1":{"x":9816.513671875,"y":-492.427490234375},"b2":{"x":9816.935546875,"y":-791.1728515625}},"3156":{"from_node_id":"2078612","to_node_id":"2078616","b1":{"x":9816.513671875,"y":-496.427490234375},"b2":{"x":9871.249048034091,"y":-541.0519082445795}},"3157":{"from_node_id":"2078614","to_node_id":"2078617","b1":{"x":9816.513671875,"y":-388.427490234375},"b2":{"x":9816.935546875,"y":-238.82086181640625}}}},"2076331":{"name":"PUNP3","bigg_id":"PUNP3","reversibility":true,"label_x":9182.179548584701,"label_y":-876.5542285814902,"gene_reaction_rule":"​\n​\n0747","genes":[{"name":"","bigg_id":"​\n​\n0747"}],"metabolites":[{"bigg_id":"pi_c","coefficient":-1},{"bigg_id":"gua_c","coefficient":1},{"bigg_id":"gsn_c","coefficient":-1},{"bigg_id":"r1p_c","coefficient":1}],"segments":{"3158":{"from_node_id":"2078618","to_node_id":"2078619","b1":null,"b2":null},"3159":{"from_node_id":"2078620","to_node_id":"2078619","b1":null,"b2":null},"3160":{"from_node_id":"2078618","to_node_id":"2078621","b1":{"x":9316.888847807284,"y":-767.4949533206367},"b2":{"x":9279.616917835023,"y":-653.3369569905126}},"3161":{"from_node_id":"2078620","to_node_id":"2078609","b1":{"x":9594.691194560399,"y":-827.9849387461286},"b2":{"x":9764.435546875,"y":-843.6728515625}},"3162":{"from_node_id":"2078618","to_node_id":"2078622","b1":{"x":9320.685161209469,"y":-768.7551138471101},"b2":{"x":9191.533076745363,"y":-679.9046563900622}},"3163":{"from_node_id":"2078620","to_node_id":"2078623","b1":{"x":9598.676332767896,"y":-828.3294289015479},"b2":{"x":9598.880688806568,"y":-852.426259841496}}}},"2076332":{"name":"GSNabc","bigg_id":"GSNabc","reversibility":false,"label_x":8704.53324106726,"label_y":-548.2803091861175,"gene_reaction_rule":"​\n​\n0008​\n​\n​\n0009​\n​\n​\n0010​\n​\n​\n0011","genes":[{"name":"","bigg_id":"​\n​\n0008​\n​\n​\n0009​\n​\n​\n0010​\n​\n​\n0011"}],"metabolites":[{"bigg_id":"gsn_c","coefficient":1},{"bigg_id":"h2o_c","coefficient":-1},{"bigg_id":"adp_c","coefficient":1},{"bigg_id":"pi_c","coefficient":1},{"bigg_id":"gsn_e","coefficient":-1},{"bigg_id":"atp_c","coefficient":-1},{"bigg_id":"h_c","coefficient":1}],"segments":{"3164":{"from_node_id":"2078624","to_node_id":"2078625","b1":null,"b2":null},"3165":{"from_node_id":"2078626","to_node_id":"2078625","b1":null,"b2":null},"3166":{"from_node_id":"2078626","to_node_id":"2078622","b1":{"x":8938.32718637976,"y":-648.1003775454925},"b2":{"x":9095.95316294226,"y":-649.8984732486175}},"3167":{"from_node_id":"2078624","to_node_id":"2078627","b1":{"x":8774.75882700476,"y":-648.1003775454925},"b2":{"x":8688.30765512976,"y":-564.29605625643}},"3168":{"from_node_id":"2078626","to_node_id":"2078628","b1":{"x":8942.32718637976,"y":-648.1003775454925},"b2":{"x":8971.78956818091,"y":-676.351631987279}},"3169":{"from_node_id":"2078626","to_node_id":"2078629","b1":{"x":8942.32718637976,"y":-648.1003775454925},"b2":{"x":8989.142830353676,"y":-513.9440499851034}},"3170":{"from_node_id":"2078624","to_node_id":"2078630","b1":{"x":8778.75882700476,"y":-648.1003775454925},"b2":{"x":8724.92386606726,"y":-648.1003775454925}},"3171":{"from_node_id":"2078624","to_node_id":"2078631","b1":{"x":8774.75882700476,"y":-648.1003775454925},"b2":{"x":8759.645409489938,"y":-667.2092718229363}},"3172":{"from_node_id":"2078626","to_node_id":"2078632","b1":{"x":8942.32718637976,"y":-648.1003775454925},"b2":{"x":8924.11234262976,"y":-748.3100943423675}}}},"2076333":{"name":"NTD9","bigg_id":"NTD9","reversibility":false,"label_x":9283.509467226337,"label_y":-371.7326596811157,"gene_reaction_rule":"​\n​","genes":[{"name":"","bigg_id":"​\n​"}],"metabolites":[{"bigg_id":"pi_c","coefficient":1},{"bigg_id":"gsn_c","coefficient":1},{"bigg_id":"h2o_c","coefficient":-1},{"bigg_id":"gmp_c","coefficient":-1}],"segments":{"3173":{"from_node_id":"2078633","to_node_id":"2078634","b1":null,"b2":null},"3174":{"from_node_id":"2078635","to_node_id":"2078634","b1":null,"b2":null},"3175":{"from_node_id":"2078635","to_node_id":"2078636","b1":{"x":9146.356084879735,"y":-506.68691192444726},"b2":{"x":9208.104751052335,"y":-536.3225509423354}},"3176":{"from_node_id":"2078635","to_node_id":"2078622","b1":{"x":9148.498986618904,"y":-503.30934295605294},"b2":{"x":9148.45316294226,"y":-597.3984732486175}},"3177":{"from_node_id":"2078633","to_node_id":"2078637","b1":{"x":9381.429322326265,"y":-285.91343085618223},"b2":{"x":9428.83562125367,"y":-241.03355331667842}},"3178":{"from_node_id":"2078633","to_node_id":"2078617","b1":{"x":9378.095571183945,"y":-288.12388404978674},"b2":{"x":9766.927876806796,"y":-190.3563315366407}}}},"2076334":{"name":"PUNP4","bigg_id":"PUNP4","reversibility":true,"label_x":10384.840728723277,"label_y":-881.1732852888538,"gene_reaction_rule":"​\n​\n0747","genes":[{"name":"","bigg_id":"​\n​\n0747"}],"metabolites":[{"bigg_id":"pi_c","coefficient":-1},{"bigg_id":"gua_c","coefficient":1},{"bigg_id":"dgsn_c","coefficient":-1},{"bigg_id":"2dr1p_c","coefficient":1}],"segments":{"3179":{"from_node_id":"2078639","to_node_id":"2078640","b1":null,"b2":null},"3180":{"from_node_id":"2078641","to_node_id":"2078640","b1":null,"b2":null},"3181":{"from_node_id":"2078639","to_node_id":"2078642","b1":{"x":10527.954814359788,"y":-716.6374065015771},"b2":{"x":10564.18211279376,"y":-727.5204236343828}},"3182":{"from_node_id":"2078641","to_node_id":"2078609","b1":{"x":10221.478763844443,"y":-813.3201565534445},"b2":{"x":9869.435546875,"y":-843.6728515625}},"3183":{"from_node_id":"2078639","to_node_id":"2078643","b1":{"x":10524.29031670747,"y":-718.2409828035311},"b2":{"x":10559.690471336207,"y":-688.2831678405427}},"3184":{"from_node_id":"2078641","to_node_id":"2078644","b1":{"x":10217.507878702469,"y":-813.8018942302182},"b2":{"x":10152.122520969888,"y":-856.9573365939286}}}},"2076335":{"name":"DGSNabc","bigg_id":"DGSNabc","reversibility":false,"label_x":10827.062038335225,"label_y":-1167.8537106039917,"gene_reaction_rule":"​\n​\n0008​\n​\n​\n0009​\n​\n​\n0010​\n​\n​\n0011","genes":[{"name":"","bigg_id":"​\n​\n0008​\n​\n​\n0009​\n​\n​\n0010​\n​\n​\n0011"}],"metabolites":[{"bigg_id":"adp_c","coefficient":1},{"bigg_id":"h2o_c","coefficient":-1},{"bigg_id":"pi_c","coefficient":1},{"bigg_id":"dgsn_c","coefficient":1},{"bigg_id":"atp_c","coefficient":-1},{"bigg_id":"dgsn_e","coefficient":-1},{"bigg_id":"h_c","coefficient":1}],"segments":{"3185":{"from_node_id":"2078645","to_node_id":"2078646","b1":null,"b2":null},"3186":{"from_node_id":"2078647","to_node_id":"2078646","b1":null,"b2":null},"3187":{"from_node_id":"2078647","to_node_id":"2078648","b1":{"x":10794.019069585225,"y":-659.2560543539915},"b2":{"x":10732.84099034218,"y":-713.4053994243918}},"3188":{"from_node_id":"2078645","to_node_id":"2078649","b1":{"x":10939.999538335225,"y":-659.2560543539915},"b2":{"x":11006.771999272725,"y":-593.8034786703978}},"3189":{"from_node_id":"2078647","to_node_id":"2078650","b1":{"x":10794.019069585225,"y":-659.2560543539915},"b2":{"x":10681.065944585225,"y":-591.7331051352415}},"3190":{"from_node_id":"2078647","to_node_id":"2078643","b1":{"x":10798.019069585225,"y":-659.2560543539915},"b2":{"x":10655.936061772725,"y":-659.2560543539915}},"3191":{"from_node_id":"2078645","to_node_id":"2078651","b1":{"x":10939.999538335225,"y":-659.2560543539915},"b2":{"x":11001.227134010876,"y":-707.5177494600874}},"3192":{"from_node_id":"2078645","to_node_id":"2078652","b1":{"x":10935.999538335225,"y":-659.2560543539915},"b2":{"x":11068.168483647725,"y":-659.2560543539915}},"3193":{"from_node_id":"2078647","to_node_id":"2078653","b1":{"x":10794.019069585225,"y":-659.2560543539915},"b2":{"x":10760.146022710225,"y":-533.4516109946165}}}},"2076336":{"name":"DGSNK","bigg_id":"DGSNK","reversibility":false,"label_x":10776.396022710225,"label_y":-486.38972134617904,"gene_reaction_rule":"​\n​\n0330​ or​\n​\n​\n0382","genes":[],"metabolites":[{"bigg_id":"dgsn_c","coefficient":-1},{"bigg_id":"atp_c","coefficient":-1},{"bigg_id":"dgmp_c","coefficient":1},{"bigg_id":"adp_c","coefficient":1},{"bigg_id":"h_c","coefficient":1}],"segments":{"3194":{"from_node_id":"2078654","to_node_id":"2078655","b1":null,"b2":null},"3195":{"from_node_id":"2078656","to_node_id":"2078655","b1":null,"b2":null},"3196":{"from_node_id":"2078654","to_node_id":"2078643","b1":{"x":10648.690944585225,"y":-503.5363888266478},"b2":{"x":10603.436061772725,"y":-606.7560543539915}},"3197":{"from_node_id":"2078654","to_node_id":"2078657","b1":{"x":10648.690944585225,"y":-507.5363888266478},"b2":{"x":10666.158014952674,"y":-524.6622106653442}},"3198":{"from_node_id":"2078656","to_node_id":"2078658","b1":{"x":10651.017116460225,"y":-388.51765103367904},"b2":{"x":10603.436061772725,"y":-242.43500943211654}},"3199":{"from_node_id":"2078656","to_node_id":"2078659","b1":{"x":10651.017116460225,"y":-384.51765103367904},"b2":{"x":10682.46146088321,"y":-361.51743537714765}},"3200":{"from_node_id":"2078656","to_node_id":"2078660","b1":{"x":10651.017116460225,"y":-384.51765103367904},"b2":{"x":10910.84510502421,"y":-336.95259026567}}}},"2076337":{"name":"NTD8","bigg_id":"NTD8","reversibility":false,"label_x":10276.325710210225,"label_y":-480.3729671957884,"gene_reaction_rule":"​\n​","genes":[{"name":"","bigg_id":"​\n​"}],"metabolites":[{"bigg_id":"pi_c","coefficient":1},{"bigg_id":"dgsn_c","coefficient":1},{"bigg_id":"dgmp_c","coefficient":-1},{"bigg_id":"h2o_c","coefficient":-1}],"segments":{"3201":{"from_node_id":"2078661","to_node_id":"2078662","b1":null,"b2":null},"3202":{"from_node_id":"2078663","to_node_id":"2078662","b1":null,"b2":null},"3203":{"from_node_id":"2078663","to_node_id":"2078664","b1":{"x":10559.917507085225,"y":-502.1622738364134},"b2":{"x":10496.599147710225,"y":-525.3251156332884}},"3204":{"from_node_id":"2078663","to_node_id":"2078643","b1":{"x":10559.917507085225,"y":-498.1622738364134},"b2":{"x":10604.824733647725,"y":-594.2530636313353}},"3205":{"from_node_id":"2078661","to_node_id":"2078658","b1":{"x":10559.917507085225,"y":-394.1622738364134},"b2":{"x":10603.436061772725,"y":-242.43500943211654}},"3206":{"from_node_id":"2078661","to_node_id":"2078666","b1":{"x":10559.917507085225,"y":-390.1622738364134},"b2":{"x":10542.148952397725,"y":-348.28757901219467}}}},"2076338":{"name":"GK1","bigg_id":"GK1","reversibility":true,"label_x":9473.23828125,"label_y":2.125701904296875,"gene_reaction_rule":"​\n​\n0203","genes":[{"name":"","bigg_id":"​\n​\n0203"}],"metabolites":[{"bigg_id":"gmp_c","coefficient":-1},{"bigg_id":"atp_c","coefficient":-1},{"bigg_id":"adp_c","coefficient":1},{"bigg_id":"gdp_c","coefficient":1}],"segments":{"3207":{"from_node_id":"2078667","to_node_id":"2078668","b1":null,"b2":null},"3208":{"from_node_id":"2078669","to_node_id":"2078668","b1":null,"b2":null},"3209":{"from_node_id":"2078667","to_node_id":"2078617","b1":{"x":9815.5458984375,"y":-32.135833740234375},"b2":{"x":9816.935546875,"y":-133.82086181640625}},"3210":{"from_node_id":"2078667","to_node_id":"2078670","b1":{"x":9815.5458984375,"y":-36.135833740234375},"b2":{"x":9755.500818290337,"y":-66.24708665314259}},"3211":{"from_node_id":"2078669","to_node_id":"2078671","b1":{"x":9815.546875,"y":76.100341796875},"b2":{"x":9766.97579942736,"y":131.09447974630893}},"3212":{"from_node_id":"2078669","to_node_id":"2078672","b1":{"x":9815.546875,"y":80.100341796875},"b2":{"x":9814.006739426415,"y":214.14717068177293}}}},"2076339":{"name":"DGK1","bigg_id":"DGK1","reversibility":true,"label_x":10672.461452397725,"label_y":-37.32828946141342,"gene_reaction_rule":"​\n​\n0203","genes":[{"name":"","bigg_id":"​\n​\n0203"}],"metabolites":[{"bigg_id":"dgmp_c","coefficient":-1},{"bigg_id":"atp_c","coefficient":-1},{"bigg_id":"adp_c","coefficient":1},{"bigg_id":"dgdp_c","coefficient":1}],"segments":{"3213":{"from_node_id":"2078673","to_node_id":"2078674","b1":null,"b2":null},"3214":{"from_node_id":"2078675","to_node_id":"2078674","b1":null,"b2":null},"3215":{"from_node_id":"2078673","to_node_id":"2078658","b1":{"x":10602.046413335225,"y":-104.14374966649154},"b2":{"x":10603.436061772725,"y":-137.43500943211654}},"3216":{"from_node_id":"2078673","to_node_id":"2078676","b1":{"x":10602.046413335225,"y":-108.14374966649154},"b2":{"x":10667.069431930024,"y":-135.49466878527792}},"3217":{"from_node_id":"2078675","to_node_id":"2078677","b1":{"x":10602.023952397725,"y":58.098804044445956},"b2":{"x":10667.583662620884,"y":77.80859718579077}},"3218":{"from_node_id":"2078675","to_node_id":"2078678","b1":{"x":10602.023952397725,"y":54.098804044445956},"b2":{"x":10602.023952397725,"y":198.95427279444596}}}},"2076340":{"name":"RNDR2","bigg_id":"RNDR2","reversibility":false,"label_x":10106.59765625,"label_y":346.5005187988281,"gene_reaction_rule":"​\n​\n0771​\n​\n​\n0772​\n​\n​\n0773","genes":[{"name":"","bigg_id":"​\n​\n0771​\n​\n​\n0772​\n​\n​\n0773"}],"metabolites":[{"bigg_id":"trdox_c","coefficient":1},{"bigg_id":"gdp_c","coefficient":-1},{"bigg_id":"dgdp_c","coefficient":1},{"bigg_id":"h2o_c","coefficient":1},{"bigg_id":"trdrd_c","coefficient":-1}],"segments":{"3219":{"from_node_id":"2078679","to_node_id":"2078680","b1":null,"b2":null},"3220":{"from_node_id":"2078681","to_node_id":"2078680","b1":null,"b2":null},"3221":{"from_node_id":"2078681","to_node_id":"2078682","b1":{"x":10360.046875,"y":253.5137939453125},"b2":{"x":10385.678922580191,"y":127.73325031718797}},"3222":{"from_node_id":"2078679","to_node_id":"2078672","b1":{"x":10086.3505859375,"y":252.95901489257812},"b2":{"x":9864.998973775164,"y":253.22377777087004}},"3223":{"from_node_id":"2078681","to_node_id":"2078678","b1":{"x":10356.046875,"y":253.5137939453125},"b2":{"x":10548.529296875,"y":253.5137939453125}},"3224":{"from_node_id":"2078681","to_node_id":"2078684","b1":{"x":10360.046875,"y":253.5137939453125},"b2":{"x":10372.60306046143,"y":307.34744410268655}},"3225":{"from_node_id":"2078679","to_node_id":"2078685","b1":{"x":10082.3505859375,"y":252.95901489257812},"b2":{"x":10019.523935786508,"y":133.03284999856777}}}},"2076341":{"name":"PYK3","bigg_id":"PYK3","reversibility":false,"label_x":9828.8955078125,"label_y":503.39422607421875,"gene_reaction_rule":"​\n​\n0221","genes":[{"name":"","bigg_id":"​\n​\n0221"}],"metabolites":[{"bigg_id":"pyr_c","coefficient":1},{"bigg_id":"pep_c","coefficient":-1},{"bigg_id":"gtp_c","coefficient":1},{"bigg_id":"gdp_c","coefficient":-1},{"bigg_id":"h_c","coefficient":-1}],"segments":{"3226":{"from_node_id":"2078686","to_node_id":"2078687","b1":null,"b2":null},"3227":{"from_node_id":"2078688","to_node_id":"2078687","b1":null,"b2":null},"3228":{"from_node_id":"2078688","to_node_id":"2078689","b1":{"x":9810.5556640625,"y":595.751953125},"b2":{"x":9854.046932834606,"y":625.3446862101341}},"3229":{"from_node_id":"2078686","to_node_id":"2078690","b1":{"x":9810.5556640625,"y":417.20111083984375},"b2":{"x":9866.667795359932,"y":399.9342548147195}},"3230":{"from_node_id":"2078688","to_node_id":"2078691","b1":{"x":9810.5556640625,"y":599.751953125},"b2":{"x":9811.206487523,"y":663.5072398595703}},"3231":{"from_node_id":"2078686","to_node_id":"2078672","b1":{"x":9810.5556640625,"y":421.20111083984375},"b2":{"x":9813.223548889286,"y":306.4384879353221}},"3232":{"from_node_id":"2078686","to_node_id":"2078692","b1":{"x":9810.5556640625,"y":417.20111083984375},"b2":{"x":9788.679687499996,"y":395.03515624999966}}}},"2076342":{"name":"PYK6","bigg_id":"PYK6","reversibility":false,"label_x":10311.408718022725,"label_y":542.6173282143678,"gene_reaction_rule":"​\n​\n0221","genes":[{"name":"","bigg_id":"​\n​\n0221"}],"metabolites":[{"bigg_id":"h_c","coefficient":-1},{"bigg_id":"pyr_c","coefficient":1},{"bigg_id":"dgdp_c","coefficient":-1},{"bigg_id":"dgtp_c","coefficient":1},{"bigg_id":"pep_c","coefficient":-1}],"segments":{"3233":{"from_node_id":"2078693","to_node_id":"2078694","b1":null,"b2":null},"3234":{"from_node_id":"2078695","to_node_id":"2078694","b1":null,"b2":null},"3235":{"from_node_id":"2078693","to_node_id":"2078696","b1":{"x":10601.269069585225,"y":427.7852359292116},"b2":{"x":10615.084499272725,"y":383.0248599526491}},"3236":{"from_node_id":"2078695","to_node_id":"2078697","b1":{"x":10601.270046147725,"y":580.7347598549928},"b2":{"x":10555.749012109158,"y":607.5065990266903}},"3237":{"from_node_id":"2078693","to_node_id":"2078678","b1":{"x":10601.269069585225,"y":431.7852359292116},"b2":{"x":10602.023952397725,"y":303.95427279444596}},"3238":{"from_node_id":"2078695","to_node_id":"2078698","b1":{"x":10601.270046147725,"y":576.7347598549928},"b2":{"x":10602.009303960225,"y":648.3531375405397}},"3239":{"from_node_id":"2078693","to_node_id":"2078699","b1":{"x":10601.269069585225,"y":427.7852359292116},"b2":{"x":10570.96938993821,"y":373.6108670839621}}}},"2076343":{"name":"URAt2","bigg_id":"URAt2","reversibility":false,"label_x":6334.08642578125,"label_y":1343.851318359375,"gene_reaction_rule":"​\n​","genes":[{"name":"","bigg_id":"​\n​"}],"metabolites":[{"bigg_id":"h_c","coefficient":1},{"bigg_id":"h_e","coefficient":-1},{"bigg_id":"ura_c","coefficient":1},{"bigg_id":"ura_e","coefficient":-1}],"segments":{"3240":{"from_node_id":"2078701","to_node_id":"2078702","b1":null,"b2":null},"3241":{"from_node_id":"2078703","to_node_id":"2078702","b1":null,"b2":null},"3242":{"from_node_id":"2078703","to_node_id":"2078704","b1":{"x":6308.73876953125,"y":1444.58056640625},"b2":{"x":6329.73876953125,"y":1463.58056640625}},"3243":{"from_node_id":"2078701","to_node_id":"2078700","b1":{"x":6308.73876953125,"y":1336.58056640625},"b2":{"x":6237.3818359375,"y":1318.803466796875}},"3244":{"from_node_id":"2078703","to_node_id":"2078705","b1":{"x":6308.73876953125,"y":1440.58056640625},"b2":{"x":6308.73876953125,"y":1486.08056640625}},"3245":{"from_node_id":"2078701","to_node_id":"2078706","b1":{"x":6308.73876953125,"y":1332.58056640625},"b2":{"x":6311.830205933098,"y":1187.0936143028416}}}},"2076344":{"name":"UPPRT","bigg_id":"UPPRT","reversibility":false,"label_x":6336.45068359375,"label_y":1774.093994140625,"gene_reaction_rule":"​\n​\n0798","genes":[{"name":"","bigg_id":"​\n​\n0798"}],"metabolites":[{"bigg_id":"ppi_c","coefficient":1},{"bigg_id":"prpp_c","coefficient":-1},{"bigg_id":"ura_c","coefficient":-1},{"bigg_id":"ump_c","coefficient":1}],"segments":{"3246":{"from_node_id":"2078707","to_node_id":"2078708","b1":null,"b2":null},"3247":{"from_node_id":"2078709","to_node_id":"2078708","b1":null,"b2":null},"3248":{"from_node_id":"2078709","to_node_id":"2078710","b1":{"x":6306.45068359375,"y":1816.093994140625},"b2":{"x":6215.740234375,"y":1838.786376953125}},"3249":{"from_node_id":"2078707","to_node_id":"2078711","b1":{"x":6306.45068359375,"y":1708.093994140625},"b2":{"x":6327.45068359375,"y":1689.093994140625}},"3250":{"from_node_id":"2078707","to_node_id":"2078705","b1":{"x":6306.45068359375,"y":1712.093994140625},"b2":{"x":6308.73876953125,"y":1591.08056640625}},"3251":{"from_node_id":"2078709","to_node_id":"2078712","b1":{"x":6306.45068359375,"y":1820.093994140625},"b2":{"x":6306.308559044457,"y":1921.2433318577869}}}},"2076345":{"name":"UMPK","bigg_id":"UMPK","reversibility":true,"label_x":6365.009765625,"label_y":2164.5263671875,"gene_reaction_rule":"​\n​\n0537","genes":[{"name":"","bigg_id":"​\n​\n0537"}],"metabolites":[{"bigg_id":"udp_c","coefficient":1},{"bigg_id":"atp_c","coefficient":-1},{"bigg_id":"adp_c","coefficient":1},{"bigg_id":"ump_c","coefficient":-1}],"segments":{"3252":{"from_node_id":"2078713","to_node_id":"2078714","b1":null,"b2":null},"3253":{"from_node_id":"2078715","to_node_id":"2078714","b1":null,"b2":null},"3254":{"from_node_id":"2078715","to_node_id":"2078716","b1":{"x":6305.26220703125,"y":2238.562255859375},"b2":{"x":6302.9736328125,"y":2350.422119140625}},"3255":{"from_node_id":"2078713","to_node_id":"2078717","b1":{"x":6305.26220703125,"y":2130.562255859375},"b2":{"x":6326.26220703125,"y":2111.562255859375}},"3256":{"from_node_id":"2078715","to_node_id":"2078718","b1":{"x":6305.26220703125,"y":2242.562255859375},"b2":{"x":6326.26220703125,"y":2261.562255859375}},"3257":{"from_node_id":"2078713","to_node_id":"2078712","b1":{"x":6305.26220703125,"y":2134.562255859375},"b2":{"x":6307.55029296875,"y":2013.548583984375}}}},"2076346":{"name":"PYK2","bigg_id":"PYK2","reversibility":false,"label_x":6360.43310546875,"label_y":2604.111083984375,"gene_reaction_rule":"​\n​\n0221","genes":[{"name":"","bigg_id":"​\n​\n0221"}],"metabolites":[{"bigg_id":"udp_c","coefficient":-1},{"bigg_id":"utp_c","coefficient":1},{"bigg_id":"pyr_c","coefficient":1},{"bigg_id":"pep_c","coefficient":-1},{"bigg_id":"h_c","coefficient":-1}],"segments":{"3258":{"from_node_id":"2078719","to_node_id":"2078720","b1":null,"b2":null},"3259":{"from_node_id":"2078721","to_node_id":"2078720","b1":null,"b2":null},"3260":{"from_node_id":"2078719","to_node_id":"2078716","b1":{"x":6296.10888671875,"y":2569.570556640625},"b2":{"x":6302.9736328125,"y":2455.422119140625}},"3261":{"from_node_id":"2078721","to_node_id":"2078722","b1":{"x":6296.10888671875,"y":2673.570556640625},"b2":{"x":6296.10888671875,"y":2762.5478515625}},"3262":{"from_node_id":"2078721","to_node_id":"2078723","b1":{"x":6296.10888671875,"y":2677.570556640625},"b2":{"x":6317.10888671875,"y":2696.570556640625}},"3263":{"from_node_id":"2078719","to_node_id":"2078724","b1":{"x":6296.10888671875,"y":2565.570556640625},"b2":{"x":6317.10888671875,"y":2546.570556640625}},"3264":{"from_node_id":"2078719","to_node_id":"2078725","b1":{"x":6296.10888671875,"y":2565.570556640625},"b2":{"x":6279.68505859375,"y":2576.318115234375}}}},"2076347":{"name":"RNDR4","bigg_id":"RNDR4","reversibility":false,"label_x":5826.09130859375,"label_y":2495.642333984375,"gene_reaction_rule":"​\n​\n0771​\n​\n​\n0772​\n​\n​\n0773","genes":[{"name":"","bigg_id":"​\n​\n0771​\n​\n​\n0772​\n​\n​\n0773"}],"metabolites":[{"bigg_id":"dudp_c","coefficient":1},{"bigg_id":"udp_c","coefficient":-1},{"bigg_id":"trdox_c","coefficient":1},{"bigg_id":"h2o_c","coefficient":1},{"bigg_id":"trdrd_c","coefficient":-1}],"segments":{"3265":{"from_node_id":"2078726","to_node_id":"2078727","b1":null,"b2":null},"3266":{"from_node_id":"2078728","to_node_id":"2078727","b1":null,"b2":null},"3267":{"from_node_id":"2078728","to_node_id":"2078729","b1":{"x":5890.451171875,"y":2402.922119140625},"b2":{"x":5739.68994140625,"y":2402.922119140625}},"3268":{"from_node_id":"2078726","to_node_id":"2078716","b1":{"x":5994.451171875,"y":2402.922119140625},"b2":{"x":6250.4736328125,"y":2402.922119140625}},"3269":{"from_node_id":"2078728","to_node_id":"2078730","b1":{"x":5886.451171875,"y":2402.922119140625},"b2":{"x":5821.169268958629,"y":2350.334636157075}},"3270":{"from_node_id":"2078728","to_node_id":"2078731","b1":{"x":5886.451171875,"y":2402.922119140625},"b2":{"x":5758.13330078125,"y":2479.6103515625}},"3271":{"from_node_id":"2078726","to_node_id":"2078732","b1":{"x":5998.451171875,"y":2402.922119140625},"b2":{"x":6057.031425440893,"y":2358.019889319516}}}},"2076348":{"name":"PYK9","bigg_id":"PYK9","reversibility":false,"label_x":5309.87548828125,"label_y":2610.9765625,"gene_reaction_rule":"​\n​\n0221","genes":[{"name":"","bigg_id":"​\n​\n0221"}],"metabolites":[{"bigg_id":"dudp_c","coefficient":-1},{"bigg_id":"dutp_c","coefficient":1},{"bigg_id":"pyr_c","coefficient":1},{"bigg_id":"pep_c","coefficient":-1},{"bigg_id":"h_c","coefficient":-1}],"segments":{"3272":{"from_node_id":"2078733","to_node_id":"2078734","b1":null,"b2":null},"3273":{"from_node_id":"2078735","to_node_id":"2078734","b1":null,"b2":null},"3274":{"from_node_id":"2078733","to_node_id":"2078729","b1":{"x":5680.32470703125,"y":2526.09326171875},"b2":{"x":5687.18994140625,"y":2455.422119140625}},"3275":{"from_node_id":"2078735","to_node_id":"2078736","b1":{"x":5678.03662109375,"y":2719.336181640625},"b2":{"x":5678.03662109375,"y":2767.124267578125}},"3276":{"from_node_id":"2078735","to_node_id":"2078737","b1":{"x":5678.03662109375,"y":2723.336181640625},"b2":{"x":5556.485354645016,"y":2766.299661074228}},"3277":{"from_node_id":"2078733","to_node_id":"2078738","b1":{"x":5680.32470703125,"y":2522.09326171875},"b2":{"x":5564.907874813375,"y":2482.586698303085}},"3278":{"from_node_id":"2078733","to_node_id":"2078739","b1":{"x":5680.32470703125,"y":2522.09326171875},"b2":{"x":5510.50439453125,"y":2301.597900390625}}}},"2076349":{"name":"URIabc","bigg_id":"URIabc","reversibility":false,"label_x":7182.44140625,"label_y":1010.2901000976562,"gene_reaction_rule":"​\n​\n0008​\n​\n​\n0009​\n​\n​\n0010​\n​\n​\n0011","genes":[{"name":"","bigg_id":"​\n​\n0008​\n​\n​\n0009​\n​\n​\n0010​\n​\n​\n0011"}],"metabolites":[{"bigg_id":"adp_c","coefficient":1},{"bigg_id":"h2o_c","coefficient":-1},{"bigg_id":"pi_c","coefficient":1},{"bigg_id":"uri_e","coefficient":-1},{"bigg_id":"uri_c","coefficient":1},{"bigg_id":"atp_c","coefficient":-1},{"bigg_id":"h_c","coefficient":1}],"segments":{"3279":{"from_node_id":"2078741","to_node_id":"2078742","b1":null,"b2":null},"3280":{"from_node_id":"2078743","to_node_id":"2078742","b1":null,"b2":null},"3281":{"from_node_id":"2078743","to_node_id":"2078744","b1":{"x":7429.81640625,"y":1354.625},"b2":{"x":7474.800453592057,"y":1394.6170015093792}},"3282":{"from_node_id":"2078741","to_node_id":"2078740","b1":{"x":7429.81640625,"y":1246.625},"b2":{"x":7355.46923828125,"y":1248.802734375}},"3283":{"from_node_id":"2078743","to_node_id":"2078745","b1":{"x":7429.81640625,"y":1354.625},"b2":{"x":7394.86083984375,"y":1425.133544921875}},"3284":{"from_node_id":"2078741","to_node_id":"2078746","b1":{"x":7429.81640625,"y":1242.625},"b2":{"x":7430.408277894635,"y":1180.2975231052028}},"3285":{"from_node_id":"2078743","to_node_id":"2078747","b1":{"x":7429.81640625,"y":1350.625},"b2":{"x":7427.5283203125,"y":1457.90869140625}},"3286":{"from_node_id":"2078741","to_node_id":"2078748","b1":{"x":7429.81640625,"y":1242.625},"b2":{"x":7480.721321236687,"y":1220.9423898804725}},"3287":{"from_node_id":"2078743","to_node_id":"2078749","b1":{"x":7429.81640625,"y":1354.625},"b2":{"x":7366.81640625,"y":1353.030517578125}}}},"2076351":{"name":"CYTDabc","bigg_id":"CYTDabc","reversibility":false,"label_x":7809.02294921875,"label_y":1011.415771484375,"gene_reaction_rule":"​\n​\n0008​\n​\n​\n0009​\n​\n​\n0010​\n​\n​\n0011","genes":[{"name":"","bigg_id":"​\n​\n0008​\n​\n​\n0009​\n​\n​\n0010​\n​\n​\n0011"}],"metabolites":[{"bigg_id":"cytd_e","coefficient":-1},{"bigg_id":"cytd_c","coefficient":1},{"bigg_id":"h2o_c","coefficient":-1},{"bigg_id":"adp_c","coefficient":1},{"bigg_id":"pi_c","coefficient":1},{"bigg_id":"atp_c","coefficient":-1},{"bigg_id":"h_c","coefficient":1}],"segments":{"3294":{"from_node_id":"2078756","to_node_id":"2078757","b1":null,"b2":null},"3295":{"from_node_id":"2078758","to_node_id":"2078757","b1":null,"b2":null},"3296":{"from_node_id":"2078756","to_node_id":"2078759","b1":{"x":8047.88720703125,"y":1271.7960205078125},"b2":{"x":8047.88720703125,"y":1196.54833984375}},"3297":{"from_node_id":"2078758","to_node_id":"2078753","b1":{"x":8047.88720703125,"y":1368.93115234375},"b2":{"x":8045.5986328125,"y":1457.9085693359375}},"3298":{"from_node_id":"2078756","to_node_id":"2078760","b1":{"x":8047.88720703125,"y":1267.7960205078125},"b2":{"x":8026.88720703125,"y":1248.7960205078125}},"3299":{"from_node_id":"2078758","to_node_id":"2078761","b1":{"x":8047.88720703125,"y":1372.93115234375},"b2":{"x":8096.818040993789,"y":1421.4989819979403}},"3300":{"from_node_id":"2078758","to_node_id":"2078762","b1":{"x":8047.88720703125,"y":1372.93115234375},"b2":{"x":8092.346963917578,"y":1383.4566491604849}},"3301":{"from_node_id":"2078756","to_node_id":"2078763","b1":{"x":8047.88720703125,"y":1267.7960205078125},"b2":{"x":8089.80900003195,"y":1235.4428873209595}},"3302":{"from_node_id":"2078758","to_node_id":"2078764","b1":{"x":8047.88720703125,"y":1372.93115234375},"b2":{"x":8066.6953125,"y":1487.293212890625}}}},"2076352":{"name":"CTPS2","bigg_id":"CTPS2","reversibility":false,"label_x":6689.91015625,"label_y":2975.609375,"gene_reaction_rule":"​\n​\n0129","genes":[{"name":"","bigg_id":"​\n​\n0129"}],"metabolites":[{"bigg_id":"utp_c","coefficient":-1},{"bigg_id":"adp_c","coefficient":1},{"bigg_id":"h2o_c","coefficient":-1},{"bigg_id":"pi_c","coefficient":1},{"bigg_id":"gln__L_c","coefficient":-1},{"bigg_id":"glu__L_c","coefficient":1},{"bigg_id":"ctp_c","coefficient":1},{"bigg_id":"atp_c","coefficient":-1},{"bigg_id":"h_c","coefficient":2}],"segments":{"3303":{"from_node_id":"2078765","to_node_id":"2078766","b1":null,"b2":null},"3304":{"from_node_id":"2078767","to_node_id":"2078766","b1":null,"b2":null},"3305":{"from_node_id":"2078765","to_node_id":"2078722","b1":{"x":6801.4228515625,"y":2812.759521484375},"b2":{"x":6348.60888671875,"y":2815.0478515625}},"3306":{"from_node_id":"2078767","to_node_id":"2078768","b1":{"x":6909.4228515625,"y":2812.759521484375},"b2":{"x":7015.37744140625,"y":2775.741455078125}},"3307":{"from_node_id":"2078765","to_node_id":"2078769","b1":{"x":6797.4228515625,"y":2812.759521484375},"b2":{"x":6725.7548828125,"y":2654.531005859375}},"3308":{"from_node_id":"2078767","to_node_id":"2078770","b1":{"x":6909.4228515625,"y":2812.759521484375},"b2":{"x":7145.56005859375,"y":2840.7373046875}},"3309":{"from_node_id":"2078765","to_node_id":"2078771","b1":{"x":6797.4228515625,"y":2812.759521484375},"b2":{"x":6716.63916015625,"y":2856.679931640625}},"3310":{"from_node_id":"2078767","to_node_id":"2078772","b1":{"x":6909.4228515625,"y":2812.759521484375},"b2":{"x":6990.619136818704,"y":2843.7632720169095}},"3311":{"from_node_id":"2078767","to_node_id":"2078773","b1":{"x":6905.4228515625,"y":2812.759521484375},"b2":{"x":7343.22509765625,"y":2805.895263671875}},"3312":{"from_node_id":"2078765","to_node_id":"2078774","b1":{"x":6797.4228515625,"y":2812.759521484375},"b2":{"x":6727.895119425534,"y":2801.4676480397566}},"3313":{"from_node_id":"2078767","to_node_id":"2078775","b1":{"x":6909.4228515625,"y":2812.759521484375},"b2":{"x":6483.186523437501,"y":2826.266357421875}}}},"2076353":{"name":"PYK4","bigg_id":"PYK4","reversibility":false,"label_x":7428.01318359375,"label_y":2613.2646484375,"gene_reaction_rule":"​\n​\n0221","genes":[{"name":"","bigg_id":"​\n​\n0221"}],"metabolites":[{"bigg_id":"cdp_c","coefficient":-1},{"bigg_id":"pyr_c","coefficient":1},{"bigg_id":"ctp_c","coefficient":1},{"bigg_id":"pep_c","coefficient":-1},{"bigg_id":"h_c","coefficient":-1}],"segments":{"3314":{"from_node_id":"2078776","to_node_id":"2078777","b1":null,"b2":null},"3315":{"from_node_id":"2078778","to_node_id":"2078777","b1":null,"b2":null},"3316":{"from_node_id":"2078776","to_node_id":"2078779","b1":{"x":7398.01318359375,"y":2551.2646484375},"b2":{"x":7398.01318359375,"y":2448.5576171875}},"3317":{"from_node_id":"2078778","to_node_id":"2078780","b1":{"x":7398.0126953125,"y":2709.607421875},"b2":{"x":7467.786989157955,"y":2748.085770979468}},"3318":{"from_node_id":"2078778","to_node_id":"2078773","b1":{"x":7398.0126953125,"y":2705.607421875},"b2":{"x":7395.72509765625,"y":2753.395263671875}},"3319":{"from_node_id":"2078776","to_node_id":"2078781","b1":{"x":7398.01318359375,"y":2547.2646484375},"b2":{"x":7461.934291818167,"y":2497.255764386952}},"3320":{"from_node_id":"2078776","to_node_id":"2078782","b1":{"x":7398.01318359375,"y":2547.2646484375},"b2":{"x":7412.03515625,"y":2488.72412109375}}}},"2076354":{"name":"CYTK1","bigg_id":"CYTK1","reversibility":true,"label_x":7466.91357421875,"label_y":2159.949951171875,"gene_reaction_rule":"​\n​\n0347","genes":[{"name":"","bigg_id":"​\n​\n0347"}],"metabolites":[{"bigg_id":"cmp_c","coefficient":-1},{"bigg_id":"cdp_c","coefficient":1},{"bigg_id":"adp_c","coefficient":1},{"bigg_id":"atp_c","coefficient":-1}],"segments":{"3321":{"from_node_id":"2078783","to_node_id":"2078784","b1":null,"b2":null},"3322":{"from_node_id":"2078785","to_node_id":"2078784","b1":null,"b2":null},"3323":{"from_node_id":"2078783","to_node_id":"2078786","b1":{"x":7395.724609375,"y":2127.697509765625},"b2":{"x":7398.01318359375,"y":2022.7021484375}},"3324":{"from_node_id":"2078785","to_node_id":"2078779","b1":{"x":7395.724609375,"y":2231.697509765625},"b2":{"x":7398.01318359375,"y":2343.5576171875}},"3325":{"from_node_id":"2078785","to_node_id":"2078787","b1":{"x":7395.724609375,"y":2235.697509765625},"b2":{"x":7434.850119601848,"y":2273.496650262044}},"3326":{"from_node_id":"2078783","to_node_id":"2078788","b1":{"x":7395.724609375,"y":2123.697509765625},"b2":{"x":7439.111784559223,"y":2074.069043516962}}}},"2076355":{"name":"CTPDP","bigg_id":"CTPDP","reversibility":false,"label_x":6745.045390769982,"label_y":2412.4275939641534,"gene_reaction_rule":"​\n​","genes":[{"name":"","bigg_id":"​\n​"}],"metabolites":[{"bigg_id":"ppi_c","coefficient":1},{"bigg_id":"cmp_c","coefficient":1},{"bigg_id":"ctp_c","coefficient":-1},{"bigg_id":"h2o_c","coefficient":-1},{"bigg_id":"h_c","coefficient":1}],"segments":{"3327":{"from_node_id":"2078789","to_node_id":"2078790","b1":null,"b2":null},"3328":{"from_node_id":"2078791","to_node_id":"2078790","b1":null,"b2":null},"3329":{"from_node_id":"2078791","to_node_id":"2078792","b1":{"x":7091.144255232156,"y":2188.2161554237096},"b2":{"x":6981.686467316176,"y":2131.088498961006}},"3330":{"from_node_id":"2078791","to_node_id":"2078786","b1":{"x":7092.301488693,"y":2192.045099235927},"b2":{"x":7362.264465881385,"y":2022.903897444024}},"3331":{"from_node_id":"2078789","to_node_id":"2078773","b1":{"x":7114.498040204979,"y":2566.625903630267},"b2":{"x":7343.22509765625,"y":2805.895263671875}},"3332":{"from_node_id":"2078789","to_node_id":"2078794","b1":{"x":7115.584466964413,"y":2570.475536975978},"b2":{"x":7055.2088631963425,"y":2621.7077862257024}},"3333":{"from_node_id":"2078791","to_node_id":"2078795","b1":{"x":7091.144255232156,"y":2188.2161554237096},"b2":{"x":7204.015878900271,"y":2063.063587772335}}}},"2076356":{"name":"RNDR3","bigg_id":"RNDR3","reversibility":false,"label_x":7951.564453125,"label_y":2488.63427734375,"gene_reaction_rule":"​\n​\n0771​\n​\n​\n0772​\n​\n​\n0773","genes":[{"name":"","bigg_id":"​\n​\n0771​\n​\n​\n0772​\n​\n​\n0773"}],"metabolites":[{"bigg_id":"cdp_c","coefficient":-1},{"bigg_id":"trdox_c","coefficient":1},{"bigg_id":"trdrd_c","coefficient":-1},{"bigg_id":"h2o_c","coefficient":1},{"bigg_id":"dcdp_c","coefficient":1}],"segments":{"3334":{"from_node_id":"2078796","to_node_id":"2078797","b1":null,"b2":null},"3335":{"from_node_id":"2078798","to_node_id":"2078797","b1":null,"b2":null},"3336":{"from_node_id":"2078796","to_node_id":"2078779","b1":{"x":7961.1943359375,"y":2396.0576171875},"b2":{"x":7450.51318359375,"y":2396.0576171875}},"3337":{"from_node_id":"2078798","to_node_id":"2078799","b1":{"x":8220.37890625,"y":2396.0576171875},"b2":{"x":8239.37890625,"y":2375.0576171875}},"3338":{"from_node_id":"2078796","to_node_id":"2078800","b1":{"x":7957.1943359375,"y":2396.0576171875},"b2":{"x":7938.1943359375,"y":2375.0576171875}},"3339":{"from_node_id":"2078798","to_node_id":"2078801","b1":{"x":8220.37890625,"y":2396.0576171875},"b2":{"x":8257.9853515625,"y":2496.138671875}},"3340":{"from_node_id":"2078798","to_node_id":"2078802","b1":{"x":8216.37890625,"y":2396.0576171875},"b2":{"x":8730.62548828125,"y":2393.731689453125}}}},"2076357":{"name":"CYTK2","bigg_id":"CYTK2","reversibility":true,"label_x":8304.57373046875,"label_y":2107.3253173828125,"gene_reaction_rule":"​\n​\n0347","genes":[{"name":"","bigg_id":"​\n​\n0347"}],"metabolites":[{"bigg_id":"atp_c","coefficient":-1},{"bigg_id":"dcmp_c","coefficient":-1},{"bigg_id":"adp_c","coefficient":1},{"bigg_id":"dcdp_c","coefficient":1}],"segments":{"3341":{"from_node_id":"2078803","to_node_id":"2078804","b1":null,"b2":null},"3342":{"from_node_id":"2078805","to_node_id":"2078804","b1":null,"b2":null},"3343":{"from_node_id":"2078803","to_node_id":"2078806","b1":{"x":8669.97802734375,"y":2078.5400390625},"b2":{"x":8639.13251700897,"y":2031.388946148395}},"3344":{"from_node_id":"2078803","to_node_id":"2078807","b1":{"x":8669.97802734375,"y":2082.5400390625},"b2":{"x":8779.29443359375,"y":2004.477294921875}},"3345":{"from_node_id":"2078805","to_node_id":"2078808","b1":{"x":8669.97802734375,"y":2202.16943359375},"b2":{"x":8639.67529296875,"y":2246.75439453125}},"3346":{"from_node_id":"2078805","to_node_id":"2078802","b1":{"x":8669.97802734375,"y":2198.16943359375},"b2":{"x":8783.12548828125,"y":2341.231689453125}}}},"2076358":{"name":"DCYTK","bigg_id":"DCYTK","reversibility":false,"label_x":8801.28173828125,"label_y":1617.3497314453125,"gene_reaction_rule":"​\n​\n0330​ or​\n​\n​\n0382","genes":[],"metabolites":[{"bigg_id":"dcyt_c","coefficient":-1},{"bigg_id":"h_c","coefficient":1},{"bigg_id":"dcmp_c","coefficient":1},{"bigg_id":"adp_c","coefficient":1},{"bigg_id":"atp_c","coefficient":-1}],"segments":{"3347":{"from_node_id":"2078809","to_node_id":"2078810","b1":null,"b2":null},"3348":{"from_node_id":"2078811","to_node_id":"2078810","b1":null,"b2":null},"3349":{"from_node_id":"2078809","to_node_id":"2078812","b1":{"x":8776.96923828125,"y":1659.266845703125},"b2":{"x":8776.96923828125,"y":1560.27099609375}},"3350":{"from_node_id":"2078811","to_node_id":"2078813","b1":{"x":8776.96923828125,"y":1767.266845703125},"b2":{"x":8735.03662109375,"y":1876.977294921875}},"3351":{"from_node_id":"2078811","to_node_id":"2078807","b1":{"x":8776.96923828125,"y":1763.266845703125},"b2":{"x":8779.29443359375,"y":1899.477294921875}},"3352":{"from_node_id":"2078811","to_node_id":"2078814","b1":{"x":8776.96923828125,"y":1767.266845703125},"b2":{"x":8723.425153175544,"y":1813.460213586361}},"3353":{"from_node_id":"2078809","to_node_id":"2078815","b1":{"x":8776.96923828125,"y":1655.266845703125},"b2":{"x":8724.587649408571,"y":1613.4717218945195}}}},"2076359":{"name":"DCYTabc","bigg_id":"DCYTabc","reversibility":false,"label_x":8888.97119140625,"label_y":1020.1466064453125,"gene_reaction_rule":"​\n​\n0008​\n​\n​\n0009​\n​\n​\n0010​\n​\n​\n0011","genes":[{"name":"","bigg_id":"​\n​\n0008​\n​\n​\n0009​\n​\n​\n0010​\n​\n​\n0011"}],"metabolites":[{"bigg_id":"dcyt_c","coefficient":1},{"bigg_id":"dcyt_e","coefficient":-1},{"bigg_id":"adp_c","coefficient":1},{"bigg_id":"h2o_c","coefficient":-1},{"bigg_id":"pi_c","coefficient":1},{"bigg_id":"atp_c","coefficient":-1},{"bigg_id":"h_c","coefficient":1}],"segments":{"3354":{"from_node_id":"2078816","to_node_id":"2078817","b1":null,"b2":null},"3355":{"from_node_id":"2078818","to_node_id":"2078817","b1":null,"b2":null},"3356":{"from_node_id":"2078818","to_node_id":"2078812","b1":{"x":8776.96923828125,"y":1355.5264892578125},"b2":{"x":8776.96923828125,"y":1455.27099609375}},"3357":{"from_node_id":"2078816","to_node_id":"2078819","b1":{"x":8776.96923828125,"y":1251.5264892578125},"b2":{"x":8776.96923828125,"y":1190.4937744140625}},"3358":{"from_node_id":"2078818","to_node_id":"2078820","b1":{"x":8776.96923828125,"y":1359.5264892578125},"b2":{"x":8738.695871722226,"y":1391.53294806374}},"3359":{"from_node_id":"2078816","to_node_id":"2078821","b1":{"x":8776.96923828125,"y":1247.5264892578125},"b2":{"x":8728.05810546875,"y":1159.4979248046875}},"3360":{"from_node_id":"2078818","to_node_id":"2078822","b1":{"x":8776.96923828125,"y":1359.5264892578125},"b2":{"x":8797.96923828125,"y":1362.9937744140625}},"3361":{"from_node_id":"2078816","to_node_id":"2078823","b1":{"x":8776.96923828125,"y":1247.5264892578125},"b2":{"x":8741.018730875408,"y":1217.0647581941232}},"3362":{"from_node_id":"2078818","to_node_id":"2078824","b1":{"x":8776.96923828125,"y":1359.5264892578125},"b2":{"x":8902.76806640625,"y":1360.667724609375}}}},"2076360":{"name":"PYK7","bigg_id":"PYK7","reversibility":false,"label_x":8385.60302734375,"label_y":2621.59326171875,"gene_reaction_rule":"​\n​\n0221","genes":[{"name":"","bigg_id":"​\n​\n0221"}],"metabolites":[{"bigg_id":"h_c","coefficient":-1},{"bigg_id":"pyr_c","coefficient":1},{"bigg_id":"pep_c","coefficient":-1},{"bigg_id":"dctp_c","coefficient":1},{"bigg_id":"dcdp_c","coefficient":-1}],"segments":{"3363":{"from_node_id":"2078825","to_node_id":"2078826","b1":null,"b2":null},"3364":{"from_node_id":"2078827","to_node_id":"2078826","b1":null,"b2":null},"3365":{"from_node_id":"2078825","to_node_id":"2078828","b1":{"x":8678.96337890625,"y":2533.000244140625},"b2":{"x":8662.74853515625,"y":2487.16845703125}},"3366":{"from_node_id":"2078827","to_node_id":"2078829","b1":{"x":8678.96337890625,"y":2645.000244140625},"b2":{"x":8617.909394093795,"y":2719.942801350105}},"3367":{"from_node_id":"2078825","to_node_id":"2078830","b1":{"x":8678.96337890625,"y":2533.000244140625},"b2":{"x":8630.052374450637,"y":2494.572629922014}},"3368":{"from_node_id":"2078827","to_node_id":"2078831","b1":{"x":8678.96337890625,"y":2641.000244140625},"b2":{"x":8784.53759765625,"y":2737.25146484375}},"3369":{"from_node_id":"2078825","to_node_id":"2078802","b1":{"x":8678.96337890625,"y":2537.000244140625},"b2":{"x":8783.12548828125,"y":2446.231689453125}}}},"2076361":{"name":"DCTPMP","bigg_id":"DCTPMP","reversibility":false,"label_x":8746.81787109375,"label_y":2572.6552734375,"gene_reaction_rule":"​\n​","genes":[{"name":"","bigg_id":"​\n​"}],"metabolites":[{"bigg_id":"pi_c","coefficient":1},{"bigg_id":"h_c","coefficient":1},{"bigg_id":"dctp_c","coefficient":-1},{"bigg_id":"h2o_c","coefficient":-1},{"bigg_id":"dcdp_c","coefficient":1}],"segments":{"3370":{"from_node_id":"2078832","to_node_id":"2078833","b1":null,"b2":null},"3371":{"from_node_id":"2078834","to_node_id":"2078833","b1":null,"b2":null},"3372":{"from_node_id":"2078834","to_node_id":"2078835","b1":{"x":8876.57080078125,"y":2547.9521484375},"b2":{"x":8836.96435546875,"y":2526.6259765625}},"3373":{"from_node_id":"2078834","to_node_id":"2078836","b1":{"x":8876.57080078125,"y":2547.9521484375},"b2":{"x":8878.96435546875,"y":2526.6259765625}},"3374":{"from_node_id":"2078832","to_node_id":"2078831","b1":{"x":8876.57080078125,"y":2655.9521484375},"b2":{"x":8784.53759765625,"y":2737.25146484375}},"3375":{"from_node_id":"2078832","to_node_id":"2078837","b1":{"x":8876.57080078125,"y":2659.9521484375},"b2":{"x":8883.337839788484,"y":2671.984698479425}},"3376":{"from_node_id":"2078834","to_node_id":"2078802","b1":{"x":8876.57080078125,"y":2551.9521484375},"b2":{"x":8780.30126953125,"y":2454.7041015625}}}},"2076362":{"name":"DCDPMP","bigg_id":"DCDPMP","reversibility":false,"label_x":8751.20751953125,"label_y":2286.155029296875,"gene_reaction_rule":"​\n​","genes":[{"name":"","bigg_id":"​\n​"}],"metabolites":[{"bigg_id":"pi_c","coefficient":1},{"bigg_id":"h_c","coefficient":1},{"bigg_id":"dcmp_c","coefficient":1},{"bigg_id":"h2o_c","coefficient":-1},{"bigg_id":"dcdp_c","coefficient":-1}],"segments":{"3377":{"from_node_id":"2078839","to_node_id":"2078840","b1":null,"b2":null},"3378":{"from_node_id":"2078841","to_node_id":"2078840","b1":null,"b2":null},"3379":{"from_node_id":"2078841","to_node_id":"2078842","b1":{"x":8854.56201171875,"y":2083.322509765625},"b2":{"x":8824.473188007834,"y":2081.8351745696805}},"3380":{"from_node_id":"2078841","to_node_id":"2078843","b1":{"x":8854.56201171875,"y":2083.322509765625},"b2":{"x":8890.01318359375,"y":2077.364013671875}},"3381":{"from_node_id":"2078841","to_node_id":"2078807","b1":{"x":8854.56201171875,"y":2087.322509765625},"b2":{"x":8778.88916015625,"y":2009.262451171875}},"3382":{"from_node_id":"2078839","to_node_id":"2078845","b1":{"x":8856.88818359375,"y":2211.603759765625},"b2":{"x":8869.968313900566,"y":2301.256809365503}},"3383":{"from_node_id":"2078839","to_node_id":"2078802","b1":{"x":8856.88818359375,"y":2207.603759765625},"b2":{"x":8783.12548828125,"y":2341.231689453125}}}},"2076363":{"name":"DCTPDP","bigg_id":"DCTPDP","reversibility":false,"label_x":9257.079829905466,"label_y":2469.901617793707,"gene_reaction_rule":"​\n​","genes":[{"name":"","bigg_id":"​\n​"}],"metabolites":[{"bigg_id":"ppi_c","coefficient":1},{"bigg_id":"h_c","coefficient":1},{"bigg_id":"dcmp_c","coefficient":1},{"bigg_id":"h2o_c","coefficient":-1},{"bigg_id":"dctp_c","coefficient":-1}],"segments":{"3384":{"from_node_id":"2078846","to_node_id":"2078847","b1":null,"b2":null},"3385":{"from_node_id":"2078848","to_node_id":"2078847","b1":null,"b2":null},"3386":{"from_node_id":"2078848","to_node_id":"2078849","b1":{"x":9250.223577166653,"y":2221.779025098958},"b2":{"x":9089.612835535629,"y":2176.3167023036626}},"3387":{"from_node_id":"2078848","to_node_id":"2078850","b1":{"x":9250.223577166653,"y":2221.779025098958},"b2":{"x":9397.237505967647,"y":2289.238415110262}},"3388":{"from_node_id":"2078848","to_node_id":"2078807","b1":{"x":9248.568514917943,"y":2225.4205589726116},"b2":{"x":8838.905895429574,"y":1972.5861948413922}},"3389":{"from_node_id":"2078846","to_node_id":"2078852","b1":{"x":9219.434681040528,"y":2651.592453677629},"b2":{"x":9267.184272048698,"y":2735.8779377802216}},"3390":{"from_node_id":"2078846","to_node_id":"2078831","b1":{"x":9219.960285275763,"y":2647.6271365165567},"b2":{"x":8837.03759765625,"y":2789.75146484375}}}},"2076364":{"name":"DCMPDA","bigg_id":"DCMPDA","reversibility":false,"label_x":9115.75537109375,"label_y":1723.197265625,"gene_reaction_rule":"​\n​\n0515","genes":[{"name":"","bigg_id":"​\n​\n0515"}],"metabolites":[{"bigg_id":"nh3_c","coefficient":1},{"bigg_id":"dump_c","coefficient":1},{"bigg_id":"h2o_c","coefficient":-1},{"bigg_id":"dcmp_c","coefficient":-1}],"segments":{"3391":{"from_node_id":"2078853","to_node_id":"2078854","b1":null,"b2":null},"3392":{"from_node_id":"2078855","to_node_id":"2078854","b1":null,"b2":null},"3393":{"from_node_id":"2078855","to_node_id":"2078856","b1":{"x":9588.13818359375,"y":1807.94775390625},"b2":{"x":9605.201881891031,"y":1773.7600113377828}},"3394":{"from_node_id":"2078855","to_node_id":"2078857","b1":{"x":9584.13818359375,"y":1807.94775390625},"b2":{"x":9981.68896484375,"y":1949.1531982421875}},"3395":{"from_node_id":"2078853","to_node_id":"2078858","b1":{"x":9261.60791015625,"y":1808.5526123046875},"b2":{"x":9243.74755859375,"y":1634.0185546875}},"3396":{"from_node_id":"2078853","to_node_id":"2078807","b1":{"x":9265.60791015625,"y":1808.5526123046875},"b2":{"x":8831.79443359375,"y":1951.977294921875}}}},"2076365":{"name":"DUTPDP","bigg_id":"DUTPDP","reversibility":false,"label_x":10059.53662109375,"label_y":2353.3736572265625,"gene_reaction_rule":"​\n​\n0447","genes":[{"name":"","bigg_id":"​\n​\n0447"}],"metabolites":[{"bigg_id":"ppi_c","coefficient":1},{"bigg_id":"dutp_c","coefficient":-1},{"bigg_id":"dump_c","coefficient":1},{"bigg_id":"h2o_c","coefficient":-1},{"bigg_id":"h_c","coefficient":1}],"segments":{"3397":{"from_node_id":"2078859","to_node_id":"2078860","b1":null,"b2":null},"3398":{"from_node_id":"2078861","to_node_id":"2078860","b1":null,"b2":null},"3399":{"from_node_id":"2078861","to_node_id":"2078862","b1":{"x":10034.18896484375,"y":2210.6187744140625},"b2":{"x":10115.66259765625,"y":2161.3819580078125}},"3400":{"from_node_id":"2078859","to_node_id":"2078863","b1":{"x":10034.18896484375,"y":2525.6246337890625},"b2":{"x":10036.51513671875,"y":2725.3192138671875}},"3401":{"from_node_id":"2078861","to_node_id":"2078857","b1":{"x":10034.18896484375,"y":2214.6187744140625},"b2":{"x":10034.18896484375,"y":2001.6531982421875}},"3402":{"from_node_id":"2078859","to_node_id":"2078864","b1":{"x":10034.18896484375,"y":2529.6246337890625},"b2":{"x":10055.18896484375,"y":2548.6246337890625}},"3403":{"from_node_id":"2078861","to_node_id":"2078865","b1":{"x":10034.18896484375,"y":2210.6187744140625},"b2":{"x":9980.62646484375,"y":2156.7301025390625}}}},"2076366":{"name":"DURIK1","bigg_id":"DURIK1","reversibility":false,"label_x":10151.73388671875,"label_y":1698.921875,"gene_reaction_rule":"​\n​\n0140","genes":[{"name":"","bigg_id":"​\n​\n0140"}],"metabolites":[{"bigg_id":"h_c","coefficient":1},{"bigg_id":"duri_c","coefficient":-1},{"bigg_id":"dump_c","coefficient":1},{"bigg_id":"adp_c","coefficient":1},{"bigg_id":"atp_c","coefficient":-1}],"segments":{"3404":{"from_node_id":"2078866","to_node_id":"2078867","b1":null,"b2":null},"3405":{"from_node_id":"2078868","to_node_id":"2078867","b1":null,"b2":null},"3406":{"from_node_id":"2078868","to_node_id":"2078869","b1":{"x":10098.22802734375,"y":1766.435791015625},"b2":{"x":10041.42529296875,"y":1780.2032470703125}},"3407":{"from_node_id":"2078866","to_node_id":"2078870","b1":{"x":10098.22802734375,"y":1658.435791015625},"b2":{"x":10031.86181640625,"y":1545.8173828125}},"3408":{"from_node_id":"2078868","to_node_id":"2078857","b1":{"x":10098.22802734375,"y":1762.435791015625},"b2":{"x":10034.18896484375,"y":1896.6531982421875}},"3409":{"from_node_id":"2078868","to_node_id":"2078871","b1":{"x":10098.22802734375,"y":1766.435791015625},"b2":{"x":10127.97505162139,"y":1802.0171712440024}},"3410":{"from_node_id":"2078866","to_node_id":"2078872","b1":{"x":10098.22802734375,"y":1654.435791015625},"b2":{"x":10123.714557039088,"y":1614.8919182574582}}}},"2076367":{"name":"DURIabc","bigg_id":"DURIabc","reversibility":false,"label_x":10105.57177734375,"label_y":1029.6318359375,"gene_reaction_rule":"​\n​\n0008​\n​\n​\n0009​\n​\n​\n0010​\n​\n​\n0011","genes":[{"name":"","bigg_id":"​\n​\n0008​\n​\n​\n0009​\n​\n​\n0010​\n​\n​\n0011"}],"metabolites":[{"bigg_id":"duri_e","coefficient":-1},{"bigg_id":"duri_c","coefficient":1},{"bigg_id":"adp_c","coefficient":1},{"bigg_id":"h2o_c","coefficient":-1},{"bigg_id":"pi_c","coefficient":1},{"bigg_id":"atp_c","coefficient":-1},{"bigg_id":"h_c","coefficient":1}],"segments":{"3411":{"from_node_id":"2078873","to_node_id":"2078874","b1":null,"b2":null},"3412":{"from_node_id":"2078875","to_node_id":"2078874","b1":null,"b2":null},"3413":{"from_node_id":"2078873","to_node_id":"2078876","b1":{"x":10031.86181640625,"y":1254.1884765625},"b2":{"x":10031.86181640625,"y":1191.7437744140625}},"3414":{"from_node_id":"2078875","to_node_id":"2078870","b1":{"x":10031.86181640625,"y":1358.1884765625},"b2":{"x":10031.86181640625,"y":1440.8173828125}},"3415":{"from_node_id":"2078875","to_node_id":"2078877","b1":{"x":10031.86181640625,"y":1362.1884765625},"b2":{"x":9989.298703376322,"y":1394.057673298855}},"3416":{"from_node_id":"2078873","to_node_id":"2078878","b1":{"x":10031.86181640625,"y":1250.1884765625},"b2":{"x":9985.27685546875,"y":1167.7255859375}},"3417":{"from_node_id":"2078875","to_node_id":"2078879","b1":{"x":10031.86181640625,"y":1362.1884765625},"b2":{"x":10050.53564453125,"y":1383.514404296875}},"3418":{"from_node_id":"2078873","to_node_id":"2078880","b1":{"x":10031.86181640625,"y":1250.1884765625},"b2":{"x":9993.763130209869,"y":1221.8755776851829}},"3419":{"from_node_id":"2078875","to_node_id":"2078881","b1":{"x":10031.86181640625,"y":1362.1884765625},"b2":{"x":10146.03173828125,"y":1350.2884521484375}}}},"2076368":{"name":"NTD1","bigg_id":"NTD1","reversibility":false,"label_x":9705.52880859375,"label_y":1632.6466064453125,"gene_reaction_rule":"​\n​","genes":[{"name":"","bigg_id":"​\n​"}],"metabolites":[{"bigg_id":"pi_c","coefficient":1},{"bigg_id":"duri_c","coefficient":1},{"bigg_id":"dump_c","coefficient":-1},{"bigg_id":"h2o_c","coefficient":-1}],"segments":{"3420":{"from_node_id":"2078882","to_node_id":"2078883","b1":null,"b2":null},"3421":{"from_node_id":"2078884","to_node_id":"2078883","b1":null,"b2":null},"3422":{"from_node_id":"2078884","to_node_id":"2078885","b1":{"x":9964.99853515625,"y":1652.7818603515625},"b2":{"x":9927.71728515625,"y":1564.0045166015625}},"3423":{"from_node_id":"2078884","to_node_id":"2078870","b1":{"x":9964.99853515625,"y":1656.7818603515625},"b2":{"x":10031.36474609375,"y":1540.67919921875}},"3424":{"from_node_id":"2078882","to_node_id":"2078857","b1":{"x":9964.99853515625,"y":1760.7818603515625},"b2":{"x":10034.18896484375,"y":1896.6531982421875}},"3425":{"from_node_id":"2078882","to_node_id":"2078887","b1":{"x":9964.99853515625,"y":1764.7818603515625},"b2":{"x":9918.41357421875,"y":1774.4781494140625}}}},"2076369":{"name":"THMDabc","bigg_id":"THMDabc","reversibility":false,"label_x":11280.9404296875,"label_y":1039.8583374023438,"gene_reaction_rule":"​\n​\n0008​\n​\n​\n0009​\n​\n​\n0010​\n​\n​\n0011","genes":[{"name":"","bigg_id":"​\n​\n0008​\n​\n​\n0009​\n​\n​\n0010​\n​\n​\n0011"}],"metabolites":[{"bigg_id":"thymd_c","coefficient":1},{"bigg_id":"adp_c","coefficient":1},{"bigg_id":"h2o_c","coefficient":-1},{"bigg_id":"pi_c","coefficient":1},{"bigg_id":"thymd_e","coefficient":-1},{"bigg_id":"atp_c","coefficient":-1},{"bigg_id":"h_c","coefficient":1}],"segments":{"3426":{"from_node_id":"2078889","to_node_id":"2078890","b1":null,"b2":null},"3427":{"from_node_id":"2078891","to_node_id":"2078890","b1":null,"b2":null},"3428":{"from_node_id":"2078891","to_node_id":"2078892","b1":{"x":11216.470703125,"y":1354.136962890625},"b2":{"x":11216.470703125,"y":1434.938232421875}},"3429":{"from_node_id":"2078891","to_node_id":"2078893","b1":{"x":11216.470703125,"y":1358.136962890625},"b2":{"x":11169.074086113145,"y":1374.2256684696797}},"3430":{"from_node_id":"2078889","to_node_id":"2078888","b1":{"x":11216.470703125,"y":1250.136962890625},"b2":{"x":11277.43359375,"y":1269.0931396484375}},"3431":{"from_node_id":"2078891","to_node_id":"2078894","b1":{"x":11216.470703125,"y":1358.136962890625},"b2":{"x":11158.255859375,"y":1437.610595703125}},"3432":{"from_node_id":"2078889","to_node_id":"2078895","b1":{"x":11216.470703125,"y":1246.136962890625},"b2":{"x":11216.287103878638,"y":1181.1224073363976}},"3433":{"from_node_id":"2078889","to_node_id":"2078896","b1":{"x":11216.470703125,"y":1246.136962890625},"b2":{"x":11170.760755060792,"y":1223.1028350010695}},"3434":{"from_node_id":"2078891","to_node_id":"2078897","b1":{"x":11216.470703125,"y":1358.136962890625},"b2":{"x":11092.998046875,"y":1281.7747802734375}}}},"2076370":{"name":"TMDK1","bigg_id":"TMDK1","reversibility":false,"label_x":11319.8974609375,"label_y":1699.68408203125,"gene_reaction_rule":"​\n​\n0140","genes":[{"name":"","bigg_id":"​\n​\n0140"}],"metabolites":[{"bigg_id":"thymd_c","coefficient":-1},{"bigg_id":"dtmp_c","coefficient":1},{"bigg_id":"atp_c","coefficient":-1},{"bigg_id":"adp_c","coefficient":1},{"bigg_id":"h_c","coefficient":1}],"segments":{"3435":{"from_node_id":"2078898","to_node_id":"2078899","b1":null,"b2":null},"3436":{"from_node_id":"2078900","to_node_id":"2078899","b1":null,"b2":null},"3437":{"from_node_id":"2078898","to_node_id":"2078892","b1":{"x":11294.1337890625,"y":1651.8046875},"b2":{"x":11216.470703125,"y":1539.938232421875}},"3438":{"from_node_id":"2078900","to_node_id":"2078901","b1":{"x":11294.1337890625,"y":1755.8046875},"b2":{"x":11216.470703125,"y":1893.088134765625}},"3439":{"from_node_id":"2078898","to_node_id":"2078902","b1":{"x":11294.1337890625,"y":1647.8046875},"b2":{"x":11310.8974609375,"y":1614.6842041015625}},"3440":{"from_node_id":"2078900","to_node_id":"2078903","b1":{"x":11294.1337890625,"y":1759.8046875},"b2":{"x":11315.1337890625,"y":1799.985595703125}},"3441":{"from_node_id":"2078900","to_node_id":"2078904","b1":{"x":11294.1337890625,"y":1759.8046875},"b2":{"x":11247.5498046875,"y":1778.8046875}}}},"2076371":{"name":"NTD5","bigg_id":"NTD5","reversibility":false,"label_x":10856.744140625,"label_y":1729.337158203125,"gene_reaction_rule":"​\n​","genes":[{"name":"","bigg_id":"​\n​"}],"metabolites":[{"bigg_id":"pi_c","coefficient":1},{"bigg_id":"thymd_c","coefficient":1},{"bigg_id":"h2o_c","coefficient":-1},{"bigg_id":"dtmp_c","coefficient":-1}],"segments":{"3442":{"from_node_id":"2078905","to_node_id":"2078906","b1":null,"b2":null},"3443":{"from_node_id":"2078907","to_node_id":"2078906","b1":null,"b2":null},"3444":{"from_node_id":"2078907","to_node_id":"2078908","b1":{"x":11147.2802734375,"y":1649.2166748046875},"b2":{"x":11126.2802734375,"y":1630.2166748046875}},"3445":{"from_node_id":"2078907","to_node_id":"2078892","b1":{"x":11147.2802734375,"y":1653.2166748046875},"b2":{"x":11217.8828125,"y":1539.9381103515625}},"3446":{"from_node_id":"2078905","to_node_id":"2078910","b1":{"x":11147.2802734375,"y":1761.2166748046875},"b2":{"x":11127.6923828125,"y":1773.156494140625}},"3447":{"from_node_id":"2078905","to_node_id":"2078901","b1":{"x":11147.2802734375,"y":1757.2166748046875},"b2":{"x":11216.470703125,"y":1893.088134765625}}}},"2076372":{"name":"TMPK","bigg_id":"TMPK","reversibility":true,"label_x":10897.583984375,"label_y":2166.061767578125,"gene_reaction_rule":"​\n​\n0045","genes":[{"name":"","bigg_id":"​\n​\n0045"}],"metabolites":[{"bigg_id":"dtmp_c","coefficient":-1},{"bigg_id":"dtdp_c","coefficient":1},{"bigg_id":"atp_c","coefficient":-1},{"bigg_id":"adp_c","coefficient":1}],"segments":{"3448":{"from_node_id":"2078911","to_node_id":"2078912","b1":null,"b2":null},"3449":{"from_node_id":"2078913","to_node_id":"2078912","b1":null,"b2":null},"3450":{"from_node_id":"2078911","to_node_id":"2078901","b1":{"x":11218.796875,"y":2113.365234375},"b2":{"x":11216.470703125,"y":1998.088134765625}},"3451":{"from_node_id":"2078913","to_node_id":"2078914","b1":{"x":11218.796875,"y":2217.365234375},"b2":{"x":11218.796875,"y":2323.3388671875}},"3452":{"from_node_id":"2078911","to_node_id":"2078915","b1":{"x":11218.796875,"y":2109.365234375},"b2":{"x":11239.796875,"y":2090.365234375}},"3453":{"from_node_id":"2078913","to_node_id":"2078916","b1":{"x":11218.796875,"y":2221.365234375},"b2":{"x":11239.796875,"y":2240.365234375}}}},"2076373":{"name":"PYK8","bigg_id":"PYK8","reversibility":false,"label_x":10923.1708984375,"label_y":2596.312744140625,"gene_reaction_rule":"​\n​\n0221","genes":[{"name":"","bigg_id":"​\n​\n0221"}],"metabolites":[{"bigg_id":"dttp_c","coefficient":1},{"bigg_id":"dtdp_c","coefficient":-1},{"bigg_id":"pyr_c","coefficient":1},{"bigg_id":"pep_c","coefficient":-1},{"bigg_id":"h_c","coefficient":-1}],"segments":{"3454":{"from_node_id":"2078917","to_node_id":"2078918","b1":null,"b2":null},"3455":{"from_node_id":"2078919","to_node_id":"2078918","b1":null,"b2":null},"3456":{"from_node_id":"2078919","to_node_id":"2078920","b1":{"x":11218.796875,"y":2645.290283203125},"b2":{"x":11221.123046875,"y":2734.982421875}},"3457":{"from_node_id":"2078917","to_node_id":"2078914","b1":{"x":11218.796875,"y":2534.3125},"b2":{"x":11218.796875,"y":2428.3388671875}},"3458":{"from_node_id":"2078919","to_node_id":"2078921","b1":{"x":11218.796875,"y":2649.290283203125},"b2":{"x":11239.796875,"y":2668.290283203125}},"3459":{"from_node_id":"2078917","to_node_id":"2078922","b1":{"x":11218.796875,"y":2530.3125},"b2":{"x":11239.796875,"y":2511.3125}},"3460":{"from_node_id":"2078917","to_node_id":"2078923","b1":{"x":11218.796875,"y":2530.3125},"b2":{"x":11197.796875,"y":2511.3125}}}},"2076374":{"name":"TRDR","bigg_id":"TRDR","reversibility":false,"label_x":5195.73681640625,"label_y":918.1188354492188,"gene_reaction_rule":"​\n​\n0819​\n​\n​\n0065","genes":[{"name":"","bigg_id":"​\n​\n0819​\n​\n​\n0065"}],"metabolites":[{"bigg_id":"trdrd_c","coefficient":1},{"bigg_id":"trdox_c","coefficient":-1},{"bigg_id":"nadp_c","coefficient":1},{"bigg_id":"nadph_c","coefficient":-1},{"bigg_id":"h_c","coefficient":-1}],"segments":{"3461":{"from_node_id":"2078925","to_node_id":"2078926","b1":null,"b2":null},"3462":{"from_node_id":"2078927","to_node_id":"2078926","b1":null,"b2":null},"3463":{"from_node_id":"2078927","to_node_id":"2078928","b1":{"x":5506.0419921875,"y":1022.2491455078125},"b2":{"x":5505.54345703125,"y":1105.8746337890625}},"3464":{"from_node_id":"2078925","to_node_id":"2078924","b1":{"x":5506.0419921875,"y":918.2491455078125},"b2":{"x":5504.6298828125,"y":809.2066650390625}},"3465":{"from_node_id":"2078927","to_node_id":"2078929","b1":{"x":5506.0419921875,"y":1026.2491455078125},"b2":{"x":5533.225222511238,"y":1038.6852738762677}},"3466":{"from_node_id":"2078925","to_node_id":"2078930","b1":{"x":5506.0419921875,"y":914.2491455078125},"b2":{"x":5535.749143819142,"y":896.3839479926497}},"3467":{"from_node_id":"2078925","to_node_id":"2078931","b1":{"x":5506.0419921875,"y":914.2491455078125},"b2":{"x":5448.7412109375,"y":850.7237548828125}}}},"2076375":{"name":"PPA","bigg_id":"PPA","reversibility":false,"label_x":5277.39697265625,"label_y":1647.1907958984375,"gene_reaction_rule":"​\n​\n0344","genes":[{"name":"","bigg_id":"​\n​\n0344"}],"metabolites":[{"bigg_id":"pi_c","coefficient":2},{"bigg_id":"ppi_c","coefficient":-1},{"bigg_id":"h2o_c","coefficient":-1},{"bigg_id":"h_c","coefficient":1}],"segments":{"3468":{"from_node_id":"2078933","to_node_id":"2078934","b1":null,"b2":null},"3469":{"from_node_id":"2078935","to_node_id":"2078934","b1":null,"b2":null},"3470":{"from_node_id":"2078935","to_node_id":"2078936","b1":{"x":5504.08740234375,"y":1696.8531494140625},"b2":{"x":5504.08740234375,"y":1776.2425537109375}},"3471":{"from_node_id":"2078933","to_node_id":"2078932","b1":{"x":5504.08740234375,"y":1592.8531494140625},"b2":{"x":5504.08740234375,"y":1547.3531494140625}},"3472":{"from_node_id":"2078933","to_node_id":"2078937","b1":{"x":5504.08740234375,"y":1588.8531494140625},"b2":{"x":5579.404296875,"y":1600.6337890625}},"3473":{"from_node_id":"2078935","to_node_id":"2078938","b1":{"x":5504.08740234375,"y":1700.8531494140625},"b2":{"x":5581.72998046875,"y":1757.6114501953125}}}},"2076377":{"name":"PDH_acald","bigg_id":"PDH_acald","reversibility":false,"label_x":3789.6587266592373,"label_y":2936.82885489443,"gene_reaction_rule":"​\n​\n0227","genes":[{"name":"","bigg_id":"​\n​\n0227"}],"metabolites":[{"bigg_id":"acald_c","coefficient":-1},{"bigg_id":"lpl_PdhC_c","coefficient":-1},{"bigg_id":"dhlpl_PdhC_c","coefficient":1},{"bigg_id":"coa_c","coefficient":-1},{"bigg_id":"accoa_c","coefficient":1}],"segments":{"3480":{"from_node_id":"2078945","to_node_id":"2078946","b1":null,"b2":null},"3481":{"from_node_id":"2078947","to_node_id":"2078946","b1":null,"b2":null},"3482":{"from_node_id":"2078945","to_node_id":"2078948","b1":{"x":3641.85821021018,"y":2640.7726289044376},"b2":{"x":3333.0596013023996,"y":2117.766486437028}},"3483":{"from_node_id":"2078945","to_node_id":"2078949","b1":{"x":3639.937948076819,"y":2637.2636983922766},"b2":{"x":2686.164403992062,"y":2729.5252014888583}},"3484":{"from_node_id":"2078947","to_node_id":"2078971","b1":{"x":3754.1328422092433,"y":2936.082066667821},"b2":{"x":3333.2978028342436,"y":3125.9659126850065}},"3485":{"from_node_id":"2078945","to_node_id":"2078951","b1":{"x":3639.937948076819,"y":2637.2636983922766},"b2":{"x":3663.047915393126,"y":2454.495024873089}},"3486":{"from_node_id":"2078947","to_node_id":"2075382","b1":{"x":3753.1171911118763,"y":2932.2131581850035},"b2":{"x":3902.335783203125,"y":3448.958393554687}}}},"2076380":{"name":"PDH_E1","bigg_id":"PDH_E1","reversibility":false,"label_x":1971.5909322265625,"label_y":3489.186665039062,"gene_reaction_rule":"​\n​","genes":[{"name":"","bigg_id":"​\n​"}],"metabolites":[{"bigg_id":"lpl_PdhC_c","coefficient":-1},{"bigg_id":"pyr_c","coefficient":-1},{"bigg_id":"co2_c","coefficient":1},{"bigg_id":"acdhlpl_PdhC_c","coefficient":1},{"bigg_id":"h_c","coefficient":-1}],"segments":{"3496":{"from_node_id":"2078961","to_node_id":"2078962","b1":null,"b2":null},"3497":{"from_node_id":"2078963","to_node_id":"2078962","b1":null,"b2":null},"3498":{"from_node_id":"2078961","to_node_id":"2078949","b1":{"x":2325.5579732421875,"y":3512.905415039062},"b2":{"x":2626.620768618824,"y":2772.984230198786}},"3499":{"from_node_id":"2078961","to_node_id":"2076584","b1":{"x":2329.5579732421875,"y":3512.905415039062},"b2":{"x":1678.8235982421875,"y":3516.062641601562}},"3500":{"from_node_id":"2078963","to_node_id":"2078965","b1":{"x":2433.5579732421875,"y":3512.905415039062},"b2":{"x":2487.816770911415,"y":3627.30019784039}},"3501":{"from_node_id":"2078963","to_node_id":"2078966","b1":{"x":2437.5579732421875,"y":3512.905415039062},"b2":{"x":2758.756400121156,"y":3506.8878879533654}},"3502":{"from_node_id":"2078961","to_node_id":"2078967","b1":{"x":2325.5579732421875,"y":3512.905415039062},"b2":{"x":2306.5579732421875,"y":3533.905415039062}}}},"2076381":{"name":"PDH_E2","bigg_id":"PDH_E2","reversibility":false,"label_x":3035.9229634765625,"label_y":3406.226704101562,"gene_reaction_rule":"​\n​\n0227","genes":[{"name":"","bigg_id":"​\n​\n0227"}],"metabolites":[{"bigg_id":"dhlpl_PdhC_c","coefficient":1},{"bigg_id":"coa_c","coefficient":-1},{"bigg_id":"acdhlpl_PdhC_c","coefficient":-1},{"bigg_id":"accoa_c","coefficient":1}],"segments":{"3503":{"from_node_id":"2078968","to_node_id":"2078969","b1":null,"b2":null},"3504":{"from_node_id":"2078970","to_node_id":"2078969","b1":null,"b2":null},"3505":{"from_node_id":"2078970","to_node_id":"2078971","b1":{"x":3548.6490376953125,"y":3504.139057617187},"b2":{"x":3319.7340178311524,"y":3164.1813033850485}},"3506":{"from_node_id":"2078968","to_node_id":"2078972","b1":{"x":2988.8524068359375,"y":3507.378315429687},"b2":{"x":2954.6945923426456,"y":3490.0683011265264}},"3507":{"from_node_id":"2078968","to_node_id":"2078966","b1":{"x":2992.8524068359375,"y":3507.378315429687},"b2":{"x":2851.0779927734375,"y":3507.378559570312}},"3508":{"from_node_id":"2078970","to_node_id":"2075382","b1":{"x":3544.6490376953125,"y":3504.139057617187},"b2":{"x":3846.7122701171875,"y":3504.554584960937}}}},"2076382":{"name":"PDH_E3","bigg_id":"PDH_E3","reversibility":false,"label_x":3015.304678162309,"label_y":2878.711230795839,"gene_reaction_rule":"​\n​\n0228","genes":[{"name":"","bigg_id":"​\n​\n0228"}],"metabolites":[{"bigg_id":"lpl_PdhC_c","coefficient":1},{"bigg_id":"h_c","coefficient":1},{"bigg_id":"dhlpl_PdhC_c","coefficient":-1},{"bigg_id":"nad_c","coefficient":-1},{"bigg_id":"nadh_c","coefficient":1}],"segments":{"3509":{"from_node_id":"2078974","to_node_id":"2078975","b1":null,"b2":null},"3510":{"from_node_id":"2078976","to_node_id":"2078975","b1":null,"b2":null},"3511":{"from_node_id":"2078976","to_node_id":"2078949","b1":{"x":2933.567602929338,"y":2918.3025297359004},"b2":{"x":2698.847405752838,"y":2779.3310552244657}},"3512":{"from_node_id":"2078976","to_node_id":"2078978","b1":{"x":2930.285431577286,"y":2916.0161896002783},"b2":{"x":2676.387144443017,"y":3096.5002665231186}},"3513":{"from_node_id":"2078974","to_node_id":"2078971","b1":{"x":3044.3208061296505,"y":2993.0276466995315},"b2":{"x":3243.8431208011493,"y":3111.6043821141625}},"3514":{"from_node_id":"2078974","to_node_id":"2078979","b1":{"x":3047.602977481703,"y":2995.3139868351536},"b2":{"x":3130.306739869008,"y":2995.4432419964346}},"3515":{"from_node_id":"2078976","to_node_id":"2078980","b1":{"x":2930.285431577286,"y":2916.0161896002783},"b2":{"x":2844.9824242919954,"y":2592.445485967223}}}},"2076383":{"name":"DRPA","bigg_id":"DRPA","reversibility":true,"label_x":2906.021240234375,"label_y":1499.2374267578125,"gene_reaction_rule":"​\n​\n0732","genes":[{"name":"","bigg_id":"​\n​\n0732"}],"metabolites":[{"bigg_id":"g3p_c","coefficient":1},{"bigg_id":"acald_c","coefficient":1},{"bigg_id":"2dr5p_c","coefficient":-1}],"segments":{"3516":{"from_node_id":"2078982","to_node_id":"2078983","b1":null,"b2":null},"3517":{"from_node_id":"2078984","to_node_id":"2078983","b1":null,"b2":null},"3518":{"from_node_id":"2078984","to_node_id":"2075576","b1":{"x":2775.731689453125,"y":1600.9307861328125},"b2":{"x":1678.252685546875,"y":1520.44384765625}},"3519":{"from_node_id":"2078984","to_node_id":"2078948","b1":{"x":2771.731689453125,"y":1600.9307861328125},"b2":{"x":3272.895643850217,"y":2042.2702237084823}},"3520":{"from_node_id":"2078982","to_node_id":"2078981","b1":{"x":3376.774658203125,"y":1599.518798828125},"b2":{"x":3422.274658203125,"y":1599.518798828125}}}},"2076384":{"name":"ACALDt","bigg_id":"ACALDt","reversibility":true,"label_x":3479.9934710243324,"label_y":2054.580529002573,"gene_reaction_rule":"​\n​","genes":[{"name":"","bigg_id":"​\n​"}],"metabolites":[{"bigg_id":"acald_c","coefficient":-1},{"bigg_id":"acald_e","coefficient":1}],"segments":{"3521":{"from_node_id":"2078987","to_node_id":"2078988","b1":null,"b2":null},"3522":{"from_node_id":"2078989","to_node_id":"2078988","b1":null,"b2":null},"3523":{"from_node_id":"2078987","to_node_id":"2078948","b1":{"x":3396.9083809532126,"y":2016.1277738264869},"b2":{"x":3346.7325068332843,"y":2046.0968008748364}},"3524":{"from_node_id":"2078989","to_node_id":"2078990","b1":{"x":3610.304680084504,"y":1932.5527990854541},"b2":{"x":3722.6427928431544,"y":1916.8219685386653}}}},"2076386":{"name":"NOX","bigg_id":"NOX","reversibility":false,"label_x":2874.960613430748,"label_y":2417.877712373851,"gene_reaction_rule":"​\n​","genes":[{"name":"","bigg_id":"​\n​"}],"metabolites":[{"bigg_id":"nadh_c","coefficient":-2},{"bigg_id":"h_c","coefficient":-2},{"bigg_id":"o2_c","coefficient":-1},{"bigg_id":"h2o_c","coefficient":2},{"bigg_id":"nad_c","coefficient":2}],"segments":{"3532":{"from_node_id":"2078998","to_node_id":"2078999","b1":null,"b2":null},"3533":{"from_node_id":"2079000","to_node_id":"2078999","b1":null,"b2":null},"3534":{"from_node_id":"2078998","to_node_id":"2078980","b1":{"x":2844.960613430748,"y":2436.618435030101},"b2":{"x":2844.960613430748,"y":2500.120876436351}},"3535":{"from_node_id":"2078998","to_node_id":"2079001","b1":{"x":2844.960613430748,"y":2440.618435030101},"b2":{"x":2961.00426632061,"y":2476.866662528568}},"3536":{"from_node_id":"2078998","to_node_id":"2079002","b1":{"x":2844.960613430748,"y":2440.618435030101},"b2":{"x":2771.5870568399814,"y":2468.816351345598}},"3537":{"from_node_id":"2079000","to_node_id":"2079003","b1":{"x":2844.960613430748,"y":2332.618435030101},"b2":{"x":2715.700115383873,"y":2340.339870576976}},"3538":{"from_node_id":"2079000","to_node_id":"2079004","b1":{"x":2844.960613430748,"y":2328.618435030101},"b2":{"x":2844.9737246669742,"y":2274.7035418687706}}}},"2076387":{"name":"PPM2","bigg_id":"PPM2","reversibility":true,"label_x":3705.16064453125,"label_y":1494.8973388671875,"gene_reaction_rule":"​\n​\n0733","genes":[{"name":"","bigg_id":"​\n​\n0733"}],"metabolites":[{"bigg_id":"2dr5p_c","coefficient":1},{"bigg_id":"2dr1p_c","coefficient":-1}],"segments":{"3539":{"from_node_id":"2079005","to_node_id":"2079006","b1":null,"b2":null},"3540":{"from_node_id":"2079007","to_node_id":"2079006","b1":null,"b2":null},"3541":{"from_node_id":"2079007","to_node_id":"2078981","b1":{"x":3790.23095703125,"y":1600.930908203125},"b2":{"x":3527.274658203125,"y":1599.518798828125}},"3542":{"from_node_id":"2079005","to_node_id":"2079008","b1":{"x":3894.23095703125,"y":1600.930908203125},"b2":{"x":4056.931396484375,"y":1600.930908203125}}}},"2076388":{"name":"CTPSDUMP","bigg_id":"CTPSDUMP","reversibility":false,"label_x":9290.54931640625,"label_y":2192.9757080078125,"gene_reaction_rule":"​\n​\n0129","genes":[{"name":"","bigg_id":"​\n​\n0129"}],"metabolites":[{"bigg_id":"dump_c","coefficient":-1},{"bigg_id":"atp_c","coefficient":-1},{"bigg_id":"dcmp_c","coefficient":1},{"bigg_id":"h2o_c","coefficient":-1},{"bigg_id":"pi_c","coefficient":1},{"bigg_id":"h_c","coefficient":2},{"bigg_id":"glu__L_c","coefficient":1},{"bigg_id":"adp_c","coefficient":1},{"bigg_id":"gln__L_c","coefficient":-1}],"segments":{"3543":{"from_node_id":"2079009","to_node_id":"2079010","b1":null,"b2":null},"3544":{"from_node_id":"2079011","to_node_id":"2079010","b1":null,"b2":null},"3545":{"from_node_id":"2079009","to_node_id":"2078857","b1":{"x":9583.17529296875,"y":2043.7608642578125},"b2":{"x":9981.68896484375,"y":1949.1531982421875}},"3546":{"from_node_id":"2079009","to_node_id":"2079012","b1":{"x":9587.17529296875,"y":2043.7608642578125},"b2":{"x":9807.703360564032,"y":2035.446451656902}},"3547":{"from_node_id":"2079011","to_node_id":"2078807","b1":{"x":9325.26123046875,"y":2043.7608642578125},"b2":{"x":8839.20068359375,"y":1954.801513671875}},"3548":{"from_node_id":"2079009","to_node_id":"2079014","b1":{"x":9587.17529296875,"y":2043.7608642578125},"b2":{"x":9661.90771484375,"y":1994.26904296875}},"3549":{"from_node_id":"2079011","to_node_id":"2079015","b1":{"x":9321.26123046875,"y":2043.7608642578125},"b2":{"x":9302.26123046875,"y":2064.7608642578125}},"3550":{"from_node_id":"2079011","to_node_id":"2079016","b1":{"x":9321.26123046875,"y":2043.7608642578125},"b2":{"x":9281.32861328125,"y":1906.4654541015625}},"3551":{"from_node_id":"2079011","to_node_id":"2079017","b1":{"x":9321.26123046875,"y":2043.7608642578125},"b2":{"x":9281.801628168134,"y":2017.5902282725508}},"3552":{"from_node_id":"2079011","to_node_id":"2079018","b1":{"x":9321.26123046875,"y":2043.7608642578125},"b2":{"x":9304.606211989925,"y":2049.1324275780516}},"3553":{"from_node_id":"2079009","to_node_id":"2079019","b1":{"x":9587.17529296875,"y":2043.7608642578125},"b2":{"x":9651.602958546075,"y":1992.4661104191111}}}},"2076390":{"name":"CHOLt","bigg_id":"CHOLt","reversibility":true,"label_x":-3167.690185546875,"label_y":2739.832275390625,"gene_reaction_rule":"​\n​","genes":[{"name":"","bigg_id":"​\n​"}],"metabolites":[{"bigg_id":"chsterol_c","coefficient":1},{"bigg_id":"chsterol_e","coefficient":-1}],"segments":{"3560":{"from_node_id":"2079027","to_node_id":"2079028","b1":null,"b2":null},"3561":{"from_node_id":"2079029","to_node_id":"2079028","b1":null,"b2":null},"3562":{"from_node_id":"2079029","to_node_id":"2079030","b1":{"x":-3197.690185546875,"y":2781.832275390625},"b2":{"x":-3197.690185546875,"y":2827.332275390625}},"3563":{"from_node_id":"2079027","to_node_id":"2079026","b1":{"x":-3197.690185546875,"y":2677.832275390625},"b2":{"x":-3197.690185546875,"y":2632.332275390625}}}},"2076391":{"name":"TAGt","bigg_id":"TAGt","reversibility":true,"label_x":-2336.91064453125,"label_y":2736.1630859375,"gene_reaction_rule":"​\n​","genes":[{"name":"","bigg_id":"​\n​"}],"metabolites":[{"bigg_id":"tag_c","coefficient":1},{"bigg_id":"tag_e","coefficient":-1}],"segments":{"3564":{"from_node_id":"2079032","to_node_id":"2079033","b1":null,"b2":null},"3565":{"from_node_id":"2079034","to_node_id":"2079033","b1":null,"b2":null},"3566":{"from_node_id":"2079034","to_node_id":"2079035","b1":{"x":-2366.91064453125,"y":2778.1630859375},"b2":{"x":-2366.91064453125,"y":2823.6630859375}},"3567":{"from_node_id":"2079032","to_node_id":"2079031","b1":{"x":-2366.91064453125,"y":2674.1630859375},"b2":{"x":-2366.91064453125,"y":2628.6630859375}}}},"2076392":{"name":"ACt","bigg_id":"ACt","reversibility":true,"label_x":4528.527189453125,"label_y":4258.725727539062,"gene_reaction_rule":"​\n​","genes":[{"name":"","bigg_id":"​\n​"}],"metabolites":[{"bigg_id":"h_e","coefficient":1},{"bigg_id":"ac_c","coefficient":-1},{"bigg_id":"h_c","coefficient":-1},{"bigg_id":"ac_e","coefficient":1}],"segments":{"3568":{"from_node_id":"2079036","to_node_id":"2079037","b1":null,"b2":null},"3569":{"from_node_id":"2079038","to_node_id":"2079037","b1":null,"b2":null},"3570":{"from_node_id":"2079038","to_node_id":"2079039","b1":{"x":4498.527189453125,"y":4304.725727539062},"b2":{"x":4519.527189453125,"y":4323.725727539062}},"3571":{"from_node_id":"2079036","to_node_id":"2075428","b1":{"x":4498.527189453125,"y":4196.725727539062},"b2":{"x":4498.527189453125,"y":4151.225727539062}},"3572":{"from_node_id":"2079036","to_node_id":"2079040","b1":{"x":4498.527189453125,"y":4192.725727539062},"b2":{"x":4519.527189453125,"y":4173.725727539062}},"3573":{"from_node_id":"2079038","to_node_id":"2079041","b1":{"x":4498.527189453125,"y":4300.725727539062},"b2":{"x":4498.527189453125,"y":4346.225727539062}}}},"2076393":{"name":"L_LACt2r","bigg_id":"L_LACt2r","reversibility":true,"label_x":1656.9490865234375,"label_y":4247.257465820312,"gene_reaction_rule":"​\n​","genes":[{"name":"","bigg_id":"​\n​"}],"metabolites":[{"bigg_id":"h_e","coefficient":1},{"bigg_id":"lac__L_e","coefficient":1},{"bigg_id":"h_c","coefficient":-1},{"bigg_id":"lac__L_c","coefficient":-1}],"segments":{"3574":{"from_node_id":"2079042","to_node_id":"2079043","b1":null,"b2":null},"3575":{"from_node_id":"2079044","to_node_id":"2079043","b1":null,"b2":null},"3576":{"from_node_id":"2079044","to_node_id":"2079045","b1":{"x":1626.9490865234375,"y":4293.257465820312},"b2":{"x":1647.9490865234375,"y":4312.257465820312}},"3577":{"from_node_id":"2079044","to_node_id":"2079046","b1":{"x":1626.9490865234375,"y":4289.257465820312},"b2":{"x":1626.9490865234375,"y":4334.757465820312}},"3578":{"from_node_id":"2079042","to_node_id":"2079047","b1":{"x":1626.9490865234375,"y":4181.257465820312},"b2":{"x":1647.9490865234375,"y":4162.257465820312}},"3579":{"from_node_id":"2079042","to_node_id":"2076590","b1":{"x":1626.9490865234375,"y":4185.257465820312},"b2":{"x":1626.9490865234375,"y":4139.757465820312}}}},"2076394":{"name":"FAt","bigg_id":"FAt","reversibility":true,"label_x":-2073.848512242205,"label_y":-1000.3899331220794,"gene_reaction_rule":"​\n​","genes":[{"name":"","bigg_id":"​\n​"}],"metabolites":[{"bigg_id":"fa_c","coefficient":1},{"bigg_id":"fa_e","coefficient":-1}],"segments":{"3580":{"from_node_id":"2079048","to_node_id":"2079049","b1":null,"b2":null},"3581":{"from_node_id":"2079050","to_node_id":"2079049","b1":null,"b2":null},"3582":{"from_node_id":"2079050","to_node_id":"2078088","b1":{"x":-2103.848512242205,"y":-958.3899331220794},"b2":{"x":-2103.848512242205,"y":-912.8899331220794}},"3583":{"from_node_id":"2079048","to_node_id":"2079051","b1":{"x":-2103.848512242205,"y":-1062.3899331220794},"b2":{"x":-2103.848512242205,"y":-1107.8899331220794}}}},"2076395":{"name":"GLYCt","bigg_id":"GLYCt","reversibility":true,"label_x":-546.4247391773328,"label_y":-492.5479759757708,"gene_reaction_rule":"​\n​","genes":[{"name":"","bigg_id":"​\n​"}],"metabolites":[{"bigg_id":"glyc_c","coefficient":1},{"bigg_id":"glyc_e","coefficient":-1}],"segments":{"3584":{"from_node_id":"2079052","to_node_id":"2079053","b1":null,"b2":null},"3585":{"from_node_id":"2079054","to_node_id":"2079053","b1":null,"b2":null},"3586":{"from_node_id":"2079054","to_node_id":"2078097","b1":{"x":-576.4247391773326,"y":-450.5479759757708},"b2":{"x":-576.4247391773326,"y":-405.0479759757708}},"3587":{"from_node_id":"2079052","to_node_id":"2079055","b1":{"x":-576.4247391773328,"y":-554.5479759757708},"b2":{"x":-576.4247391773328,"y":-600.0479759757708}}}},"2076396":{"name":"PGMT","bigg_id":"PGMT","reversibility":true,"label_x":275.0804952148437,"label_y":146.28548259277343,"gene_reaction_rule":"​\n​\n0733","genes":[{"name":"","bigg_id":"​\n​\n0733"}],"metabolites":[{"bigg_id":"g1p_c","coefficient":1},{"bigg_id":"g6p_c","coefficient":-1}],"segments":{"3588":{"from_node_id":"2079056","to_node_id":"2079057","b1":null,"b2":null},"3589":{"from_node_id":"2079058","to_node_id":"2079057","b1":null,"b2":null},"3590":{"from_node_id":"2079058","to_node_id":"2076615","b1":{"x":397.3412374023437,"y":160.86853618164062},"b2":{"x":-94.36756386718753,"y":166.51672954101562}},"3591":{"from_node_id":"2079056","to_node_id":"2075395","b1":{"x":501.3412374023437,"y":160.8685361816406},"b2":{"x":952.1005147460937,"y":158.04440898437497}}}},"2076397":{"name":"PFK","bigg_id":"PFK","reversibility":false,"label_x":1642.8940328125,"label_y":991.12326640625,"gene_reaction_rule":"​\n​\n0220","genes":[{"name":"","bigg_id":"​\n​\n0220"}],"metabolites":[{"bigg_id":"atp_c","coefficient":-1},{"bigg_id":"h_c","coefficient":1},{"bigg_id":"f6p_c","coefficient":-1},{"bigg_id":"fdp_c","coefficient":1},{"bigg_id":"adp_c","coefficient":1}],"segments":{"3592":{"from_node_id":"2079060","to_node_id":"2079061","b1":null,"b2":null},"3593":{"from_node_id":"2079062","to_node_id":"2079061","b1":null,"b2":null},"3594":{"from_node_id":"2079060","to_node_id":"2079063","b1":{"x":1621.9947408203125,"y":925.9225828125},"b2":{"x":1576.611346157163,"y":907.7776870897183}},"3595":{"from_node_id":"2079062","to_node_id":"2079064","b1":{"x":1621.9947408203125,"y":1037.9225828125},"b2":{"x":1639.20018515625,"y":1085.4319822265625}},"3596":{"from_node_id":"2079060","to_node_id":"2075396","b1":{"x":1621.9947408203125,"y":929.9225828125},"b2":{"x":1622.852040625,"y":850.1324216796875}},"3597":{"from_node_id":"2079062","to_node_id":"2075638","b1":{"x":1621.9947408203125,"y":1033.9225828125},"b2":{"x":1621.137441015625,"y":1125.714330859375}},"3598":{"from_node_id":"2079062","to_node_id":"2079066","b1":{"x":1621.9947408203125,"y":1037.9225828125},"b2":{"x":1567.9904272734423,"y":1062.129511135367}}}},"2076399":{"name":"PGK2","bigg_id":"PGK2","reversibility":true,"label_x":7431.688751473765,"label_y":479.60074179437714,"gene_reaction_rule":"​\n​\n0606","genes":[{"name":"","bigg_id":"​\n​\n0606"}],"metabolites":[{"bigg_id":"datp_c","coefficient":1},{"bigg_id":"13dpg_c","coefficient":-1},{"bigg_id":"dadp_c","coefficient":-1},{"bigg_id":"3pg_c","coefficient":1}],"segments":{"3605":{"from_node_id":"2079073","to_node_id":"2079074","b1":null,"b2":null},"3606":{"from_node_id":"2079075","to_node_id":"2079074","b1":null,"b2":null},"3607":{"from_node_id":"2079075","to_node_id":"2078601","b1":{"x":7412.76009270207,"y":588.8391440680695},"b2":{"x":7287.079168690183,"y":676.7952088098086}},"3608":{"from_node_id":"2079073","to_node_id":"2079077","b1":{"x":7407.602302316828,"y":318.41301275644605},"b2":{"x":7477.947646759712,"y":294.3283252929717}},"3609":{"from_node_id":"2079073","to_node_id":"2078576","b1":{"x":7407.737164734851,"y":322.4107386260193},"b2":{"x":7304.297008609447,"y":263.3484220473798}},"3610":{"from_node_id":"2079075","to_node_id":"2079078","b1":{"x":7413.16230964064,"y":592.8188703820643},"b2":{"x":7481.535261894021,"y":651.0676562745656}}}},"2076400":{"name":"PGK","bigg_id":"PGK","reversibility":true,"label_x":5966.224727173472,"label_y":486.44744508536144,"gene_reaction_rule":"​\n​\n0606","genes":[{"name":"","bigg_id":"​\n​\n0606"}],"metabolites":[{"bigg_id":"atp_c","coefficient":1},{"bigg_id":"adp_c","coefficient":-1},{"bigg_id":"13dpg_c","coefficient":-1},{"bigg_id":"3pg_c","coefficient":1}],"segments":{"3611":{"from_node_id":"2079079","to_node_id":"2079080","b1":null,"b2":null},"3612":{"from_node_id":"2079081","to_node_id":"2079080","b1":null,"b2":null},"3613":{"from_node_id":"2079081","to_node_id":"2078596","b1":{"x":6202.850741983513,"y":582.9832794468266},"b2":{"x":6357.979457170124,"y":692.6248859982809}},"3614":{"from_node_id":"2079079","to_node_id":"2078583","b1":{"x":6207.931216551691,"y":322.92423922502053},"b2":{"x":6339.66552734375,"y":266.065673828125}},"3615":{"from_node_id":"2079079","to_node_id":"2079083","b1":{"x":6208.349141106871,"y":318.94613175209486},"b2":{"x":6109.878847938142,"y":260.44822621934594}},"3616":{"from_node_id":"2079081","to_node_id":"2079084","b1":{"x":6202.76201133017,"y":578.9842637090306},"b2":{"x":6120.720784943598,"y":647.7861755915674}}}},"2076401":{"name":"PGK4","bigg_id":"PGK4","reversibility":true,"label_x":10831.591980221003,"label_y":445.7315257464744,"gene_reaction_rule":"​\n​\n0606","genes":[{"name":"","bigg_id":"​\n​\n0606"}],"metabolites":[{"bigg_id":"dgdp_c","coefficient":-1},{"bigg_id":"13dpg_c","coefficient":-1},{"bigg_id":"dgtp_c","coefficient":1},{"bigg_id":"3pg_c","coefficient":1}],"segments":{"3617":{"from_node_id":"2079085","to_node_id":"2079086","b1":null,"b2":null},"3618":{"from_node_id":"2079087","to_node_id":"2079086","b1":null,"b2":null},"3619":{"from_node_id":"2079085","to_node_id":"2078678","b1":{"x":10801.576577218946,"y":316.49513251036035},"b2":{"x":10654.523952397725,"y":251.45427279444596}},"3620":{"from_node_id":"2079085","to_node_id":"2079088","b1":{"x":10802.131635371394,"y":312.53383090010743},"b2":{"x":10866.405267007074,"y":276.2270539757789}},"3621":{"from_node_id":"2079087","to_node_id":"2078698","b1":{"x":10793.622007122258,"y":577.6241939608022},"b2":{"x":10643.100270613137,"y":671.0266264337729}},"3622":{"from_node_id":"2079087","to_node_id":"2079090","b1":{"x":10793.414451368288,"y":581.618805407377},"b2":{"x":10864.57869493381,"y":641.9338271826081}}}},"2076402":{"name":"PGK3","bigg_id":"PGK3","reversibility":true,"label_x":9299.050260409496,"label_y":454.21686208018014,"gene_reaction_rule":"​\n​\n0606","genes":[{"name":"","bigg_id":"​\n​\n0606"}],"metabolites":[{"bigg_id":"gdp_c","coefficient":-1},{"bigg_id":"13dpg_c","coefficient":-1},{"bigg_id":"gtp_c","coefficient":1},{"bigg_id":"3pg_c","coefficient":1}],"segments":{"3623":{"from_node_id":"2079091","to_node_id":"2079092","b1":null,"b2":null},"3624":{"from_node_id":"2079093","to_node_id":"2079092","b1":null,"b2":null},"3625":{"from_node_id":"2079091","to_node_id":"2078672","b1":{"x":9589.411412832034,"y":312.6127196532517},"b2":{"x":9760.00390625,"y":253.94342041015625}},"3626":{"from_node_id":"2079091","to_node_id":"2079094","b1":{"x":9588.71636910364,"y":308.6735681944303},"b2":{"x":9518.727095847044,"y":270.5972140843476}},"3627":{"from_node_id":"2079093","to_node_id":"2078691","b1":{"x":9590.978804798979,"y":557.7976636754014},"b2":{"x":9778.578870116633,"y":681.2297770849264}},"3628":{"from_node_id":"2079093","to_node_id":"2079096","b1":{"x":9591.089250274465,"y":553.799188741518},"b2":{"x":9518.706838849215,"y":601.7297565686306}}}},"2076404":{"name":"Ht","bigg_id":"Ht","reversibility":false,"label_x":-3587.305160522461,"label_y":4090.83984375,"gene_reaction_rule":"​\n​","genes":[{"name":"","bigg_id":"​\n​"}],"metabolites":[{"bigg_id":"h_e","coefficient":-1},{"bigg_id":"h_c","coefficient":1}],"segments":{"3632":{"from_node_id":"2079102","to_node_id":"2079103","b1":null,"b2":null},"3633":{"from_node_id":"2079104","to_node_id":"2079103","b1":null,"b2":null},"3634":{"from_node_id":"2079102","to_node_id":"2079101","b1":{"x":-3617.305160522461,"y":3972.35791015625},"b2":{"x":-3617.305160522461,"y":3926.85791015625}},"3635":{"from_node_id":"2079104","to_node_id":"2079105","b1":{"x":-3617.305160522461,"y":4224.62353515625},"b2":{"x":-3617.305160522461,"y":4270.12353515625}}}},"2076406":{"name":"ATPase","bigg_id":"ATPase","reversibility":false,"label_x":-3344.8335571289062,"label_y":3755.7919921875,"gene_reaction_rule":"​\n​\n0789​\n​\n​\n0790​\n​\n​\n0791​\n​\n​\n0792​\n​\n​\n0793​\n​\n​\n0794​\n​\n​\n0795​\n​\n​\n0796","genes":[{"name":"","bigg_id":"​\n​\n0789​\n​\n​\n0790​\n​\n​\n0791​\n​\n​\n0792​\n​\n​\n0793​\n​\n​\n0794​\n​\n​\n0795​\n​\n​\n0796"}],"metabolites":[{"bigg_id":"h_e","coefficient":4},{"bigg_id":"atp_c","coefficient":-1},{"bigg_id":"h2o_c","coefficient":-1},{"bigg_id":"pi_c","coefficient":1},{"bigg_id":"h_c","coefficient":-3},{"bigg_id":"adp_c","coefficient":1}],"segments":{"3644":{"from_node_id":"2079116","to_node_id":"2079117","b1":null,"b2":null},"3645":{"from_node_id":"2079118","to_node_id":"2079117","b1":null,"b2":null},"3646":{"from_node_id":"2079118","to_node_id":"2079119","b1":{"x":-3122.0761108398438,"y":4028.44873046875},"b2":{"x":-3119.2520141601562,"y":3923.642578125}},"3647":{"from_node_id":"2079116","to_node_id":"2079115","b1":{"x":-3122.0761108398438,"y":4169.162109375},"b2":{"x":-3100.3157423673747,"y":4183.936458334539}},"3648":{"from_node_id":"2079116","to_node_id":"2079120","b1":{"x":-3122.0761108398438,"y":4173.162109375},"b2":{"x":-3171.5707397460938,"y":4222.154296875}},"3649":{"from_node_id":"2079118","to_node_id":"2079121","b1":{"x":-3122.0761108398438,"y":4024.44873046875},"b2":{"x":-3169.2448120117188,"y":3983.76953125}},"3650":{"from_node_id":"2079116","to_node_id":"2079122","b1":{"x":-3122.0761108398438,"y":4173.162109375},"b2":{"x":-3122.3612965009497,"y":4277.71609567718}},"3651":{"from_node_id":"2079118","to_node_id":"2079123","b1":{"x":-3122.0761108398438,"y":4024.44873046875},"b2":{"x":-3078.9713613728654,"y":3994.301808601471}}}},"2076407":{"name":"NAt","bigg_id":"NAt","reversibility":false,"label_x":-2587.84619140625,"label_y":4119.9189453125,"gene_reaction_rule":"​\n​","genes":[{"name":"","bigg_id":"​\n​"}],"metabolites":[{"bigg_id":"na1_e","coefficient":-1},{"bigg_id":"na1_c","coefficient":1}],"segments":{"3652":{"from_node_id":"2079125","to_node_id":"2079126","b1":null,"b2":null},"3653":{"from_node_id":"2079127","to_node_id":"2079126","b1":null,"b2":null},"3654":{"from_node_id":"2079125","to_node_id":"2079124","b1":{"x":-2616.4342041015625,"y":3976.02001953125},"b2":{"x":-2616.4342041015625,"y":3930.52001953125}},"3655":{"from_node_id":"2079127","to_node_id":"2079128","b1":{"x":-2616.4342041015625,"y":4214.1650390625},"b2":{"x":-2616.4342041015625,"y":4265.3134765625}}}},"2076408":{"name":"NAt3","bigg_id":"NAt3","reversibility":false,"label_x":-2117.63232421875,"label_y":4126.333984375,"gene_reaction_rule":"​\n​","genes":[{"name":"","bigg_id":"​\n​"}],"metabolites":[{"bigg_id":"h_e","coefficient":-1},{"bigg_id":"h_c","coefficient":1},{"bigg_id":"na1_e","coefficient":1},{"bigg_id":"na1_c","coefficient":-1}],"segments":{"3656":{"from_node_id":"2079130","to_node_id":"2079131","b1":null,"b2":null},"3657":{"from_node_id":"2079132","to_node_id":"2079131","b1":null,"b2":null},"3658":{"from_node_id":"2079130","to_node_id":"2079129","b1":{"x":-2143.396240234375,"y":4181.04248046875},"b2":{"x":-2095.9605527922427,"y":4218.968793226385}},"3659":{"from_node_id":"2079132","to_node_id":"2079133","b1":{"x":-2143.396240234375,"y":4026.20849609375},"b2":{"x":-2085.572781829629,"y":4001.4164975011427}},"3660":{"from_node_id":"2079132","to_node_id":"2079134","b1":{"x":-2143.396240234375,"y":4022.20849609375},"b2":{"x":-2143.8419357025255,"y":3916.2242645041433}},"3661":{"from_node_id":"2079130","to_node_id":"2079135","b1":{"x":-2143.396240234375,"y":4185.04248046875},"b2":{"x":-2145.0033453673445,"y":4281.133733866327}}}},"2076410":{"name":"Kt6","bigg_id":"Kt6","reversibility":false,"label_x":-1343.8271484375,"label_y":4012.60205078125,"gene_reaction_rule":"​\n​\n0685​\n​\n​\n0686","genes":[{"name":"","bigg_id":"​\n​\n0685​\n​\n​\n0686"}],"metabolites":[{"bigg_id":"na1_e","coefficient":1},{"bigg_id":"atp_c","coefficient":-1},{"bigg_id":"h2o_c","coefficient":-1},{"bigg_id":"pi_c","coefficient":1},{"bigg_id":"h_c","coefficient":1},{"bigg_id":"k_c","coefficient":1},{"bigg_id":"na1_c","coefficient":-1},{"bigg_id":"adp_c","coefficient":1},{"bigg_id":"k_e","coefficient":-1}],"segments":{"3673":{"from_node_id":"2079148","to_node_id":"2079149","b1":null,"b2":null},"3674":{"from_node_id":"2079150","to_node_id":"2079149","b1":null,"b2":null},"3675":{"from_node_id":"2079150","to_node_id":"2079151","b1":{"x":-1372.415283203125,"y":4194.39599609375},"b2":{"x":-1506.8915217815975,"y":4239.395203393234}},"3676":{"from_node_id":"2079148","to_node_id":"2079147","b1":{"x":-1372.415283203125,"y":3909.65234375},"b2":{"x":-1242.7408686362287,"y":3887.9182606662316}},"3677":{"from_node_id":"2079148","to_node_id":"2079152","b1":{"x":-1372.415283203125,"y":3905.65234375},"b2":{"x":-1188.5042724609375,"y":3776.833740234375}},"3678":{"from_node_id":"2079150","to_node_id":"2079153","b1":{"x":-1372.415283203125,"y":4198.39599609375},"b2":{"x":-1148.9639892578125,"y":4326.89013671875}},"3679":{"from_node_id":"2079150","to_node_id":"2079154","b1":{"x":-1372.415283203125,"y":4198.39599609375},"b2":{"x":-1511.9393310546875,"y":4371.08251953125}},"3680":{"from_node_id":"2079150","to_node_id":"2079155","b1":{"x":-1372.415283203125,"y":4198.39599609375},"b2":{"x":-1374.3584117442206,"y":4287.204454911694}},"3681":{"from_node_id":"2079148","to_node_id":"2079156","b1":{"x":-1372.415283203125,"y":3905.65234375},"b2":{"x":-1516.6816492493826,"y":3887.5665165052624}},"3682":{"from_node_id":"2079150","to_node_id":"2079157","b1":{"x":-1372.415283203125,"y":4198.39599609375},"b2":{"x":-1292.7140947190546,"y":4243.154441645663}},"3683":{"from_node_id":"2079148","to_node_id":"2079158","b1":{"x":-1372.415283203125,"y":3905.65234375},"b2":{"x":-1372.3154372961108,"y":3871.929774752696}}}},"2076411":{"name":"CLt","bigg_id":"CLt","reversibility":true,"label_x":-3591.5748901367188,"label_y":4847.4267578125,"gene_reaction_rule":"​\n​","genes":[{"name":"","bigg_id":"​\n​"}],"metabolites":[{"bigg_id":"cl_c","coefficient":1},{"bigg_id":"cl_e","coefficient":-1}],"segments":{"3684":{"from_node_id":"2079160","to_node_id":"2079161","b1":null,"b2":null},"3685":{"from_node_id":"2079162","to_node_id":"2079161","b1":null,"b2":null},"3686":{"from_node_id":"2079162","to_node_id":"2079163","b1":{"x":-3621.5748291015625,"y":4992.50732421875},"b2":{"x":-3621.5748291015625,"y":5035.18310546875}},"3687":{"from_node_id":"2079160","to_node_id":"2079159","b1":{"x":-3621.5748901367188,"y":4673.875},"b2":{"x":-3621.5748901367188,"y":4628.375}}}},"2076412":{"name":"MG2abc","bigg_id":"MG2abc","reversibility":false,"label_x":-2947.8823852539062,"label_y":4823.623046875,"gene_reaction_rule":"​\n​\n0787","genes":[{"name":"","bigg_id":"​\n​\n0787"}],"metabolites":[{"bigg_id":"mg2_c","coefficient":1},{"bigg_id":"mg2_e","coefficient":-1},{"bigg_id":"atp_c","coefficient":-1},{"bigg_id":"h2o_c","coefficient":-1},{"bigg_id":"pi_c","coefficient":1},{"bigg_id":"h_c","coefficient":1},{"bigg_id":"adp_c","coefficient":1}],"segments":{"3688":{"from_node_id":"2079165","to_node_id":"2079166","b1":null,"b2":null},"3689":{"from_node_id":"2079167","to_node_id":"2079166","b1":null,"b2":null},"3690":{"from_node_id":"2079167","to_node_id":"2079168","b1":{"x":-2977.8823852539062,"y":4931.9892578125},"b2":{"x":-2977.8823852539062,"y":5029.7353515625}},"3691":{"from_node_id":"2079165","to_node_id":"2079164","b1":{"x":-2977.8823852539062,"y":4707.96533203125},"b2":{"x":-2977.8823852539062,"y":4624.33984375}},"3692":{"from_node_id":"2079165","to_node_id":"2079169","b1":{"x":-2977.8823852539062,"y":4703.96533203125},"b2":{"x":-3045.282168930822,"y":4682.53880166529}},"3693":{"from_node_id":"2079165","to_node_id":"2079170","b1":{"x":-2977.8823852539062,"y":4703.96533203125},"b2":{"x":-3053.2831420898438,"y":4576.814453125}},"3694":{"from_node_id":"2079167","to_node_id":"2079171","b1":{"x":-2977.8823852539062,"y":4935.9892578125},"b2":{"x":-2829.8619995117188,"y":4947.775390625}},"3695":{"from_node_id":"2079167","to_node_id":"2079172","b1":{"x":-2977.8823852539062,"y":4935.9892578125},"b2":{"x":-3078.8681030273438,"y":5138.5}},"3696":{"from_node_id":"2079167","to_node_id":"2079173","b1":{"x":-2977.8823852539062,"y":4935.9892578125},"b2":{"x":-3041.060247978021,"y":4954.701232713322}}}},"2076413":{"name":"CA2abc","bigg_id":"CA2abc","reversibility":false,"label_x":-2139.0025024414062,"label_y":4790.58056640625,"gene_reaction_rule":"​\n​\n0879","genes":[{"name":"","bigg_id":"​\n​\n0879"}],"metabolites":[{"bigg_id":"ca2_c","coefficient":1},{"bigg_id":"atp_c","coefficient":-1},{"bigg_id":"h2o_c","coefficient":-1},{"bigg_id":"pi_c","coefficient":1},{"bigg_id":"h_c","coefficient":1},{"bigg_id":"ca2_e","coefficient":-1},{"bigg_id":"adp_c","coefficient":1}],"segments":{"3697":{"from_node_id":"2079175","to_node_id":"2079176","b1":null,"b2":null},"3698":{"from_node_id":"2079177","to_node_id":"2079176","b1":null,"b2":null},"3699":{"from_node_id":"2079177","to_node_id":"2079178","b1":{"x":-2169.0025024414062,"y":4911.6552734375},"b2":{"x":-2167.5905151367188,"y":5020.69775390625}},"3700":{"from_node_id":"2079175","to_node_id":"2079174","b1":{"x":-2169.5571899414062,"y":4714.4599609375},"b2":{"x":-2235.632512445953,"y":4679.239411602664}},"3701":{"from_node_id":"2079175","to_node_id":"2079179","b1":{"x":-2169.5571899414062,"y":4710.4599609375},"b2":{"x":-2017.7369384765625,"y":4687.060546875}},"3702":{"from_node_id":"2079177","to_node_id":"2079180","b1":{"x":-2169.0025024414062,"y":4915.6552734375},"b2":{"x":-2099.1436767578125,"y":4941.7265625}},"3703":{"from_node_id":"2079177","to_node_id":"2079181","b1":{"x":-2169.0025024414062,"y":4915.6552734375},"b2":{"x":-2262.0909423828125,"y":5067.3251953125}},"3704":{"from_node_id":"2079175","to_node_id":"2079182","b1":{"x":-2169.5571899414062,"y":4710.4599609375},"b2":{"x":-2169.518100743122,"y":4625.127314350062}},"3705":{"from_node_id":"2079177","to_node_id":"2079183","b1":{"x":-2169.0025024414062,"y":4915.6552734375},"b2":{"x":-2227.0595997786477,"y":4944.414892899324}}}},"2076414":{"name":"PIabc","bigg_id":"PIabc","reversibility":false,"label_x":-1347.8273315429688,"label_y":4721.77001953125,"gene_reaction_rule":"​\n​\n0425​\n​\n​\n0426​\n​\n​\n0427","genes":[{"name":"","bigg_id":"​\n​\n0425​\n​\n​\n0426​\n​\n​\n0427"}],"metabolites":[{"bigg_id":"atp_c","coefficient":-1},{"bigg_id":"h2o_c","coefficient":-1},{"bigg_id":"pi_c","coefficient":2},{"bigg_id":"h_c","coefficient":1},{"bigg_id":"pi_e","coefficient":-1},{"bigg_id":"adp_c","coefficient":1}],"segments":{"3706":{"from_node_id":"2079185","to_node_id":"2079186","b1":null,"b2":null},"3707":{"from_node_id":"2079187","to_node_id":"2079186","b1":null,"b2":null},"3708":{"from_node_id":"2079185","to_node_id":"2079184","b1":{"x":-1377.4562377929688,"y":4708.7802734375},"b2":{"x":-1430.1957964993671,"y":4673.739783055945}},"3709":{"from_node_id":"2079185","to_node_id":"2079188","b1":{"x":-1377.4562377929688,"y":4704.7802734375},"b2":{"x":-1327.051513671875,"y":4620.05078125}},"3710":{"from_node_id":"2079187","to_node_id":"2079189","b1":{"x":-1380.0621948242188,"y":4918.9326171875},"b2":{"x":-1380.8698120117188,"y":5003.7216796875}},"3711":{"from_node_id":"2079187","to_node_id":"2079190","b1":{"x":-1380.0621948242188,"y":4922.9326171875},"b2":{"x":-1152.6083984375,"y":4967.7529296875}},"3712":{"from_node_id":"2079185","to_node_id":"2079191","b1":{"x":-1377.4562377929688,"y":4704.7802734375},"b2":{"x":-1375.30044193486,"y":4614.908362795249}},"3713":{"from_node_id":"2079187","to_node_id":"2079192","b1":{"x":-1380.0621948242188,"y":4922.9326171875},"b2":{"x":-1449.2542676099602,"y":4946.626666883514}}}},"2076415":{"name":"FAKr","bigg_id":"FAKr","reversibility":true,"label_x":-2362.6428237656423,"label_y":-725.4006753095794,"gene_reaction_rule":"​\n​\n0420​\n​\n​\n0616​\n​\n​\n0617","genes":[{"name":"","bigg_id":"​\n​\n0420​\n​\n​\n0616​\n​\n​\n0617"}],"metabolites":[{"bigg_id":"adp_c","coefficient":1},{"bigg_id":"ap_c","coefficient":1},{"bigg_id":"atp_c","coefficient":-1},{"bigg_id":"fa_c","coefficient":-1}],"segments":{"3714":{"from_node_id":"2079193","to_node_id":"2079194","b1":null,"b2":null},"3715":{"from_node_id":"2079195","to_node_id":"2079194","b1":null,"b2":null},"3716":{"from_node_id":"2079195","to_node_id":"2079196","b1":{"x":-2103.848512242205,"y":-597.5248818525481},"b2":{"x":-2083.7623807721466,"y":-586.7729769762366}},"3717":{"from_node_id":"2079195","to_node_id":"2078082","b1":{"x":-2103.848512242205,"y":-593.5248818525481},"b2":{"x":-2105.00645324456,"y":-503.91117212797633}},"3718":{"from_node_id":"2079193","to_node_id":"2079198","b1":{"x":-2103.848512242205,"y":-717.5264687666106},"b2":{"x":-2077.0245237219465,"y":-728.107163833894}},"3719":{"from_node_id":"2079193","to_node_id":"2078088","b1":{"x":-2103.848512242205,"y":-713.5264687666106},"b2":{"x":-2103.848512242205,"y":-807.8899331220794}}}},"2076416":{"name":"AA permeases; GltP","bigg_id":"AA permeases; GltP","reversibility":false,"label_x":-2618.568115234375,"label_y":6885.17626953125,"gene_reaction_rule":"​\n​\n0876​ or​\n​\n​\n0878​ or​\n​\n​\n0886","genes":[],"metabolites":[{"bigg_id":"AA_c","coefficient":1},{"bigg_id":"h_c","coefficient":1},{"bigg_id":"h_e","coefficient":-1},{"bigg_id":"AA_e","coefficient":-1}],"segments":{"3720":{"from_node_id":"2079200","to_node_id":"2079201","b1":null,"b2":null},"3721":{"from_node_id":"2079202","to_node_id":"2079201","b1":null,"b2":null},"3722":{"from_node_id":"2079202","to_node_id":"2079203","b1":{"x":-2672.765380859375,"y":6903.86083984375},"b2":{"x":-2672.765380859375,"y":6810.35107421875}},"3723":{"from_node_id":"2079202","to_node_id":"2079204","b1":{"x":-2672.765380859375,"y":6899.86083984375},"b2":{"x":-2848.11328125,"y":6894.2197265625}},"3724":{"from_node_id":"2079200","to_node_id":"2079199","b1":{"x":-2672.765380859375,"y":7007.86083984375},"b2":{"x":-2852.6982421875,"y":7036.4833984375}},"3725":{"from_node_id":"2079200","to_node_id":"2079205","b1":{"x":-2672.765380859375,"y":7011.86083984375},"b2":{"x":-2673.489718712373,"y":7074.046851379149}}}},"2076420":{"name":"Peptidases","bigg_id":"Peptidases","reversibility":false,"label_x":-3366.984375,"label_y":6740.4443359375,"gene_reaction_rule":"​\n​\n0133​ or​\n​\n​\n0305​ or​\n​\n​\n0444​ or​\n​\n​\n0479","genes":[],"metabolites":[{"bigg_id":"AA_c","coefficient":4},{"bigg_id":"Peptide_c","coefficient":-1},{"bigg_id":"h2o_c","coefficient":-3}],"segments":{"3751":{"from_node_id":"2079231","to_node_id":"2079232","b1":null,"b2":null},"3752":{"from_node_id":"2079233","to_node_id":"2079232","b1":null,"b2":null},"3753":{"from_node_id":"2079233","to_node_id":"2079203","b1":{"x":-3077.180908203125,"y":6759.26318359375},"b2":{"x":-2725.265380859375,"y":6757.85107421875}},"3754":{"from_node_id":"2079231","to_node_id":"2079234","b1":{"x":-3181.180908203125,"y":6759.26318359375},"b2":{"x":-3596.638916015625,"y":6757.8515625}},"3755":{"from_node_id":"2079231","to_node_id":"2079235","b1":{"x":-3185.180908203125,"y":6759.26318359375},"b2":{"x":-3400.57177734375,"y":6586.52783203125}}}},"2076421":{"name":"Opp","bigg_id":"Opp","reversibility":false,"label_x":-3624.787353515625,"label_y":6851.484375,"gene_reaction_rule":"​\n​\n0165​\n​\n​\n0166​\n​\n​\n0167​\n​\n​\n0168​\n​\n​\n0169","genes":[{"name":"","bigg_id":"​\n​\n0165​\n​\n​\n0166​\n​\n​\n0167​\n​\n​\n0168​\n​\n​\n0169"}],"metabolites":[{"bigg_id":"h_c","coefficient":1},{"bigg_id":"Peptide_c","coefficient":1},{"bigg_id":"Peptide_e","coefficient":-1},{"bigg_id":"h2o_c","coefficient":-1},{"bigg_id":"adp_c","coefficient":1},{"bigg_id":"pi_c","coefficient":1},{"bigg_id":"atp_c","coefficient":-1}],"segments":{"3756":{"from_node_id":"2079236","to_node_id":"2079237","b1":null,"b2":null},"3757":{"from_node_id":"2079238","to_node_id":"2079237","b1":null,"b2":null},"3758":{"from_node_id":"2079238","to_node_id":"2079239","b1":{"x":-3649.138916015625,"y":6878.6806640625},"b2":{"x":-3792.7970539876583,"y":6617.809868766221}},"3759":{"from_node_id":"2079238","to_node_id":"2079234","b1":{"x":-3649.138916015625,"y":6882.6806640625},"b2":{"x":-3649.138916015625,"y":6810.3515625}},"3760":{"from_node_id":"2079236","to_node_id":"2079240","b1":{"x":-3649.138916015625,"y":7003.62548828125},"b2":{"x":-3649.138916015625,"y":7067.48193359375}},"3761":{"from_node_id":"2079236","to_node_id":"2079241","b1":{"x":-3649.138916015625,"y":7007.62548828125},"b2":{"x":-3398.71142578125,"y":7228.87841796875}},"3762":{"from_node_id":"2079238","to_node_id":"2079242","b1":{"x":-3649.138916015625,"y":6878.6806640625},"b2":{"x":-3717.7489462888693,"y":6865.858396339497}},"3763":{"from_node_id":"2079238","to_node_id":"2079243","b1":{"x":-3649.138916015625,"y":6878.6806640625},"b2":{"x":-3836.986328125,"y":7272.17919921875}},"3764":{"from_node_id":"2079236","to_node_id":"2079244","b1":{"x":-3649.138916015625,"y":7007.62548828125},"b2":{"x":-3718.249957308583,"y":7016.839921291732}}}},"2076422":{"name":"MAT","bigg_id":"MAT","reversibility":false,"label_x":360.96002197265625,"label_y":7197.69091796875,"gene_reaction_rule":"​\n​\n0432","genes":[{"name":"","bigg_id":"​\n​\n0432"}],"metabolites":[{"bigg_id":"h2o_c","coefficient":-1},{"bigg_id":"atp_c","coefficient":-1},{"bigg_id":"pi_c","coefficient":1},{"bigg_id":"met__L_c","coefficient":-1},{"bigg_id":"ppi_c","coefficient":1},{"bigg_id":"amet_c","coefficient":1}],"segments":{"3765":{"from_node_id":"2079246","to_node_id":"2079247","b1":null,"b2":null},"3766":{"from_node_id":"2079248","to_node_id":"2079247","b1":null,"b2":null},"3767":{"from_node_id":"2079246","to_node_id":"2079245","b1":{"x":330.4052734375,"y":7262.48388671875},"b2":{"x":201.552978515625,"y":7252.02099609375}},"3768":{"from_node_id":"2079246","to_node_id":"2079249","b1":{"x":330.4052734375,"y":7266.48388671875},"b2":{"x":382.0851050872717,"y":7322.363688154781}},"3769":{"from_node_id":"2079248","to_node_id":"2079250","b1":{"x":330.4052734375,"y":7154.48388671875},"b2":{"x":182.87890625,"y":7074.869140625}},"3770":{"from_node_id":"2079246","to_node_id":"2079251","b1":{"x":330.4052734375,"y":7266.48388671875},"b2":{"x":329.11539905623863,"y":7414.374535613538}},"3771":{"from_node_id":"2079248","to_node_id":"2079252","b1":{"x":330.4052734375,"y":7154.48388671875},"b2":{"x":182.4660399825169,"y":6970.12323476626}},"3772":{"from_node_id":"2079248","to_node_id":"2079253","b1":{"x":330.4052734375,"y":7158.48388671875},"b2":{"x":330.4052734375,"y":7112.98388671875}}}},"2076423":{"name":"DNA/RNA modification","bigg_id":"DNA/RNA modification","reversibility":false,"label_x":371.7016601562498,"label_y":6895.146484375,"gene_reaction_rule":"​\n​","genes":[{"name":"","bigg_id":"​\n​"}],"metabolites":[{"bigg_id":"h_c","coefficient":1},{"bigg_id":"Nucleic acid site_c","coefficient":-1},{"bigg_id":"Modified nucleic acid site_c","coefficient":1},{"bigg_id":"amet_c","coefficient":-1},{"bigg_id":"ahcys_c","coefficient":1}],"segments":{"3773":{"from_node_id":"2079254","to_node_id":"2079255","b1":null,"b2":null},"3774":{"from_node_id":"2079256","to_node_id":"2079255","b1":null,"b2":null},"3775":{"from_node_id":"2079256","to_node_id":"2079257","b1":{"x":330.4052734374998,"y":6807.9658203125},"b2":{"x":715.5119628906248,"y":6767.8916015625}},"3776":{"from_node_id":"2079254","to_node_id":"2079258","b1":{"x":330.4052734374998,"y":6919.9658203125},"b2":{"x":382.64866720386067,"y":6948.255706604652}},"3777":{"from_node_id":"2079256","to_node_id":"2079259","b1":{"x":330.4052734374998,"y":6807.9658203125},"b2":{"x":375.1942874805584,"y":6787.595383742816}},"3778":{"from_node_id":"2079254","to_node_id":"2079253","b1":{"x":330.4052734374998,"y":6915.9658203125},"b2":{"x":330.4052734374998,"y":7007.98388671875}},"3779":{"from_node_id":"2079256","to_node_id":"2079260","b1":{"x":330.4052734374998,"y":6811.9658203125},"b2":{"x":330.4052734374998,"y":6696.6884765625}}}},"2076424":{"name":"AHCi","bigg_id":"AHCi","reversibility":false,"label_x":381.3386230468748,"label_y":6499.53662109375,"gene_reaction_rule":"​\n​\n0381","genes":[{"name":"","bigg_id":"​\n​\n0381"}],"metabolites":[{"bigg_id":"hcys__L_c","coefficient":1},{"bigg_id":"ahcys_c","coefficient":-1},{"bigg_id":"adn_c","coefficient":1},{"bigg_id":"h2o_c","coefficient":-1}],"segments":{"3780":{"from_node_id":"2079261","to_node_id":"2079262","b1":null,"b2":null},"3781":{"from_node_id":"2079263","to_node_id":"2079262","b1":null,"b2":null},"3782":{"from_node_id":"2079263","to_node_id":"2079264","b1":{"x":330.4052734374998,"y":6438.1884765625},"b2":{"x":332.38296954526413,"y":6326.7210212888485}},"3783":{"from_node_id":"2079261","to_node_id":"2079260","b1":{"x":330.4052734374998,"y":6546.1884765625},"b2":{"x":330.4052734374998,"y":6591.6884765625}},"3784":{"from_node_id":"2079263","to_node_id":"2079265","b1":{"x":330.4052734374998,"y":6442.1884765625},"b2":{"x":454.46208920156664,"y":6391.325208143186}},"3785":{"from_node_id":"2079261","to_node_id":"2079266","b1":{"x":330.4052734374998,"y":6550.1884765625},"b2":{"x":217.76733398437477,"y":6557.41796875}}}},"2076425":{"name":"HCYSt","bigg_id":"HCYSt","reversibility":false,"label_x":363.6010742187498,"label_y":6146.9150390625,"gene_reaction_rule":"​\n​","genes":[{"name":"","bigg_id":"​\n​"}],"metabolites":[{"bigg_id":"hcys__L_c","coefficient":-1},{"bigg_id":"hcys__L_e","coefficient":1}],"segments":{"3786":{"from_node_id":"2079267","to_node_id":"2079268","b1":null,"b2":null},"3787":{"from_node_id":"2079269","to_node_id":"2079268","b1":null,"b2":null},"3788":{"from_node_id":"2079267","to_node_id":"2079264","b1":{"x":333.6010742187498,"y":6188.9150390625},"b2":{"x":333.6010742187498,"y":6234.4150390625}},"3789":{"from_node_id":"2079269","to_node_id":"2079270","b1":{"x":333.6010742187498,"y":6084.9150390625},"b2":{"x":333.6010742187498,"y":6039.4150390625}}}},"2076426":{"name":"PYRt2r","bigg_id":"PYRt2r","reversibility":true,"label_x":1199.9337056640625,"label_y":3602.007954101562,"gene_reaction_rule":"​\n​","genes":[{"name":"","bigg_id":"​\n​"}],"metabolites":[{"bigg_id":"pyr_e","coefficient":1},{"bigg_id":"pyr_c","coefficient":-1},{"bigg_id":"h_c","coefficient":-1},{"bigg_id":"h_e","coefficient":1}],"segments":{"3790":{"from_node_id":"2079271","to_node_id":"2079272","b1":null,"b2":null},"3791":{"from_node_id":"2079273","to_node_id":"2079272","b1":null,"b2":null},"3792":{"from_node_id":"2079273","to_node_id":"2079274","b1":{"x":1270.7947896484375,"y":3517.103413085937},"b2":{"x":1182.09862265625,"y":3517.103413085937}},"3793":{"from_node_id":"2079271","to_node_id":"2076584","b1":{"x":1424.23631796875,"y":3517.103413085937},"b2":{"x":1573.8235982421875,"y":3516.062641601562}},"3794":{"from_node_id":"2079271","to_node_id":"2079275","b1":{"x":1428.23631796875,"y":3517.103413085937},"b2":{"x":1429.8997658398741,"y":3501.7250252257563}},"3795":{"from_node_id":"2079273","to_node_id":"2079276","b1":{"x":1266.7947896484375,"y":3517.103413085937},"b2":{"x":1262.4823797217484,"y":3499.495629277055}}}},"2076428":{"name":"aaRS's","bigg_id":"aaRS's","reversibility":false,"label_x":-2653.6572265625,"label_y":6532.62158203125,"gene_reaction_rule":"​\n​","genes":[{"name":"","bigg_id":"​\n​"}],"metabolites":[{"bigg_id":"ppi_c","coefficient":1},{"bigg_id":"tRNA_c","coefficient":-1},{"bigg_id":"AA-tRNA_c","coefficient":1},{"bigg_id":"atp_c","coefficient":-1},{"bigg_id":"h2o_c","coefficient":-1},{"bigg_id":"amp_c","coefficient":1},{"bigg_id":"AA_c","coefficient":-1}],"segments":{"3806":{"from_node_id":"2079287","to_node_id":"2079288","b1":null,"b2":null},"3807":{"from_node_id":"2079289","to_node_id":"2079288","b1":null,"b2":null},"3808":{"from_node_id":"2079289","to_node_id":"2079290","b1":{"x":-2669.941162109375,"y":6472.62255859375},"b2":{"x":-2537.0604390700946,"y":6414.674185873716}},"3809":{"from_node_id":"2079287","to_node_id":"2079291","b1":{"x":-2669.941162109375,"y":6584.62255859375},"b2":{"x":-2610.553402898846,"y":6627.033116565586}},"3810":{"from_node_id":"2079289","to_node_id":"2079292","b1":{"x":-2669.941162109375,"y":6472.62255859375},"b2":{"x":-2668.979037731233,"y":6391.578777816719}},"3811":{"from_node_id":"2079287","to_node_id":"2079293","b1":{"x":-2669.941162109375,"y":6584.62255859375},"b2":{"x":-2715.484067507187,"y":6597.954185673912}},"3813":{"from_node_id":"2079289","to_node_id":"2079295","b1":{"x":-2669.941162109375,"y":6476.62255859375},"b2":{"x":-2698.383062324188,"y":6469.356468970498}},"3814":{"from_node_id":"2079287","to_node_id":"2079203","b1":{"x":-2669.941162109375,"y":6580.62255859375},"b2":{"x":-2672.765380859375,"y":6705.35107421875}}}},"2076431":{"name":"RNAP","bigg_id":"RNAP","reversibility":false,"label_x":4696.87060546875,"label_y":7146.99462890625,"gene_reaction_rule":"​\n​","genes":[{"name":"","bigg_id":"​\n​"}],"metabolites":[{"bigg_id":"ppi_c","coefficient":100},{"bigg_id":"h2o_c","coefficient":-41},{"bigg_id":"gtp_c","coefficient":-25},{"bigg_id":"adp_c","coefficient":41},{"bigg_id":"atp_c","coefficient":-68},{"bigg_id":"h_c","coefficient":41},{"bigg_id":"pi_c","coefficient":41},{"bigg_id":"utp_c","coefficient":-28},{"bigg_id":"ctp_c","coefficient":-20},{"bigg_id":"RNA_c","coefficient":1}],"segments":{"3835":{"from_node_id":"2079318","to_node_id":"2079319","b1":null,"b2":null},"3836":{"from_node_id":"2079320","to_node_id":"2079319","b1":null,"b2":null},"3837":{"from_node_id":"2079320","to_node_id":"2079321","b1":{"x":4678.8720703125,"y":7035.27392578125},"b2":{"x":4549.4267578125,"y":7057.49658203125}},"3838":{"from_node_id":"2079318","to_node_id":"2079317","b1":{"x":4678.8720703125,"y":7210.42578125},"b2":{"x":4449.393310546875,"y":7156.73681640625}},"3839":{"from_node_id":"2079318","to_node_id":"2079322","b1":{"x":4678.8720703125,"y":7214.42578125},"b2":{"x":5001.316880830353,"y":7317.037650848248}},"3840":{"from_node_id":"2079320","to_node_id":"2079323","b1":{"x":4678.8720703125,"y":7031.27392578125},"b2":{"x":4750.480044376258,"y":7003.620955130268}},"3841":{"from_node_id":"2079318","to_node_id":"2079324","b1":{"x":4678.8720703125,"y":7214.42578125},"b2":{"x":4401.687729220286,"y":7315.262859199725}},"3842":{"from_node_id":"2079320","to_node_id":"2079325","b1":{"x":4678.8720703125,"y":7031.27392578125},"b2":{"x":5077.305142749855,"y":7028.970934070745}},"3843":{"from_node_id":"2079320","to_node_id":"2079326","b1":{"x":4678.8720703125,"y":7031.27392578125},"b2":{"x":5000.04736328125,"y":6927.58984375}},"3844":{"from_node_id":"2079318","to_node_id":"2079327","b1":{"x":4678.8720703125,"y":7214.42578125},"b2":{"x":4627.396168056828,"y":7283.202633991579}},"3845":{"from_node_id":"2079318","to_node_id":"2079328","b1":{"x":4678.8720703125,"y":7214.42578125},"b2":{"x":4718.774150467963,"y":7286.828636599057}},"3846":{"from_node_id":"2079320","to_node_id":"2079329","b1":{"x":4678.8720703125,"y":7031.27392578125},"b2":{"x":4679.545697172167,"y":6997.911183462147}}}},"2076432":{"name":"RNA_degrad","bigg_id":"RNA_degrad","reversibility":false,"label_x":4698.99462890625,"label_y":6793.40576171875,"gene_reaction_rule":"​\n​","genes":[{"name":"","bigg_id":"​\n​"}],"metabolites":[{"bigg_id":"ump_c","coefficient":28},{"bigg_id":"h2o_c","coefficient":-100},{"bigg_id":"RNA_c","coefficient":-1},{"bigg_id":"cmp_c","coefficient":20},{"bigg_id":"gmp_c","coefficient":25},{"bigg_id":"h_c","coefficient":100},{"bigg_id":"amp_c","coefficient":27}],"segments":{"3847":{"from_node_id":"2079330","to_node_id":"2079331","b1":null,"b2":null},"3848":{"from_node_id":"2079332","to_node_id":"2079331","b1":null,"b2":null},"3849":{"from_node_id":"2079332","to_node_id":"2079333","b1":{"x":4681.703369140625,"y":6690.69189453125},"b2":{"x":4575.980224609375,"y":6534.72314453125}},"3850":{"from_node_id":"2079330","to_node_id":"2079334","b1":{"x":4681.703369140625,"y":6802.69189453125},"b2":{"x":4604.881591796875,"y":6821.69189453125}},"3851":{"from_node_id":"2079330","to_node_id":"2079329","b1":{"x":4681.703369140625,"y":6798.69189453125},"b2":{"x":4681.703369140625,"y":6844.19189453125}},"3852":{"from_node_id":"2079332","to_node_id":"2079335","b1":{"x":4681.703369140625,"y":6690.69189453125},"b2":{"x":4838.519941118864,"y":6532.618106742636}},"3853":{"from_node_id":"2079332","to_node_id":"2079336","b1":{"x":4681.703369140625,"y":6694.69189453125},"b2":{"x":5071.105911026447,"y":6514.628963031648}},"3854":{"from_node_id":"2079332","to_node_id":"2079337","b1":{"x":4681.703369140625,"y":6690.69189453125},"b2":{"x":4744.703369140625,"y":6671.69189453125}},"3855":{"from_node_id":"2079332","to_node_id":"2079338","b1":{"x":4681.703369140625,"y":6690.69189453125},"b2":{"x":4406.269960315917,"y":6565.568597110997}}}},"2076433":{"name":"DNAP","bigg_id":"DNAP","reversibility":false,"label_x":5949.079345703125,"label_y":7112.634765625,"gene_reaction_rule":"​\n​","genes":[{"name":"","bigg_id":"​\n​"}],"metabolites":[{"bigg_id":"dctp_c","coefficient":-12},{"bigg_id":"DNA_c","coefficient":1},{"bigg_id":"h_c","coefficient":137},{"bigg_id":"datp_c","coefficient":-38},{"bigg_id":"adp_c","coefficient":137},{"bigg_id":"atp_c","coefficient":-137},{"bigg_id":"h2o_c","coefficient":-137},{"bigg_id":"dgtp_c","coefficient":-12},{"bigg_id":"ppi_c","coefficient":100},{"bigg_id":"dttp_c","coefficient":-38},{"bigg_id":"pi_c","coefficient":137}],"segments":{"3856":{"from_node_id":"2079340","to_node_id":"2079341","b1":null,"b2":null},"3857":{"from_node_id":"2079342","to_node_id":"2079341","b1":null,"b2":null},"3858":{"from_node_id":"2079340","to_node_id":"2079339","b1":{"x":5928.963623046875,"y":7164.51953125},"b2":{"x":6050.371825817048,"y":7296.555848797393}},"3859":{"from_node_id":"2079342","to_node_id":"2079343","b1":{"x":5928.963623046875,"y":7015.33349609375},"b2":{"x":5930.37548828125,"y":6913.3515625}},"3860":{"from_node_id":"2079342","to_node_id":"2079344","b1":{"x":5928.963623046875,"y":7011.33349609375},"b2":{"x":5757.528076171875,"y":6878.7802734375}},"3861":{"from_node_id":"2079340","to_node_id":"2079345","b1":{"x":5928.963623046875,"y":7168.51953125},"b2":{"x":5539.7189663136705,"y":7304.863572061142}},"3862":{"from_node_id":"2079342","to_node_id":"2079346","b1":{"x":5928.963623046875,"y":7011.33349609375},"b2":{"x":5743.319135947603,"y":6971.984068610168}},"3863":{"from_node_id":"2079340","to_node_id":"2079347","b1":{"x":5928.963623046875,"y":7168.51953125},"b2":{"x":5740.496621484177,"y":7171.304588777165}},"3864":{"from_node_id":"2079340","to_node_id":"2079348","b1":{"x":5928.963623046875,"y":7168.51953125},"b2":{"x":5991.963623046875,"y":7222.82080078125}},"3865":{"from_node_id":"2079340","to_node_id":"2079349","b1":{"x":5928.963623046875,"y":7168.51953125},"b2":{"x":6288.133544921875,"y":7287.775390625}},"3866":{"from_node_id":"2079342","to_node_id":"2079350","b1":{"x":5928.963623046875,"y":7011.33349609375},"b2":{"x":6086.992431640625,"y":6901.95947265625}},"3867":{"from_node_id":"2079340","to_node_id":"2079351","b1":{"x":5928.963623046875,"y":7168.51953125},"b2":{"x":5906.3573842810565,"y":7257.424272594905}},"3868":{"from_node_id":"2079342","to_node_id":"2079352","b1":{"x":5928.963623046875,"y":7011.33349609375},"b2":{"x":6063.866943359375,"y":7013.60302734375}}}},"2076434":{"name":"GLUTRS_Gln","bigg_id":"GLUTRS_Gln","reversibility":false,"label_x":-844.74169921875,"label_y":7000.3896484375,"gene_reaction_rule":"​\n​\n0126","genes":[{"name":"","bigg_id":"​\n​\n0126"}],"metabolites":[{"bigg_id":"ppi_c","coefficient":1},{"bigg_id":"glu__L_c","coefficient":-1},{"bigg_id":"trnagln_c","coefficient":-1},{"bigg_id":"amp_c","coefficient":1},{"bigg_id":"atp_c","coefficient":-1},{"bigg_id":"glutrnagln_c","coefficient":1}],"segments":{"3869":{"from_node_id":"2079354","to_node_id":"2079355","b1":null,"b2":null},"3870":{"from_node_id":"2079356","to_node_id":"2079355","b1":null,"b2":null},"3871":{"from_node_id":"2079356","to_node_id":"2079357","b1":{"x":-866.269287109375,"y":6988.9892578125},"b2":{"x":-741.96222658026,"y":6941.599572488618}},"3872":{"from_node_id":"2079354","to_node_id":"2079353","b1":{"x":-866.269287109375,"y":7096.9892578125},"b2":{"x":-787.2003965128574,"y":7173.972039197912}},"3873":{"from_node_id":"2079354","to_node_id":"2079358","b1":{"x":-866.269287109375,"y":7100.9892578125},"b2":{"x":-865.5483026038937,"y":7226.1772531714705}},"3874":{"from_node_id":"2079356","to_node_id":"2079359","b1":{"x":-866.269287109375,"y":6992.9892578125},"b2":{"x":-935.8388907404756,"y":6947.518930890953}},"3875":{"from_node_id":"2079354","to_node_id":"2079360","b1":{"x":-866.269287109375,"y":7100.9892578125},"b2":{"x":-956.0488499373382,"y":7174.628950361951}},"3876":{"from_node_id":"2079356","to_node_id":"2079361","b1":{"x":-866.269287109375,"y":6988.9892578125},"b2":{"x":-865.9363494327395,"y":6887.297185623308}}}},"2076435":{"name":"GLNTRAT","bigg_id":"GLNTRAT","reversibility":false,"label_x":-1524.4892578125,"label_y":6535.21337890625,"gene_reaction_rule":"​\n​\n0687​\n​\n​\n0688​\n​\n​\n0689","genes":[{"name":"","bigg_id":"​\n​\n0687​\n​\n​\n0688​\n​\n​\n0689"}],"metabolites":[{"bigg_id":"glntrna_c","coefficient":1},{"bigg_id":"h2o_c","coefficient":-1},{"bigg_id":"gln__L_c","coefficient":-1},{"bigg_id":"glu__L_c","coefficient":1},{"bigg_id":"adp_c","coefficient":1},{"bigg_id":"atp_c","coefficient":-1},{"bigg_id":"h_c","coefficient":1},{"bigg_id":"glutrnagln_c","coefficient":-1},{"bigg_id":"pi_c","coefficient":1}],"segments":{"3877":{"from_node_id":"2079362","to_node_id":"2079363","b1":null,"b2":null},"3878":{"from_node_id":"2079364","to_node_id":"2079363","b1":null,"b2":null},"3879":{"from_node_id":"2079364","to_node_id":"2079365","b1":{"x":-1021.260009765625,"y":6465.669921875},"b2":{"x":-849.9345703125,"y":6244.3154296875}},"3880":{"from_node_id":"2079362","to_node_id":"2079366","b1":{"x":-1021.780517578125,"y":6611.064453125},"b2":{"x":-977.01513671875,"y":6750.84033203125}},"3881":{"from_node_id":"2079362","to_node_id":"2079367","b1":{"x":-1021.780517578125,"y":6611.064453125},"b2":{"x":-1088.8106551413325,"y":6677.645226818297}},"3882":{"from_node_id":"2079364","to_node_id":"2079368","b1":{"x":-1021.260009765625,"y":6461.669921875},"b2":{"x":-1089.6302507930864,"y":6426.700132243514}},"3883":{"from_node_id":"2079364","to_node_id":"2079369","b1":{"x":-1021.260009765625,"y":6461.669921875},"b2":{"x":-895.8199273626842,"y":6421.441935189762}},"3884":{"from_node_id":"2079362","to_node_id":"2079370","b1":{"x":-1021.780517578125,"y":6611.064453125},"b2":{"x":-926.5421122975108,"y":6634.659421804728}},"3885":{"from_node_id":"2079364","to_node_id":"2079371","b1":{"x":-1021.260009765625,"y":6461.669921875},"b2":{"x":-1018.01171875,"y":6524.08544921875}},"3886":{"from_node_id":"2079362","to_node_id":"2079361","b1":{"x":-1021.780517578125,"y":6607.064453125},"b2":{"x":-864.7021484375,"y":6794.99169921875}},"3887":{"from_node_id":"2079364","to_node_id":"2079372","b1":{"x":-1021.260009765625,"y":6461.669921875},"b2":{"x":-1035.697021484375,"y":6321.72265625}}}},"2076436":{"name":"GLNTRAT2","bigg_id":"GLNTRAT2","reversibility":false,"label_x":-561.312744140625,"label_y":6459.23876953125,"gene_reaction_rule":"​\n​\n0687​\n​\n​\n0688​\n​\n​\n0689","genes":[{"name":"","bigg_id":"​\n​\n0687​\n​\n​\n0688​\n​\n​\n0689"}],"metabolites":[{"bigg_id":"glntrna_c","coefficient":1},{"bigg_id":"h_c","coefficient":1},{"bigg_id":"asn__L_c","coefficient":-1},{"bigg_id":"adp_c","coefficient":1},{"bigg_id":"atp_c","coefficient":-1},{"bigg_id":"asp__L_c","coefficient":1},{"bigg_id":"pi_c","coefficient":1},{"bigg_id":"glutrnagln_c","coefficient":-1},{"bigg_id":"h2o_c","coefficient":-1}],"segments":{"3888":{"from_node_id":"2079373","to_node_id":"2079374","b1":null,"b2":null},"3889":{"from_node_id":"2079375","to_node_id":"2079374","b1":null,"b2":null},"3890":{"from_node_id":"2079375","to_node_id":"2079365","b1":{"x":-686.390625,"y":6465.6298828125},"b2":{"x":-849.4140625,"y":6244.521484375}},"3891":{"from_node_id":"2079375","to_node_id":"2079377","b1":{"x":-686.390625,"y":6461.6298828125},"b2":{"x":-727.54052734375,"y":6280.5830078125}},"3892":{"from_node_id":"2079373","to_node_id":"2079378","b1":{"x":-686.9111328125,"y":6610.060546875},"b2":{"x":-632.2007724851214,"y":6670.902415216033}},"3893":{"from_node_id":"2079375","to_node_id":"2079369","b1":{"x":-686.390625,"y":6461.6298828125},"b2":{"x":-817.0947145017822,"y":6425.616415123826}},"3894":{"from_node_id":"2079373","to_node_id":"2079370","b1":{"x":-686.9111328125,"y":6610.060546875},"b2":{"x":-823.9730520205871,"y":6634.140436827428}},"3895":{"from_node_id":"2079375","to_node_id":"2079381","b1":{"x":-686.390625,"y":6461.6298828125},"b2":{"x":-648.133056640625,"y":6440.9150390625}},"3896":{"from_node_id":"2079375","to_node_id":"2079382","b1":{"x":-686.390625,"y":6461.6298828125},"b2":{"x":-692.2509765625,"y":6285.23486328125}},"3897":{"from_node_id":"2079373","to_node_id":"2079361","b1":{"x":-686.9111328125,"y":6606.060546875},"b2":{"x":-864.7021484375,"y":6794.99169921875}},"3898":{"from_node_id":"2079373","to_node_id":"2079383","b1":{"x":-686.9111328125,"y":6610.060546875},"b2":{"x":-801.7021484375,"y":6772.49169921875}}}},"2076437":{"name":"Translation","bigg_id":"Translation","reversibility":false,"label_x":3400.5732421875,"label_y":7127.36181640625,"gene_reaction_rule":"​\n​\n0201​\n​\n​\n0650","genes":[{"name":"","bigg_id":"​\n​\n0201​\n​\n​\n0650"}],"metabolites":[{"bigg_id":"h2o_c","coefficient":-899},{"bigg_id":"atp_c","coefficient":-896},{"bigg_id":"adp_c","coefficient":896},{"bigg_id":"tRNA_c","coefficient":386},{"bigg_id":"AA-tRNA_c","coefficient":-386},{"bigg_id":"protein_c","coefficient":1},{"bigg_id":"h_c","coefficient":896},{"bigg_id":"for_c","coefficient":1},{"bigg_id":"met__L_c","coefficient":1},{"bigg_id":"pi_c","coefficient":896}],"segments":{"3899":{"from_node_id":"2079385","to_node_id":"2079386","b1":null,"b2":null},"3900":{"from_node_id":"2079387","to_node_id":"2079386","b1":null,"b2":null},"3901":{"from_node_id":"2079385","to_node_id":"2079384","b1":{"x":3382.0555419921875,"y":7196.29150390625},"b2":{"x":3502.080078125,"y":7286.9765625}},"3902":{"from_node_id":"2079385","to_node_id":"2079388","b1":{"x":3382.0555419921875,"y":7200.29150390625},"b2":{"x":3230.6082595885864,"y":7244.672489296337}},"3903":{"from_node_id":"2079387","to_node_id":"2079389","b1":{"x":3383.467529296875,"y":7017.6884765625},"b2":{"x":3237.4519382287017,"y":6980.606216090643}},"3904":{"from_node_id":"2079387","to_node_id":"2079390","b1":{"x":3383.467529296875,"y":7017.6884765625},"b2":{"x":3257.373769406593,"y":6852.8357405040915}},"3905":{"from_node_id":"2079385","to_node_id":"2079391","b1":{"x":3382.0555419921875,"y":7200.29150390625},"b2":{"x":3379.3069179679487,"y":7399.447284932326}},"3906":{"from_node_id":"2079387","to_node_id":"2079392","b1":{"x":3383.467529296875,"y":7017.6884765625},"b2":{"x":3382.133242184485,"y":6758.037739169158}},"3907":{"from_node_id":"2079387","to_node_id":"2079393","b1":{"x":3383.467529296875,"y":7017.6884765625},"b2":{"x":3502.588134765625,"y":7130.00927734375}},"3908":{"from_node_id":"2079387","to_node_id":"2079394","b1":{"x":3383.467529296875,"y":7017.6884765625},"b2":{"x":3424.5635986328125,"y":6997.2763671875}},"3909":{"from_node_id":"2079387","to_node_id":"2079395","b1":{"x":3383.467529296875,"y":7021.6884765625},"b2":{"x":3462.3396485039775,"y":6846.176493714401}},"3910":{"from_node_id":"2079387","to_node_id":"2079396","b1":{"x":3383.467529296875,"y":7017.6884765625},"b2":{"x":3586.588134765625,"y":7130.00927734375}}}},"2076438":{"name":"Protein degradation","bigg_id":"Protein degradation","reversibility":false,"label_x":3005.639694213867,"label_y":6503.20361328125,"gene_reaction_rule":"​\n​\n0394","genes":[{"name":"","bigg_id":"​\n​\n0394"}],"metabolites":[{"bigg_id":"h2o_c","coefficient":-609},{"bigg_id":"adp_c","coefficient":225},{"bigg_id":"atp_c","coefficient":-225},{"bigg_id":"h_c","coefficient":225},{"bigg_id":"protein_c","coefficient":-1},{"bigg_id":"pi_c","coefficient":225},{"bigg_id":"AA_c","coefficient":385}],"segments":{"3911":{"from_node_id":"2079397","to_node_id":"2079398","b1":null,"b2":null},"3912":{"from_node_id":"2079399","to_node_id":"2079398","b1":null,"b2":null},"3913":{"from_node_id":"2079397","to_node_id":"2079400","b1":{"x":3383.4429931640625,"y":6570.33349609375},"b2":{"x":3262.5177001953125,"y":6562.5048828125}},"3914":{"from_node_id":"2079399","to_node_id":"2079401","b1":{"x":3382.88818359375,"y":6418.5595703125},"b2":{"x":3437.044442695743,"y":6389.938084135103}},"3915":{"from_node_id":"2079397","to_node_id":"2079402","b1":{"x":3383.4429931640625,"y":6570.33349609375},"b2":{"x":3447.098345263609,"y":6592.872642018604}},"3916":{"from_node_id":"2079399","to_node_id":"2079403","b1":{"x":3382.88818359375,"y":6414.5595703125},"b2":{"x":3210.5159912109375,"y":6388.083984375}},"3917":{"from_node_id":"2079397","to_node_id":"2079392","b1":{"x":3383.4429931640625,"y":6566.33349609375},"b2":{"x":3383.4429931640625,"y":6638.66259765625}},"3918":{"from_node_id":"2079399","to_node_id":"2079404","b1":{"x":3382.88818359375,"y":6414.5595703125},"b2":{"x":3278.327193052475,"y":6276.264963500674}},"3919":{"from_node_id":"2079399","to_node_id":"2079405","b1":{"x":3382.88818359375,"y":6414.5595703125},"b2":{"x":3382.9031971813483,"y":6315.0339536997635}}}}},"nodes":{"2075338":{"node_type":"metabolite","x":1626.852040625,"y":2947.2513181640625,"bigg_id":"pep_c","name":"Phosphoenolpyruvate","label_x":1665.6507466796875,"label_y":2943.0601560546875,"node_is_primary":true},"2075354":{"node_type":"metabolite","x":2670.425526861149,"y":902.6494577843141,"bigg_id":"e4p_c","name":"D-Erythrose 4-phosphate","label_x":2351.411854986149,"label_y":912.8715036827516,"node_is_primary":true},"2075355":{"node_type":"metabolite","x":1024.9466451171875,"y":1525.26682109375,"bigg_id":"dhap_c","name":"Dihydroxyacetone phosphate","label_x":690.334218359375,"label_y":1496.56662578125,"node_is_primary":true},"2075382":{"node_type":"metabolite","x":3902.335783203125,"y":3501.458393554687,"bigg_id":"accoa_c","name":"Acetyl-CoA","label_x":3832.430509765625,"label_y":3599.282368164062,"node_is_primary":true},"2075395":{"node_type":"metabolite","x":1004.6005147460937,"y":158.04440898437497,"bigg_id":"g6p_c","name":"D-Glucose 6-phosphate","label_x":1054.1647237304687,"label_y":145.0196821166992,"node_is_primary":true},"2075396":{"node_type":"metabolite","x":1622.852040625,"y":797.6324216796875,"bigg_id":"f6p_c","name":"D-Fructose 6-phosphate","label_x":1357.4378560546875,"label_y":805.4253904296875,"node_is_primary":true},"2075406":{"node_type":"metabolite","x":1626.852040625,"y":2353.4720212890625,"bigg_id":"3pg_c","name":"3-Phospho-D-glycerate","label_x":1318.6050923828125,"label_y":2390.0396482421875,"node_is_primary":true},"2075428":{"node_type":"metabolite","x":4498.527189453125,"y":4098.725727539062,"bigg_id":"ac_c","name":"Acetate","label_x":4265.75887890625,"label_y":4114.627583007812,"node_is_primary":true},"2075460":{"node_type":"metabolite","x":4594.86434765625,"y":4015.245258789062,"bigg_id":"atp_c","name":"ATP","label_x":4650.39315625,"label_y":4033.009907226562,"node_is_primary":true},"2075461":{"node_type":"metabolite","x":4603.3511640625,"y":3753.690327148437,"bigg_id":"adp_c","name":"ADP","label_x":4637.0386640625,"label_y":3762.022602539062,"node_is_primary":true},"2075462":{"node_type":"metabolite","x":4498.571134765625,"y":3655.792377929687,"bigg_id":"actp_c","name":"Acetyl phosphate","label_x":4163.145353515625,"label_y":3718.722553710937,"node_is_primary":true},"2075464":{"node_type":"metabolite","x":3083.437944981907,"y":797.4053261085639,"bigg_id":"r5p_c","name":"D-ribose 5-phosphate","label_x":3100.828814122532,"label_y":767.0642616554389,"node_is_primary":true},"2075465":{"node_type":"metabolite","x":2903.282560546875,"y":450.50668925781247,"bigg_id":"ru5p__D_c","name":"D-Ribulose 5-phosphate","label_x":2937.282560546875,"label_y":452.50668925781247,"node_is_primary":true},"2075491":{"node_type":"metabolite","x":1731.3959859375,"y":3090.5621091796875,"bigg_id":"adp_c","name":"ADP","label_x":1768.83055625,"label_y":3079.8260251953125,"node_is_primary":true},"2075492":{"node_type":"metabolite","x":1749.007069921875,"y":2986.5086423828125,"bigg_id":"h_c","name":"H+","label_x":1768.9057515625,"label_y":2989.6690427734375,"node_is_primary":false},"2075493":{"node_type":"metabolite","x":1755.1341451171875,"y":3337.620502929687,"bigg_id":"atp_c","name":"ATP","label_x":1766.164784765625,"label_y":3408.917866210937,"node_is_primary":true},"2075576":{"node_type":"metabolite","x":1624.0198873046875,"y":1524.8001462890625,"bigg_id":"g3p_c","name":"Glyceraldehyde 3-phosphate","label_x":1668.3270162109375,"label_y":1461.5059568359375,"node_is_primary":true},"2075602":{"node_type":"metabolite","x":1626.852040625,"y":2645.5110837890625,"bigg_id":"2pg_c","name":"D-Glycerate 2-phosphate","label_x":1297.5838521484375,"label_y":2666.8584958984375,"node_is_primary":true},"2075603":{"node_type":"metabolite","x":2731.282560546875,"y":806.3838865234375,"bigg_id":"xu5p__D_c","name":"D-Xylulose 5-phosphate","label_x":2506.117521484375,"label_y":757.6536619140625,"node_is_primary":true},"2075638":{"node_type":"metabolite","x":1624.852040625,"y":1177.6324216796875,"bigg_id":"fdp_c","name":"D-Fructose 1,6-bisphosphate","label_x":1661.150136328125,"label_y":1209.6973630859375,"node_is_primary":true},"2075653":{"node_type":"metabolite","x":1536.852040625,"y":2745.2642576171875,"bigg_id":"h2o_c","name":"H2O","label_x":1358.698476171875,"label_y":2759.2291013671875,"node_is_primary":false},"2075696":{"node_type":"metabolite","x":2674.1809320441785,"y":1431.0102937338816,"bigg_id":"s7p_c","name":"Sedoheptulose 7-phosphate","label_x":2376.3811273566785,"label_y":1467.3225495932566,"node_is_primary":true},"2076122":{"node_type":"midmarker","x":1405.952382421875,"y":514.0453550292968},"2076171":{"node_type":"multimarker","x":4498.571134765625,"y":3963.802387695312},"2076172":{"node_type":"multimarker","x":4498.571134765625,"y":3830.390278320312},"2076173":{"node_type":"midmarker","x":4498.571134765625,"y":3874.033588867187},"2076175":{"node_type":"midmarker","x":2962.134123046875,"y":637.419897265625},"2076196":{"node_type":"multimarker","x":1680.6148580078125,"y":3190.1111814453125},"2076197":{"node_type":"multimarker","x":1680.4664205078125,"y":3263.221333007812},"2076198":{"node_type":"midmarker","x":1680.614980078125,"y":3231.118305664062},"2076296":{"node_type":"midmarker","x":1626.852040625,"y":2515.5110837890625},"2076297":{"node_type":"midmarker","x":2821.282560546875,"y":596.5066892578125},"2076339":{"node_type":"midmarker","x":1342.810292578125,"y":1525.5572263671875},"2076351":{"node_type":"multimarker","x":1626.852040625,"y":2837.2513181640625},"2076352":{"node_type":"midmarker","x":1626.852040625,"y":2797.2513181640625},"2076470":{"node_type":"multimarker","x":2400.419767578125,"y":771.8123533203125},"2076471":{"node_type":"midmarker","x":2365.996427734375,"y":771.8123533203125},"2076472":{"node_type":"multimarker","x":2327.752675390625,"y":771.8123533203125},"2076529":{"node_type":"midmarker","x":1624.852040625,"y":1286.6324216796875},"2076530":{"node_type":"multimarker","x":1624.852040625,"y":1365.6324216796875},"2076584":{"node_type":"metabolite","x":1626.3235982421875,"y":3516.062641601562,"bigg_id":"pyr_c","name":"Pyruvate","label_x":1652.73729453125,"label_y":3581.966206054687,"node_is_primary":true},"2076586":{"node_type":"multimarker","x":1626.5394185546875,"y":3889.348286132812},"2076587":{"node_type":"midmarker","x":1626.5394185546875,"y":3869.348286132812},"2076588":{"node_type":"multimarker","x":1626.5394185546875,"y":3849.348286132812},"2076589":{"node_type":"metabolite","x":1706.106679296875,"y":3740.728657226562,"bigg_id":"nadh_c","name":"NADH","label_x":1740.0833638671875,"label_y":3755.530415039062,"node_is_primary":true},"2076590":{"node_type":"metabolite","x":1626.9490865234375,"y":4087.257465820312,"bigg_id":"lac__L_c","name":"L-Lactate","label_x":1233.6944478515625,"label_y":4129.240620117187,"node_is_primary":true},"2076591":{"node_type":"metabolite","x":1576.440663671875,"y":3720.321918945312,"bigg_id":"h_c","name":"H+","label_x":1407.280507421875,"label_y":3706.284809570312,"node_is_primary":false},"2076592":{"node_type":"metabolite","x":1705.0767720703125,"y":3972.242084960937,"bigg_id":"nad_c","name":"NAD+","label_x":1735.0767720703125,"label_y":4014.217670898437,"node_is_primary":true},"2076593":{"node_type":"multimarker","x":3777.7788984375,"y":823.1951658203125},"2076594":{"node_type":"midmarker","x":3853.87313671875,"y":823.579565234375},"2076595":{"node_type":"multimarker","x":3951.1304609375,"y":824.11740703125},"2076596":{"node_type":"metabolite","x":4033.867033203125,"y":901.4454099609375,"bigg_id":"h_c","name":"H+","label_x":3845.171720703125,"label_y":948.689916796875,"node_is_primary":false},"2076597":{"node_type":"metabolite","x":4349.428556640625,"y":828.1509763671875,"bigg_id":"prpp_c","name":"5-Phospho-alpha-D-ribose 1-diphosphate","label_x":4417.137541015625,"label_y":844.784643359375,"node_is_primary":true},"2076598":{"node_type":"metabolite","x":3660.5191328125,"y":885.0464841796875,"bigg_id":"atp_c","name":"ATP","label_x":3575.19003125,"label_y":984.548559375,"node_is_primary":true},"2076599":{"node_type":"metabolite","x":4144.564787109375,"y":885.6392576171875,"bigg_id":"amp_c","name":"AMP","label_x":4043.109708984375,"label_y":966.6961423828125,"node_is_primary":true},"2076615":{"node_type":"metabolite","x":-145.46320595703128,"y":172.58798808593747,"bigg_id":"g1p_c","name":"D-Glucose 1-phosphate","label_x":-270.5308329101563,"label_y":120.56088847656247,"node_is_primary":true},"2077649":{"node_type":"multimarker","x":2855.45725909524,"y":1155.8140221104845},"2077650":{"node_type":"midmarker","x":2893.1409767778964,"y":1082.2439262770513},"2077651":{"node_type":"multimarker","x":2913.6967647730535,"y":1036.7016624748658},"2077723":{"node_type":"metabolite","x":7911.6494140625,"y":5169.5966796875,"bigg_id":"thmpp_e","name":"thiamin diphosphate","label_x":7604.21533203125,"label_y":5110.94873046875,"node_is_primary":true},"2077724":{"node_type":"multimarker","x":7911.6494140625,"y":5345.9375},"2077725":{"node_type":"midmarker","x":7911.6494140625,"y":5365.9375},"2077726":{"node_type":"multimarker","x":7911.6494140625,"y":5385.9375},"2077727":{"node_type":"metabolite","x":7732.330078125,"y":5193.953125,"bigg_id":"h2o_c","name":"H2O","label_x":7457.63623046875,"label_y":5189.99755859375,"node_is_primary":false},"2077728":{"node_type":"metabolite","x":7759.091796875,"y":5469.65869140625,"bigg_id":"pi_c","name":"Phosphate","label_x":7573.3857421875,"label_y":5463.3681640625,"node_is_primary":false},"2077729":{"node_type":"metabolite","x":7911.6494140625,"y":5583.13134765625,"bigg_id":"thmpp_c","name":"thiamin diphosphate","label_x":7607.62255859375,"label_y":5676.619140625,"node_is_primary":true},"2077730":{"node_type":"metabolite","x":8002.509765625,"y":5457.3154296875,"bigg_id":"adp_c","name":"ADP","label_x":8034.82666015625,"label_y":5497.43701171875,"node_is_primary":true},"2077731":{"node_type":"metabolite","x":8005.59130859375,"y":5237.6201171875,"bigg_id":"atp_c","name":"ATP","label_x":8040.94775390625,"label_y":5252.71044921875,"node_is_primary":true},"2077732":{"node_type":"metabolite","x":7836.765625,"y":5532.4580078125,"bigg_id":"h_c","name":"H+","label_x":7691.99853515625,"label_y":5597.1337890625,"node_is_primary":false},"2077779":{"node_type":"multimarker","x":2287.589786983819,"y":1069.6934592599741},"2077780":{"node_type":"midmarker","x":2292.5964593879285,"y":1132.2568757651316},"2077781":{"node_type":"multimarker","x":2295.8298578254285,"y":1178.1269929526316},"2077785":{"node_type":"multimarker","x":4154.024748046875,"y":3514.270161132812},"2077786":{"node_type":"midmarker","x":4233.330900390625,"y":3521.330463867187},"2077787":{"node_type":"multimarker","x":4270.517423828125,"y":3525.626850585937},"2077788":{"node_type":"metabolite","x":4505.528654296875,"y":3442.123432617187,"bigg_id":"coa_c","name":"CoA","label_x":4455.528654296875,"label_y":3402.123432617187,"node_is_primary":true},"2077789":{"node_type":"metabolite","x":3981.4078046875,"y":3401.127827148437,"bigg_id":"pi_c","name":"Phosphate","label_x":3931.4078046875,"label_y":3361.127827148437,"node_is_primary":false},"2077889":{"node_type":"metabolite","x":6777.6259765625,"y":3537.493896484375,"bigg_id":"h2o_c","name":"H2O","label_x":6793.6708984375,"label_y":3563.77490234375,"node_is_primary":false},"2077890":{"node_type":"multimarker","x":6661.02294921875,"y":3572.663818359375},"2077891":{"node_type":"midmarker","x":6661.02294921875,"y":3592.663818359375},"2077892":{"node_type":"multimarker","x":6661.02294921875,"y":3612.663818359375},"2077893":{"node_type":"metabolite","x":6731.5673828125,"y":3750.9755859375,"bigg_id":"pi_c","name":"Phosphate","label_x":6761.5673828125,"label_y":3760.9755859375,"node_is_primary":false},"2077894":{"node_type":"metabolite","x":6661.02294921875,"y":3820.00244140625,"bigg_id":"ribflv_c","name":"Riboflavin","label_x":6697.0830078125,"label_y":3845.1533203125,"node_is_primary":true},"2077895":{"node_type":"metabolite","x":6602.7236328125,"y":3723.064697265625,"bigg_id":"h_c","name":"H+","label_x":6432.69580078125,"label_y":3747.020263671875,"node_is_primary":false},"2077896":{"node_type":"metabolite","x":6749.5048828125,"y":3464.48291015625,"bigg_id":"atp_c","name":"ATP","label_x":6779.5048828125,"label_y":3474.48291015625,"node_is_primary":true},"2077897":{"node_type":"metabolite","x":6744.255859375,"y":3680.91162109375,"bigg_id":"adp_c","name":"ADP","label_x":6779.7744140625,"label_y":3696.430419921875,"node_is_primary":true},"2077898":{"node_type":"metabolite","x":6663.44482421875,"y":3416.0009765625,"bigg_id":"ribflv_e","name":"riboflavin","label_x":6641.2685546875,"label_y":3370.71923828125,"node_is_primary":true},"2077899":{"node_type":"multimarker","x":6657.59619140625,"y":4060.42529296875},"2077900":{"node_type":"midmarker","x":6657.59619140625,"y":4080.42529296875},"2077901":{"node_type":"multimarker","x":6657.59619140625,"y":4100.42529296875},"2077902":{"node_type":"metabolite","x":6661.02294921875,"y":4354.306640625,"bigg_id":"fmn_c","name":"FMN","label_x":6694.05322265625,"label_y":4388.5478515625,"node_is_primary":true},"2077903":{"node_type":"metabolite","x":6697.59619140625,"y":4190.42529296875,"bigg_id":"adp_c","name":"ADP","label_x":6730.6259765625,"label_y":4221.63623046875,"node_is_primary":true},"2077904":{"node_type":"metabolite","x":6697.59619140625,"y":3970.42529296875,"bigg_id":"atp_c","name":"ATP","label_x":6736.6865234375,"label_y":3989.515625,"node_is_primary":true},"2077905":{"node_type":"metabolite","x":6588.76806640625,"y":4285.892333984375,"bigg_id":"h_c","name":"H+","label_x":6421.06591796875,"label_y":4312.173583984375,"node_is_primary":false},"2077906":{"node_type":"multimarker","x":6664.052734375,"y":4535.8193359375},"2077907":{"node_type":"midmarker","x":6664.052734375,"y":4555.8193359375},"2077908":{"node_type":"multimarker","x":6664.052734375,"y":4575.8193359375},"2077909":{"node_type":"metabolite","x":6664.052734375,"y":4705.8193359375,"bigg_id":"fad_c","name":"FAD","label_x":6694.052734375,"label_y":4715.8193359375,"node_is_primary":true},"2077910":{"node_type":"metabolite","x":6726.916015625,"y":4444.97314453125,"bigg_id":"h_c","name":"H+","label_x":6752.26416015625,"label_y":4475.90673828125,"node_is_primary":false},"2077911":{"node_type":"metabolite","x":6787.3896484375,"y":4818.48291015625,"bigg_id":"ppi_c","name":"Diphosphate","label_x":6817.3896484375,"label_y":4828.48291015625,"node_is_primary":false},"2077912":{"node_type":"metabolite","x":6624.052734375,"y":4445.8193359375,"bigg_id":"atp_c","name":"ATP","label_x":6344.98046875,"label_y":4461.87939453125,"node_is_primary":true},"2077913":{"node_type":"metabolite","x":5654.19384765625,"y":3559.55859375,"bigg_id":"nac_c","name":"Nicotinate","label_x":5682.56103515625,"label_y":3585.167724609375,"node_is_primary":true},"2077914":{"node_type":"multimarker","x":5654.19384765625,"y":3707.986083984375},"2077915":{"node_type":"midmarker","x":5654.19384765625,"y":3727.986083984375},"2077916":{"node_type":"multimarker","x":5654.19384765625,"y":3747.986083984375},"2077917":{"node_type":"metabolite","x":5834.45556640625,"y":3805.741455078125,"bigg_id":"ppi_c","name":"Diphosphate","label_x":5850.5,"label_y":3794.80810546875,"node_is_primary":false},"2077919":{"node_type":"metabolite","x":5552.2109375,"y":3651.48974609375,"bigg_id":"prpp_c","name":"5-Phospho-alpha-D-ribose 1-diphosphate","label_x":5238.375,"label_y":3630.49853515625,"node_is_primary":true},"2077920":{"node_type":"metabolite","x":5654.19384765625,"y":3859.55859375,"bigg_id":"nicrnt_c","name":"Nicotinate D-ribonucleotide","label_x":5681.41552734375,"label_y":3882.0615234375,"node_is_primary":true},"2077921":{"node_type":"multimarker","x":5654.19384765625,"y":3989.55859375},"2077922":{"node_type":"midmarker","x":5654.19384765625,"y":4009.55859375},"2077923":{"node_type":"multimarker","x":5654.19384765625,"y":4029.55859375},"2077924":{"node_type":"metabolite","x":5876.3115234375,"y":4081.4208984375,"bigg_id":"ppi_c","name":"Diphosphate","label_x":5906.3115234375,"label_y":4091.4208984375,"node_is_primary":false},"2077925":{"node_type":"metabolite","x":5508.24560546875,"y":3953.1650390625,"bigg_id":"atp_c","name":"ATP","label_x":5266.44287109375,"label_y":3925.053955078125,"node_is_primary":true},"2077926":{"node_type":"metabolite","x":5527.15673828125,"y":3840.584716796875,"bigg_id":"h_c","name":"H+","label_x":5361.7138671875,"label_y":3859.675537109375,"node_is_primary":false},"2077927":{"node_type":"metabolite","x":5654.19384765625,"y":4159.55859375,"bigg_id":"dnad_c","name":"Deamino-NAD+","label_x":5682.5185546875,"label_y":4193.011474609375,"node_is_primary":true},"2077928":{"node_type":"multimarker","x":5655.869140625,"y":4321.3876953125},"2077929":{"node_type":"midmarker","x":5655.869140625,"y":4366.55859375},"2077930":{"node_type":"multimarker","x":5655.869140625,"y":4386.55859375},"2077931":{"node_type":"metabolite","x":5572.95654296875,"y":4485.4013671875,"bigg_id":"amp_c","name":"AMP","label_x":5252.83837890625,"label_y":4480.32470703125,"node_is_primary":true},"2077932":{"node_type":"metabolite","x":5745.99072265625,"y":4286.60302734375,"bigg_id":"nh3_c","name":"NH3","label_x":5775.99072265625,"label_y":4296.60302734375,"node_is_primary":true},"2077933":{"node_type":"metabolite","x":5914.17626953125,"y":4465.25,"bigg_id":"ppi_c","name":"Diphosphate","label_x":5944.17626953125,"label_y":4475.25,"node_is_primary":false},"2077934":{"node_type":"metabolite","x":5572.3134765625,"y":4241.43896484375,"bigg_id":"atp_c","name":"ATP","label_x":5295.75048828125,"label_y":4256.46484375,"node_is_primary":true},"2077935":{"node_type":"metabolite","x":5656.52880859375,"y":4579.1337890625,"bigg_id":"nad_c","name":"NAD+","label_x":5685.6884765625,"label_y":4596.29736328125,"node_is_primary":true},"2077952":{"node_type":"multimarker","x":5656.52880859375,"y":4709.1337890625},"2077953":{"node_type":"midmarker","x":5656.52880859375,"y":4729.1337890625},"2077954":{"node_type":"multimarker","x":5656.52880859375,"y":4749.1337890625},"2077955":{"node_type":"metabolite","x":5538.30078125,"y":4636.71484375,"bigg_id":"atp_c","name":"ATP","label_x":5269.42578125,"label_y":4651.73779296875,"node_is_primary":true},"2077956":{"node_type":"metabolite","x":5530.951171875,"y":4828.90283203125,"bigg_id":"adp_c","name":"ADP","label_x":5249.51806640625,"label_y":4841.4140625,"node_is_primary":true},"2077957":{"node_type":"metabolite","x":5874.64501953125,"y":4835.98193359375,"bigg_id":"h_c","name":"H+","label_x":5937.29541015625,"label_y":4866.07470703125,"node_is_primary":false},"2077958":{"node_type":"metabolite","x":5656.7138671875,"y":4914.48046875,"bigg_id":"nadp_c","name":"NADP+","label_x":5686.7138671875,"label_y":4924.48046875,"node_is_primary":true},"2077969":{"node_type":"metabolite","x":7710.80419921875,"y":4146.247314453125,"bigg_id":"pydx5p_e","name":"pyridoxal phosphate","label_x":7425.984375,"label_y":4094.7080078125,"node_is_primary":true},"2077970":{"node_type":"multimarker","x":7713.416015625,"y":4399.28125},"2077971":{"node_type":"midmarker","x":7713.416015625,"y":4419.28125},"2077972":{"node_type":"multimarker","x":7713.416015625,"y":4439.28125},"2077973":{"node_type":"metabolite","x":7884.43701171875,"y":4661.453125,"bigg_id":"pi_c","name":"Phosphate","label_x":7914.43701171875,"label_y":4671.453125,"node_is_primary":false},"2077974":{"node_type":"metabolite","x":7601.13525390625,"y":4619.126953125,"bigg_id":"h_c","name":"H+","label_x":7442.736328125,"label_y":4624.47509765625,"node_is_primary":false},"2077975":{"node_type":"metabolite","x":7845.35546875,"y":4124.669921875,"bigg_id":"h2o_c","name":"H2O","label_x":7875.35546875,"label_y":4134.669921875,"node_is_primary":false},"2077976":{"node_type":"metabolite","x":7601.75244140625,"y":4526.23193359375,"bigg_id":"adp_c","name":"ADP","label_x":7376.91552734375,"label_y":4483.337158203125,"node_is_primary":true},"2077977":{"node_type":"metabolite","x":7594.5654296875,"y":4295.7939453125,"bigg_id":"atp_c","name":"ATP","label_x":7388.0263671875,"label_y":4254.423828125,"node_is_primary":true},"2077978":{"node_type":"metabolite","x":7713.8720703125,"y":4625.3408203125,"bigg_id":"pydx5p_c","name":"pyridoxal phosphate","label_x":7434.259765625,"label_y":4723.606201171875,"node_is_primary":true},"2078018":{"node_type":"multimarker","x":-145.46320595703128,"y":339.3013975097656},"2078019":{"node_type":"midmarker","x":-145.46320595703128,"y":359.3013975097656},"2078020":{"node_type":"multimarker","x":-145.46320595703128,"y":379.3013975097656},"2078021":{"node_type":"metabolite","x":-282.3219706054688,"y":272.1889707519531,"bigg_id":"utp_c","name":"UTP","label_x":-547.7489725585938,"label_y":262.40424174804684,"node_is_primary":true},"2078022":{"node_type":"metabolite","x":-327.899668359375,"y":537.9791013671875,"bigg_id":"ppi_c","name":"Diphosphate","label_x":-297.899668359375,"label_y":547.9791013671875,"node_is_primary":false},"2078023":{"node_type":"metabolite","x":-141.01319375000003,"y":591.7848875,"bigg_id":"udpg_c","name":"UDP-glucose","label_x":-111.01319375000003,"label_y":601.7848875,"node_is_primary":true},"2078024":{"node_type":"metabolite","x":-271.194834375,"y":182.37528056640622,"bigg_id":"h_c","name":"H+","label_x":-426.3763529296875,"label_y":190.29459208984372,"node_is_primary":false},"2078025":{"node_type":"multimarker","x":-141.01319375000003,"y":723.1969358398437},"2078026":{"node_type":"midmarker","x":-141.01319375000003,"y":743.1969358398437},"2078027":{"node_type":"multimarker","x":-141.01319375000003,"y":763.1969358398437},"2078028":{"node_type":"metabolite","x":-141.01319375000003,"y":937.3891965820312,"bigg_id":"udpgal_c","name":"UDP-galactose","label_x":-111.01319375000003,"label_y":947.3891965820312,"node_is_primary":true},"2078029":{"node_type":"multimarker","x":-141.01319375000003,"y":1067.3891965820312},"2078030":{"node_type":"midmarker","x":-141.01319375000003,"y":1087.3891965820312},"2078031":{"node_type":"multimarker","x":-141.01319375000003,"y":1107.3891965820312},"2078032":{"node_type":"metabolite","x":-141.01319375000003,"y":1253.6704465820312,"bigg_id":"udpgalfur_c","name":"UDP-galactofuranose","label_x":-111.01319375000003,"label_y":1263.6704465820312,"node_is_primary":true},"2078033":{"node_type":"multimarker","x":-778.5002214445979,"y":1464.2128254239833},"2078034":{"node_type":"midmarker","x":-778.7473900991582,"y":1484.2112980570673},"2078035":{"node_type":"multimarker","x":-781.3552864136634,"y":1549.4250156065114},"2078036":{"node_type":"metabolite","x":-666.9455892041503,"y":1679.4294066093291,"bigg_id":"udp_c","name":"UDP","label_x":-624.7379476025878,"label_y":1698.2716917655791,"node_is_primary":true},"2078037":{"node_type":"metabolite","x":-1232.55469765625,"y":901.6914426757812,"bigg_id":"12dgr_c","name":"1,2-diacylglycerol","label_x":-1218.00391640625,"label_y":865.4209348632812,"node_is_primary":true},"2078038":{"node_type":"metabolite","x":-784.6358303610521,"y":1767.1885876161684,"bigg_id":"galfur12dgr_c","name":"Gal-DAG","label_x":-1042.5484280173014,"label_y":1878.8047985536684,"node_is_primary":true},"2078039":{"node_type":"metabolite","x":-864.5886926336289,"y":1663.6853069213157,"bigg_id":"h_c","name":"H+","label_x":-1023.0891809148789,"label_y":1659.9760784056907,"node_is_primary":false},"2078040":{"node_type":"multimarker","x":-1711.6303340538473,"y":571.6295208988856},"2078041":{"node_type":"midmarker","x":-1637.686507095771,"y":607.8655759540634},"2078042":{"node_type":"multimarker","x":-1619.9213910751976,"y":617.0525587436154},"2078043":{"node_type":"metabolite","x":-1558.3523345617173,"y":693.92421333775,"bigg_id":"pi_c","name":"Phosphate","label_x":-1528.3523345617173,"label_y":703.92421333775,"node_is_primary":false},"2078044":{"node_type":"metabolite","x":-1831.8996719658248,"y":502.9731456645052,"bigg_id":"h2o_c","name":"H2O","label_x":-1801.8996719658248,"label_y":512.9731456645052,"node_is_primary":false},"2078045":{"node_type":"metabolite","x":-2105.7916825367074,"y":447.03823618243234,"bigg_id":"pa_c","name":"phosphatidic acid","label_x":-2338.6520340992074,"label_y":460.46377329180723,"node_is_primary":true},"2078046":{"node_type":"multimarker","x":-2104.5284989429574,"y":158.2990394050886},"2078047":{"node_type":"midmarker","x":-2104.5284989429574,"y":178.2990394050886},"2078048":{"node_type":"multimarker","x":-2104.5284989429574,"y":198.2990394050886},"2078049":{"node_type":"metabolite","x":-2483.63116007577,"y":-57.91202016522391,"bigg_id":"ACP_R_c","name":"ACP_R","label_x":-2831.91338663827,"label_y":29.593106787901093,"node_is_primary":true},"2078050":{"node_type":"metabolite","x":-2336.5324051929574,"y":316.08901743243234,"bigg_id":"ACP_c","name":"Acyl carrier protein","label_x":-2642.5219071460824,"label_y":305.90322641680734,"node_is_primary":true},"2078051":{"node_type":"metabolite","x":-2105.3698075367074,"y":-41.59784169842703,"bigg_id":"1ag3p_c","name":"1-acyl-glycerol 3-phosphate","label_x":-2075.3698075367074,"label_y":-31.597841698427032,"node_is_primary":true},"2078052":{"node_type":"multimarker","x":-2109.95928507577,"y":703.2733436043073},"2078053":{"node_type":"midmarker","x":-2109.95928507577,"y":723.2733436043073},"2078054":{"node_type":"multimarker","x":-2109.95928507577,"y":743.2733436043073},"2078055":{"node_type":"metabolite","x":-2111.6681473804574,"y":908.1203895027448,"bigg_id":"cdpdag_c","name":"CDP-diacylglycerol","label_x":-2569.0573075367074,"label_y":889.2912879402448,"node_is_primary":true},"2078056":{"node_type":"metabolite","x":-2058.5328934742074,"y":880.2386146004011,"bigg_id":"ppi_c","name":"Diphosphate","label_x":-2017.7599442554574,"label_y":885.7079749519636,"node_is_primary":false},"2078057":{"node_type":"metabolite","x":-2051.81328898202,"y":634.7474646980573,"bigg_id":"h_c","name":"H+","label_x":-2021.81328898202,"label_y":644.7474646980573,"node_is_primary":false},"2078058":{"node_type":"metabolite","x":-2247.1554520679574,"y":627.3063636238386,"bigg_id":"ctp_c","name":"CTP","label_x":-2506.424372966395,"label_y":639.8327308113386,"node_is_primary":true},"2078059":{"node_type":"multimarker","x":-2115.0953934742074,"y":1065.5386023933697},"2078060":{"node_type":"midmarker","x":-2115.0953934742074,"y":1085.5386023933697},"2078061":{"node_type":"multimarker","x":-2115.0953934742074,"y":1105.5386023933697},"2078062":{"node_type":"metabolite","x":-2116.83086710702,"y":1283.9052405769635,"bigg_id":"pg3p_c","name":"phosphatidylglycerol 3-phosphate","label_x":-2455.920466716395,"label_y":1345.027921241026,"node_is_primary":true},"2078063":{"node_type":"metabolite","x":-2252.5602372242074,"y":1190.5019202644635,"bigg_id":"cmp_c","name":"CMP","label_x":-2591.9721024585824,"label_y":1217.7556434089947,"node_is_primary":true},"2078064":{"node_type":"metabolite","x":-1938.9303544117074,"y":1241.2018104011822,"bigg_id":"h_c","name":"H+","label_x":-2016.22491007577,"label_y":1310.3959021980572,"node_is_primary":false},"2078065":{"node_type":"metabolite","x":-2249.8864090992074,"y":1006.3840613777448,"bigg_id":"glyc3p_c","name":"Glycerol 3-phosphate","label_x":-2670.3307450367074,"label_y":1008.305020850401,"node_is_primary":true},"2078066":{"node_type":"multimarker","x":-2121.359431560145,"y":1540.837491553526},"2078067":{"node_type":"midmarker","x":-2121.359431560145,"y":1560.837491553526},"2078068":{"node_type":"multimarker","x":-2121.359431560145,"y":1580.837491553526},"2078069":{"node_type":"metabolite","x":-2280.836970622645,"y":1631.035489600401,"bigg_id":"pi_c","name":"Phosphate","label_x":-2471.798396403895,"label_y":1648.013272803526,"node_is_primary":false},"2078070":{"node_type":"metabolite","x":-2122.9733231617074,"y":1749.9037757332135,"bigg_id":"pg_c","name":"phosphatidylglycerol","label_x":-2373.9110673023324,"label_y":1765.7453284675885,"node_is_primary":true},"2078071":{"node_type":"metabolite","x":-2077.809138591395,"y":1440.432706397276,"bigg_id":"h2o_c","name":"H2O","label_x":-2047.809138591395,"label_y":1450.432706397276,"node_is_primary":false},"2078072":{"node_type":"multimarker","x":-2122.3700516773324,"y":1921.2367835457135},"2078073":{"node_type":"midmarker","x":-2122.3700516773324,"y":1941.2367835457135},"2078074":{"node_type":"multimarker","x":-2122.3700516773324,"y":1961.2367835457135},"2078075":{"node_type":"metabolite","x":-2120.9147294117074,"y":2138.7885413582135,"bigg_id":"clpn_c","name":"cardiolipin","label_x":-2237.232966716395,"label_y":2242.7402015144635,"node_is_primary":true},"2078076":{"node_type":"metabolite","x":-2009.9909012867074,"y":2024.654630225401,"bigg_id":"glyc_c","name":"Glycerol","label_x":-1970.78057413827,"label_y":2062.881681006651,"node_is_primary":true},"2078077":{"node_type":"multimarker","x":-2105.3698075367074,"y":-267.77655263592703},"2078078":{"node_type":"midmarker","x":-2105.3698075367074,"y":-247.77655263592703},"2078079":{"node_type":"multimarker","x":-2105.3698075367074,"y":-227.77655263592703},"2078080":{"node_type":"metabolite","x":-2145.3698075367074,"y":-137.77655263592703,"bigg_id":"pi_c","name":"Phosphate","label_x":-2115.3698075367074,"label_y":-127.77655263592703,"node_is_primary":false},"2078081":{"node_type":"metabolite","x":-1397.5742753101451,"y":-350.1639427726458,"bigg_id":"glyc3p_c","name":"Glycerol 3-phosphate","label_x":-1528.6563065601451,"label_y":-251.05475087811453,"node_is_primary":true},"2078082":{"node_type":"metabolite","x":-2104.12090616952,"y":-457.90606923748953,"bigg_id":"ap_c","name":"acyl phosphate","label_x":-2070.1032059742074,"label_y":-451.3369164054583,"node_is_primary":true},"2078088":{"node_type":"metabolite","x":-2103.848512242205,"y":-860.3899331220794,"bigg_id":"fa_c","name":"fatty acid","label_x":-2071.76770169533,"label_y":-833.7443642744231,"node_is_primary":true},"2078093":{"node_type":"multimarker","x":-959.2842362476451,"y":-348.75189443280203},"2078094":{"node_type":"midmarker","x":-979.2842362476451,"y":-348.75189443280203},"2078095":{"node_type":"multimarker","x":-1060.0023758960826,"y":-348.75189443280203},"2078096":{"node_type":"metabolite","x":-1148.5902665210826,"y":-402.8724388663958,"bigg_id":"adp_c","name":"ADP","label_x":-1304.4941971851451,"label_y":-445.6965355460833,"node_is_primary":true},"2078097":{"node_type":"metabolite","x":-576.4247391773326,"y":-352.5479759757708,"bigg_id":"glyc_c","name":"Glycerol","label_x":-544.5707352710826,"label_y":-320.80023427655203,"node_is_primary":true},"2078098":{"node_type":"metabolite","x":-1157.6649735523326,"y":-216.80316396405203,"bigg_id":"h_c","name":"H+","label_x":-1285.3279374195201,"label_y":-141.01483388592703,"node_is_primary":false},"2078099":{"node_type":"metabolite","x":-879.3020585132701,"y":-401.16913076092703,"bigg_id":"atp_c","name":"ATP","label_x":-919.4177811695201,"label_y":-436.9329857413958,"node_is_primary":true},"2078104":{"node_type":"multimarker","x":-2481.10479288827,"y":-286.01840444256766},"2078105":{"node_type":"midmarker","x":-2481.10479288827,"y":-266.01840444256766},"2078106":{"node_type":"multimarker","x":-2481.10479288827,"y":-246.01840444256766},"2078107":{"node_type":"metabolite","x":-2523.63116007577,"y":-97.91202016522391,"bigg_id":"pi_c","name":"Phosphate","label_x":-2493.63116007577,"label_y":-87.91202016522391,"node_is_primary":false},"2078108":{"node_type":"metabolite","x":-2785.832576091395,"y":-481.03683705975516,"bigg_id":"ACP_c","name":"Acyl carrier protein","label_x":-2744.524958903895,"label_y":-506.9206871574114,"node_is_primary":true},"2078110":{"node_type":"multimarker","x":-3159.74053507577,"y":-485.19821401288016},"2078111":{"node_type":"midmarker","x":-3073.158259685145,"y":-485.19821401288016},"2078112":{"node_type":"multimarker","x":-3009.68096476327,"y":-485.19821401288016},"2078113":{"node_type":"metabolite","x":-2965.238826091395,"y":-361.97055288006766,"bigg_id":"h_c","name":"H+","label_x":-3015.238826091395,"label_y":-401.97055288006766,"node_is_primary":false},"2078114":{"node_type":"metabolite","x":-2853.44219523202,"y":-707.7352013175677,"bigg_id":"pap_c","name":"Adenosine 3',5'-bisphosphate","label_x":-2818.128962810145,"label_y":-690.7188438956927,"node_is_primary":true},"2078115":{"node_type":"metabolite","x":-3268.933650310145,"y":-720.31637807538,"bigg_id":"coa_c","name":"CoA","label_x":-3541.06817179452,"label_y":-690.4641441886613,"node_is_primary":true},"2078116":{"node_type":"metabolite","x":-3453.648005778895,"y":-488.89279409100516,"bigg_id":"apoACP_c","name":"apoprotein (acyl carrier protein)","label_x":-3701.73809366952,"label_y":-531.4855064933489,"node_is_primary":true},"2078126":{"node_type":"multimarker","x":-255.4306776051432,"y":1740.1587479705372},"2078127":{"node_type":"midmarker","x":-285.946497304586,"y":1821.607772072639},"2078128":{"node_type":"multimarker","x":-348.5951295040288,"y":1935.1122160966172},"2078129":{"node_type":"metabolite","x":-278.50715708423877,"y":2146.0732540068057,"bigg_id":"udp_c","name":"UDP","label_x":-244.67585825611377,"label_y":2182.8918575224307,"node_is_primary":true},"2078130":{"node_type":"metabolite","x":-206.12923186137857,"y":1981.837986904183,"bigg_id":"h_c","name":"H+","label_x":-176.12923186137857,"label_y":1991.8379869041828,"node_is_primary":false},"2078131":{"node_type":"metabolite","x":-814.24122109375,"y":2320.282995410156,"bigg_id":"udpgltn_c","name":"UDP-galactan","label_x":-761.4320169921875,"label_y":2364.011755175781,"node_is_primary":true},"2078132":{"node_type":"multimarker","x":-1247.631601953125,"y":2520.531774707031},"2078133":{"node_type":"midmarker","x":-1247.631601953125,"y":2540.531774707031},"2078134":{"node_type":"multimarker","x":-1247.631601953125,"y":2560.531774707031},"2078136":{"node_type":"metabolite","x":-1449.4232279296875,"y":2819.204137988281,"bigg_id":"udp_c","name":"UDP","label_x":-1740.3306986328125,"label_y":2808.366003222656,"node_is_primary":true},"2078137":{"node_type":"metabolite","x":-1207.631601953125,"y":2650.531774707031,"bigg_id":"h_c","name":"H+","label_x":-1177.631601953125,"label_y":2660.531774707031,"node_is_primary":false},"2078138":{"node_type":"metabolite","x":-1270.7672220703125,"y":3081.611364550781,"bigg_id":"lgltn_c","name":"lipogalactan","label_x":-1228.9806620117188,"label_y":3111.439977832031,"node_is_primary":true},"2078153":{"node_type":"multimarker","x":2086.5717274931394,"y":271.74626039222574},"2078154":{"node_type":"midmarker","x":2073.397811594181,"y":286.79444765472067},"2078155":{"node_type":"multimarker","x":2043.553485538972,"y":318.5131061086216},"2078156":{"node_type":"metabolite","x":2372.490979532819,"y":-40.99503875798308,"bigg_id":"gam6p_c","name":"D-Glucosamine 6-phosphate","label_x":1944.057874064069,"label_y":12.714678038891918,"node_is_primary":true},"2078157":{"node_type":"metabolite","x":2053.595449774405,"y":421.5876573271923,"bigg_id":"nh3_c","name":"NH3","label_x":2092.748770086905,"label_y":461.33533799125485,"node_is_primary":true},"2078158":{"node_type":"metabolite","x":2114.0214524574085,"y":349.19664493614124,"bigg_id":"h_c","name":"H+","label_x":2129.4682298011585,"label_y":377.83348575645374,"node_is_primary":false},"2078159":{"node_type":"metabolite","x":2173.343857388602,"y":92.06071541561593,"bigg_id":"h2o_c","name":"H2O","label_x":2022.569687466727,"label_y":65.4481665874909,"node_is_primary":false},"2078160":{"node_type":"multimarker","x":2372.7286524233496,"y":-347.7201157928324},"2078161":{"node_type":"midmarker","x":2372.278949566972,"y":-327.72517224850134},"2078162":{"node_type":"multimarker","x":2371.829246710586,"y":-307.7302287041708},"2078163":{"node_type":"metabolite","x":2373.7197688499373,"y":-554.5807798880071,"bigg_id":"gam_e","name":"D-Glucosamine","label_x":2413.0234797874373,"label_y":-542.2548521536321,"node_is_primary":true},"2078164":{"node_type":"metabolite","x":2455.4347331337826,"y":-220.98773537997002,"bigg_id":"pyr_c","name":"Pyruvate","label_x":2491.4757487587826,"label_y":-226.26901589754814,"node_is_primary":true},"2078165":{"node_type":"metabolite","x":2456.267274012414,"y":-437.2530070103137,"bigg_id":"pep_c","name":"Phosphoenolpyruvate","label_x":2493.2449351452265,"label_y":-427.7055521763293,"node_is_primary":true},"2078261":{"node_type":"metabolite","x":3422.011379762171,"y":1266.3772750901499,"bigg_id":"r1p_c","name":"D-ribose 1-phosphate","label_x":3452.011379762171,"label_y":1276.3772750901499,"node_is_primary":true},"2078262":{"node_type":"multimarker","x":3337.6476958788476,"y":1167.4693945060678},"2078263":{"node_type":"midmarker","x":3288.7245304966427,"y":1105.3983757133933},"2078264":{"node_type":"multimarker","x":3212.485401805498,"y":1005.3398737480418},"2078266":{"node_type":"multimarker","x":1009.1770528320312,"y":-300.27895527343753},"2078267":{"node_type":"midmarker","x":1009.1770528320312,"y":-255.10787373046878},"2078268":{"node_type":"multimarker","x":1009.1769307617187,"y":-200.78365498046878},"2078269":{"node_type":"metabolite","x":1106.4738057617187,"y":-399.43215351562503,"bigg_id":"pep_c","name":"Phosphoenolpyruvate","label_x":1138.7620137695312,"label_y":-377.99074726562503,"node_is_primary":true},"2078270":{"node_type":"metabolite","x":1013.7535909179687,"y":-542.4047487304688,"bigg_id":"glc__D_e","name":"D-Glucose","label_x":949.0729268554687,"label_y":-575.2257936523438,"node_is_primary":true},"2078271":{"node_type":"metabolite","x":1085.8793233398437,"y":-85.61257343750003,"bigg_id":"pyr_c","name":"Pyruvate","label_x":1125.0325215820312,"label_y":-61.88289814453128,"node_is_primary":true},"2078285":{"node_type":"multimarker","x":1530.6126259597397,"y":3113.045720431871},"2078286":{"node_type":"midmarker","x":1525.8701990814573,"y":3165.796760201137},"2078287":{"node_type":"multimarker","x":1519.9729395366776,"y":3243.2411222614996},"2078289":{"node_type":"metabolite","x":1433.2532768057504,"y":3322.3127007168455,"bigg_id":"g6p_c","name":"D-Glucose 6-phosphate","label_x":1208.9538383291879,"label_y":3278.9782280605955,"node_is_primary":true},"2078290":{"node_type":"metabolite","x":1451.067878318117,"y":3007.7664421651552,"bigg_id":"glc__D_e","name":"D-Glucose","label_x":1156.9131541970232,"label_y":2954.7256706807802,"node_is_primary":true},"2078299":{"node_type":"multimarker","x":2046.7737763085306,"y":1772.5640870971342},"2078300":{"node_type":"midmarker","x":2047.1267110234244,"y":1963.8580922482975},"2078301":{"node_type":"multimarker","x":2048.5444750192755,"y":2119.9651916407006},"2078302":{"node_type":"metabolite","x":2019.4341544200247,"y":1684.7829916899411,"bigg_id":"h2o_c","name":"H2O","label_x":1955.3135489512747,"label_y":1653.2552817290036,"node_is_primary":false},"2078303":{"node_type":"metabolite","x":2164.737433163709,"y":2169.9285992248997,"bigg_id":"nadph_c","name":"NADPH","label_x":2194.260138241834,"label_y":2212.4959820373997,"node_is_primary":true},"2078304":{"node_type":"metabolite","x":2140.283785713019,"y":1731.6168518718541,"bigg_id":"nadp_c","name":"NADP+","label_x":2173.086275947394,"label_y":1766.3701477702919,"node_is_primary":true},"2078305":{"node_type":"metabolite","x":2076.8952560140265,"y":2337.864811083157,"bigg_id":"h_c","name":"H+","label_x":2076.6826095296515,"label_y":2423.650211473782,"node_is_primary":false},"2078307":{"node_type":"multimarker","x":1621.7315572265625,"y":1712.00705546875},"2078308":{"node_type":"midmarker","x":1621.7315572265625,"y":1732.00705546875},"2078309":{"node_type":"multimarker","x":1621.7315572265625,"y":1752.00705546875},"2078310":{"node_type":"metabolite","x":1624.0198873046875,"y":1943.7906248046875,"bigg_id":"13dpg_c","name":"3-Phospho-D-glyceroyl phosphate","label_x":1649.6089986328125,"label_y":1975.1192380859375,"node_is_primary":true},"2078311":{"node_type":"metabolite","x":1661.7315572265625,"y":1622.00705546875,"bigg_id":"pi_c","name":"Phosphate","label_x":1691.7315572265625,"label_y":1632.00705546875,"node_is_primary":false},"2078312":{"node_type":"metabolite","x":1545.1190083984375,"y":1617.4305173828125,"bigg_id":"nad_c","name":"NAD+","label_x":1300.5252583984375,"label_y":1696.0789548828125,"node_is_primary":true},"2078313":{"node_type":"metabolite","x":1547.3177388671875,"y":1883.196264453125,"bigg_id":"nadh_c","name":"NADH","label_x":1214.122304296875,"label_y":1874.9944822265625,"node_is_primary":true},"2078314":{"node_type":"metabolite","x":1584.0198873046875,"y":1876.33127421875,"bigg_id":"h_c","name":"H+","label_x":1488.1644185546875,"label_y":1934.3851072265625,"node_is_primary":false},"2078315":{"node_type":"multimarker","x":1624.0198873046875,"y":2121.8445798828125},"2078316":{"node_type":"midmarker","x":1624.0198873046875,"y":2141.8445798828125},"2078317":{"node_type":"multimarker","x":1624.0198873046875,"y":2161.8445798828125},"2078318":{"node_type":"metabolite","x":1533.5877583984375,"y":2247.2681638671875,"bigg_id":"atp_c","name":"ATP","label_x":1261.5346578125,"label_y":2254.9798337890625,"node_is_primary":true},"2078320":{"node_type":"metabolite","x":1533.5877583984375,"y":2027.2681638671875,"bigg_id":"adp_c","name":"ADP","label_x":1250.0932515625,"label_y":2034.9798337890625,"node_is_primary":true},"2078321":{"node_type":"multimarker","x":-3267.612849528895,"y":-970.8905357902238},"2078322":{"node_type":"midmarker","x":-3267.612849528895,"y":-950.8905357902238},"2078323":{"node_type":"multimarker","x":-3267.612849528895,"y":-930.8905357902238},"2078324":{"node_type":"metabolite","x":-3314.49053507577,"y":-839.5013756339738,"bigg_id":"pi_c","name":"Phosphate","label_x":-3483.14727335702,"label_y":-853.1179527824113,"node_is_primary":false},"2078325":{"node_type":"metabolite","x":-3209.211482341395,"y":-1036.9868492667863,"bigg_id":"atp_c","name":"ATP","label_x":-3175.380427653895,"label_y":-1023.1556725089738,"node_is_primary":true},"2078326":{"node_type":"metabolite","x":-3303.37676554452,"y":-1060.8905357902238,"bigg_id":"h2o_c","name":"H2O","label_x":-3273.37676554452,"label_y":-1050.8905357902238,"node_is_primary":false},"2078327":{"node_type":"metabolite","x":-3210.74004679452,"y":-843.2164635245988,"bigg_id":"adp_c","name":"ADP","label_x":-3176.908747966395,"label_y":-821.7229332511613,"node_is_primary":true},"2078328":{"node_type":"metabolite","x":-3135.71416788827,"y":-898.3584923331925,"bigg_id":"h_c","name":"H+","label_x":-3105.71416788827,"label_y":-888.3584923331925,"node_is_primary":false},"2078329":{"node_type":"metabolite","x":-3263.709529216395,"y":-1130.3509850089738,"bigg_id":"coa_e","name":"CoA","label_x":-3218.63262491952,"label_y":-1120.3509850089738,"node_is_primary":true},"2078330":{"node_type":"multimarker","x":5654.19384765625,"y":3389.55859375},"2078331":{"node_type":"midmarker","x":5654.19384765625,"y":3409.55859375},"2078332":{"node_type":"multimarker","x":5654.19384765625,"y":3429.55859375},"2078333":{"node_type":"metabolite","x":5737.271484375,"y":3340.17333984375,"bigg_id":"atp_c","name":"ATP","label_x":5763.10400390625,"label_y":3365.45458984375,"node_is_primary":true},"2078334":{"node_type":"metabolite","x":5614.19384765625,"y":3519.55859375,"bigg_id":"pi_c","name":"Phosphate","label_x":5391.26513671875,"label_y":3572.218017578125,"node_is_primary":false},"2078335":{"node_type":"metabolite","x":5794.2080078125,"y":3176.285400390625,"bigg_id":"h2o_c","name":"H2O","label_x":5824.2080078125,"label_y":3186.285400390625,"node_is_primary":false},"2078336":{"node_type":"metabolite","x":5735.861328125,"y":3470.037109375,"bigg_id":"adp_c","name":"ADP","label_x":5765.861328125,"label_y":3480.037109375,"node_is_primary":true},"2078337":{"node_type":"metabolite","x":5774.19384765625,"y":3519.55859375,"bigg_id":"h_c","name":"H+","label_x":5804.19384765625,"label_y":3529.55859375,"node_is_primary":false},"2078338":{"node_type":"metabolite","x":5654.19384765625,"y":3259.55859375,"bigg_id":"nac_e","name":"Nicotinate","label_x":5684.19384765625,"label_y":3269.55859375,"node_is_primary":true},"2078339":{"node_type":"metabolite","x":7614.70166015625,"y":3411.44140625,"bigg_id":"atp_c","name":"ATP","label_x":7348.7998046875,"label_y":3428.387451171875,"node_is_primary":true},"2078340":{"node_type":"multimarker","x":7706.3896484375,"y":3501.154296875},"2078341":{"node_type":"midmarker","x":7706.3896484375,"y":3521.154296875},"2078342":{"node_type":"multimarker","x":7706.3896484375,"y":3541.154296875},"2078343":{"node_type":"metabolite","x":7501.47900390625,"y":3538.998291015625,"bigg_id":"pi_c","name":"Phosphate","label_x":7296.70263671875,"label_y":3561.501220703125,"node_is_primary":false},"2078344":{"node_type":"metabolite","x":7878.96630859375,"y":3301.83642578125,"bigg_id":"h2o_c","name":"H2O","label_x":7908.96630859375,"label_y":3311.83642578125,"node_is_primary":false},"2078345":{"node_type":"metabolite","x":7610.2470703125,"y":3632.543701171875,"bigg_id":"adp_c","name":"ADP","label_x":7333.23193359375,"label_y":3645.322021484375,"node_is_primary":true},"2078346":{"node_type":"metabolite","x":7622.197265625,"y":3714.886962890625,"bigg_id":"h_c","name":"H+","label_x":7470.66357421875,"label_y":3735.68359375,"node_is_primary":false},"2078347":{"node_type":"metabolite","x":7704.47265625,"y":3717.28515625,"bigg_id":"coa_c","name":"CoA","label_x":7590.23095703125,"label_y":3804.865966796875,"node_is_primary":true},"2078348":{"node_type":"metabolite","x":7705.287109375,"y":3340.3046875,"bigg_id":"coa_e","name":"CoA","label_x":7594.41162109375,"label_y":3297.34130859375,"node_is_primary":true},"2078349":{"node_type":"metabolite","x":6459.203125,"y":5270.8681640625,"bigg_id":"atp_c","name":"ATP","label_x":6200.24755859375,"label_y":5264.19775390625,"node_is_primary":true},"2078350":{"node_type":"multimarker","x":6603.68115234375,"y":5393.92236328125},"2078351":{"node_type":"midmarker","x":6603.68115234375,"y":5413.92236328125},"2078352":{"node_type":"multimarker","x":6603.68115234375,"y":5433.92236328125},"2078353":{"node_type":"metabolite","x":6687.87353515625,"y":5712.32080078125,"bigg_id":"pi_c","name":"Phosphate","label_x":6717.87353515625,"label_y":5722.32080078125,"node_is_primary":false},"2078354":{"node_type":"metabolite","x":6760.662109375,"y":5566.701171875,"bigg_id":"lys__L_c","name":"L-Lysine","label_x":6794.24609375,"label_y":5599.56396484375,"node_is_primary":true},"2078355":{"node_type":"metabolite","x":6455.32275390625,"y":5562.8203125,"bigg_id":"adp_c","name":"ADP","label_x":6178.3076171875,"label_y":5549.2041015625,"node_is_primary":true},"2078356":{"node_type":"metabolite","x":6767.32080078125,"y":5274.74853515625,"bigg_id":"PdhC_c","name":"PdhC","label_x":6807.42529296875,"label_y":5293.7568359375,"node_is_primary":true},"2078357":{"node_type":"metabolite","x":6464.10546875,"y":5678.10595703125,"bigg_id":"h_c","name":"H+","label_x":6301.05517578125,"label_y":5688.10595703125,"node_is_primary":false},"2078358":{"node_type":"metabolite","x":6496.22998046875,"y":5201.58251953125,"bigg_id":"h2o_c","name":"H2O","label_x":6229.28271484375,"label_y":5195.0791015625,"node_is_primary":false},"2078359":{"node_type":"metabolite","x":6605.931640625,"y":5180.28271484375,"bigg_id":"lplys__L_e","name":"lipoyllysine","label_x":6427.13623046875,"label_y":5129.91357421875,"node_is_primary":true},"2078360":{"node_type":"metabolite","x":6596.78125,"y":5712.85498046875,"bigg_id":"lpl_PdhC_c","name":"lipoyl-PdhC","label_x":6404.39697265625,"label_y":5817.08544921875,"node_is_primary":true},"2078367":{"node_type":"multimarker","x":-2853.44219523202,"y":-837.7352013175677},"2078368":{"node_type":"midmarker","x":-2853.44219523202,"y":-857.7352013175677},"2078369":{"node_type":"multimarker","x":-2853.44219523202,"y":-877.7352013175677},"2078370":{"node_type":"metabolite","x":-2893.44219523202,"y":-967.7352013175677,"bigg_id":"pi_c","name":"Phosphate","label_x":-2863.44219523202,"label_y":-957.7352013175677,"node_is_primary":false},"2078371":{"node_type":"metabolite","x":-2893.44219523202,"y":-747.7352013175677,"bigg_id":"h2o_c","name":"H2O","label_x":-2863.44219523202,"label_y":-737.7352013175677,"node_is_primary":false},"2078372":{"node_type":"metabolite","x":-2853.44219523202,"y":-1007.7352013175677,"bigg_id":"amp_c","name":"AMP","label_x":-2822.030329997645,"label_y":-997.7352013175677,"node_is_primary":true},"2078373":{"node_type":"multimarker","x":1632.0052388671875,"y":417.11057109374997},"2078374":{"node_type":"midmarker","x":1632.0052388671875,"y":437.11057109374997},"2078375":{"node_type":"multimarker","x":1632.0052388671875,"y":457.11057109374997},"2078376":{"node_type":"metabolite","x":1636.5816548828122,"y":154.39023417968747,"bigg_id":"man6p_c","name":"D-Mannose 6-phosphate","label_x":1677.2775777343747,"label_y":166.62631816406247,"node_is_primary":true},"2078377":{"node_type":"multimarker","x":1641.1959126953122,"y":-318.52822285156253},"2078378":{"node_type":"midmarker","x":1641.1959126953122,"y":-298.52822285156253},"2078379":{"node_type":"multimarker","x":1638.9077046874997,"y":-207.59151630859378},"2078380":{"node_type":"metabolite","x":1779.6817525390622,"y":-410.8164918945313,"bigg_id":"pep_c","name":"Phosphoenolpyruvate","label_x":1812.0076802734372,"label_y":-398.4905641601563,"node_is_primary":true},"2078381":{"node_type":"metabolite","x":1641.1581929687497,"y":-539.19411640625,"bigg_id":"man_e","name":"D-Mannose","label_x":1671.1581929687497,"label_y":-529.19411640625,"node_is_primary":true},"2078382":{"node_type":"metabolite","x":1775.1053365234372,"y":-131.32113056640628,"bigg_id":"pyr_c","name":"Pyruvate","label_x":1807.4312642578122,"label_y":-116.66933613281253,"node_is_primary":true},"2078383":{"node_type":"multimarker","x":2792.548352579694,"y":-40.99503875798308},"2078384":{"node_type":"midmarker","x":2772.548352579694,"y":-40.99503875798308},"2078385":{"node_type":"multimarker","x":2692.074719767194,"y":-40.99503875798308},"2078386":{"node_type":"metabolite","x":2892.272961954694,"y":-80.99503875798308,"bigg_id":"h2o_c","name":"H2O","label_x":2842.272961954694,"label_y":-120.99503875798308,"node_is_primary":false},"2078387":{"node_type":"metabolite","x":2583.681409220319,"y":-109.32084442204558,"bigg_id":"ac_c","name":"Acetate","label_x":2529.513928751569,"label_y":-140.98560882634246,"node_is_primary":true},"2078388":{"node_type":"metabolite","x":3063.517102579694,"y":-40.50483490056121,"bigg_id":"acgam6p_c","name":"N-Acetyl-D-glucosamine 6-phosphate","label_x":2961.248792032819,"label_y":47.02433990412629,"node_is_primary":true},"2078389":{"node_type":"multimarker","x":3344.295178751569,"y":-38.17896820134246},"2078390":{"node_type":"midmarker","x":3324.295178751569,"y":-38.17896820134246},"2078391":{"node_type":"multimarker","x":3304.295178751569,"y":-38.17896820134246},"2078392":{"node_type":"metabolite","x":3542.943860392194,"y":-38.17896820134246,"bigg_id":"acmanap_c","name":"N-Acetyl-D-mannosamine 6-phosphate","label_x":3346.493909220319,"label_y":-69.0258309943112,"node_is_primary":true},"2078393":{"node_type":"multimarker","x":3875.411633829694,"y":-38.17896820134246},"2078394":{"node_type":"midmarker","x":3830.240735392194,"y":-38.17896820134246},"2078395":{"node_type":"multimarker","x":3739.303967814069,"y":-38.17896820134246},"2078396":{"node_type":"metabolite","x":3953.800793985944,"y":-109.6773202521237,"bigg_id":"atp_c","name":"ATP","label_x":3890.259045939069,"label_y":-142.81251312321746,"node_is_primary":true},"2078397":{"node_type":"metabolite","x":3660.933606485944,"y":-159.5857675177487,"bigg_id":"h_c","name":"H+","label_x":3610.933606485944,"label_y":-199.5857675177487,"node_is_primary":false},"2078398":{"node_type":"metabolite","x":3608.114758829694,"y":24.703844298657543,"bigg_id":"adp_c","name":"ADP","label_x":3484.889905314069,"label_y":115.13585113459504,"node_is_primary":true},"2078399":{"node_type":"metabolite","x":4191.0883916421935,"y":-40.50483490056121,"bigg_id":"acmana_c","name":"N-Acetyl-D-mannosamine","label_x":4232.6198857828185,"label_y":-25.586133728686207,"node_is_primary":true},"2078400":{"node_type":"multimarker","x":4191.0883916421935,"y":-322.2369515997795},"2078401":{"node_type":"midmarker","x":4191.0883916421935,"y":-289.5284555060295},"2078402":{"node_type":"multimarker","x":4191.0883916421935,"y":-248.347669373217},"2078403":{"node_type":"metabolite","x":4191.0883916421935,"y":-524.2516610724358,"bigg_id":"acmana_e","name":"N-Acetyl-D-mannosamine","label_x":4221.0883916421935,"label_y":-514.2516610724358,"node_is_primary":true},"2078404":{"node_type":"metabolite","x":4304.2981084390685,"y":-403.43440033024825,"bigg_id":"atp_c","name":"ATP","label_x":4334.2976201578185,"label_y":-397.6705758673576,"node_is_primary":true},"2078405":{"node_type":"metabolite","x":4136.1672490640685,"y":-109.32667327946746,"bigg_id":"h_c","name":"H+","label_x":4038.2422002359435,"label_y":-57.46027923649871,"node_is_primary":false},"2078406":{"node_type":"metabolite","x":4261.5354131265685,"y":-456.1757028204826,"bigg_id":"h2o_c","name":"H2O","label_x":4291.5354131265685,"label_y":-446.1757028204826,"node_is_primary":false},"2078407":{"node_type":"metabolite","x":4246.4040654703185,"y":-104.75745941227996,"bigg_id":"pi_c","name":"Phosphate","label_x":4276.4040654703185,"label_y":-94.75745941227996,"node_is_primary":false},"2078408":{"node_type":"metabolite","x":4303.3068975015685,"y":-173.0370614630612,"bigg_id":"adp_c","name":"ADP","label_x":4333.3068975015685,"label_y":-163.0370614630612,"node_is_primary":true},"2078435":{"node_type":"metabolite","x":8914.017578125,"y":3304.075927734375,"bigg_id":"5fthf_e","name":"5-for myltetrahydrofolate","label_x":8959.0947265625,"label_y":3317.84521484375,"node_is_primary":true},"2078436":{"node_type":"multimarker","x":8914.017578125,"y":3535.8447265625},"2078437":{"node_type":"midmarker","x":8914.017578125,"y":3555.8447265625},"2078438":{"node_type":"multimarker","x":8914.017578125,"y":3575.8447265625},"2078439":{"node_type":"metabolite","x":8972.271484375,"y":3686.263916015625,"bigg_id":"adp_c","name":"ADP","label_x":9013.5791015625,"label_y":3703.80224609375,"node_is_primary":true},"2078440":{"node_type":"metabolite","x":8953.564453125,"y":3360.55615234375,"bigg_id":"h2o_c","name":"H2O","label_x":8983.564453125,"label_y":3370.55615234375,"node_is_primary":false},"2078441":{"node_type":"metabolite","x":8832.3447265625,"y":3683.90625,"bigg_id":"pi_c","name":"Phosphate","label_x":8641.3837890625,"label_y":3693.90625,"node_is_primary":false},"2078442":{"node_type":"metabolite","x":8906.4794921875,"y":3769.921630859375,"bigg_id":"5fthf_c","name":"5-Formyltetrahydrofolate","label_x":8573.9365234375,"label_y":3782.54052734375,"node_is_primary":true},"2078443":{"node_type":"metabolite","x":8983.365234375,"y":3413.864013671875,"bigg_id":"atp_c","name":"ATP","label_x":9020.904296875,"label_y":3420.094970703125,"node_is_primary":true},"2078444":{"node_type":"metabolite","x":8735.5166015625,"y":3611.8349609375,"bigg_id":"h_c","name":"H+","label_x":8579.7255859375,"label_y":3611.31396484375,"node_is_primary":false},"2078445":{"node_type":"multimarker","x":8906.4794921875,"y":3948.921630859375},"2078446":{"node_type":"midmarker","x":8906.4794921875,"y":3968.921630859375},"2078447":{"node_type":"multimarker","x":8906.4794921875,"y":3988.921630859375},"2078448":{"node_type":"metabolite","x":8902.7099609375,"y":4182.997802734375,"bigg_id":"5fthfglu3_c","name":"5-for myltetrahydrofolate tri-L-glutamate","label_x":8937.287109375,"label_y":4197.574462890625,"node_is_primary":true},"2078449":{"node_type":"metabolite","x":8816.046875,"y":4094.939453125,"bigg_id":"adp_c","name":"ADP","label_x":8532.552734375,"label_y":4107.227783203125,"node_is_primary":true},"2078450":{"node_type":"metabolite","x":9147.9140625,"y":4076.59521484375,"bigg_id":"pi_c","name":"Phosphate","label_x":9177.9140625,"label_y":4086.59521484375,"node_is_primary":false},"2078451":{"node_type":"metabolite","x":9001.3984375,"y":3848.822265625,"bigg_id":"glu__L_c","name":"L-Glutamate","label_x":9045.1279296875,"label_y":3858.822265625,"node_is_primary":true},"2078452":{"node_type":"metabolite","x":8831.7490234375,"y":3857.9755859375,"bigg_id":"atp_c","name":"ATP","label_x":8559.6962890625,"label_y":3879.4169921875,"node_is_primary":true},"2078453":{"node_type":"metabolite","x":8763.2197265625,"y":4018.44775390625,"bigg_id":"h_c","name":"H+","label_x":8607.240234375,"label_y":4013.28759765625,"node_is_primary":false},"2078454":{"node_type":"multimarker","x":8902.7099609375,"y":4343.151611328125},"2078455":{"node_type":"midmarker","x":8902.7099609375,"y":4363.151611328125},"2078456":{"node_type":"multimarker","x":8902.7099609375,"y":4412.899169921875},"2078457":{"node_type":"metabolite","x":8956.6650390625,"y":4580.143310546875,"bigg_id":"pi_c","name":"Phosphate","label_x":8984.3388671875,"label_y":4611.076904296875,"node_is_primary":false},"2078458":{"node_type":"metabolite","x":8901.3212890625,"y":4608.770751953125,"bigg_id":"methfglu3_c","name":"5,10-methenyltetrahydrofolate tri-L-glutamate","label_x":8422.21875,"label_y":4702.526611328125,"node_is_primary":true},"2078459":{"node_type":"metabolite","x":8996.888671875,"y":4260.097412109375,"bigg_id":"atp_c","name":"ATP","label_x":9026.888671875,"label_y":4281.538818359375,"node_is_primary":true},"2078460":{"node_type":"metabolite","x":8990.5166015625,"y":4529.294189453125,"bigg_id":"adp_c","name":"ADP","label_x":9021.0068359375,"label_y":4545.669189453125,"node_is_primary":true},"2078461":{"node_type":"multimarker","x":8902.7099609375,"y":4801.457763671875},"2078462":{"node_type":"midmarker","x":8902.7099609375,"y":4821.457763671875},"2078463":{"node_type":"multimarker","x":8902.7099609375,"y":4841.457763671875},"2078464":{"node_type":"metabolite","x":8977.59765625,"y":4935.466064453125,"bigg_id":"h_c","name":"H+","label_x":9011.3671875,"label_y":4953.004638671875,"node_is_primary":false},"2078465":{"node_type":"metabolite","x":8998.184671381576,"y":4706.032729062109,"bigg_id":"h2o_c","name":"H2O","label_x":9021.237405756576,"label_y":4745.206557187109,"node_is_primary":false},"2078466":{"node_type":"metabolite","x":8901.228515625,"y":4985.464599609375,"bigg_id":"10fthfglu3_c","name":"10-for myltetrahydrofolate tri-L-glutamate","label_x":8934.998046875,"label_y":5014.310302734375,"node_is_primary":true},"2078481":{"node_type":"multimarker","x":8901.228515625,"y":5190.849365234375},"2078482":{"node_type":"midmarker","x":8901.228515625,"y":5231.444091796875},"2078483":{"node_type":"multimarker","x":8901.228515625,"y":5269.750732421875},"2078484":{"node_type":"metabolite","x":8945.8046875,"y":5371.191650390625,"bigg_id":"fmettrna_c","name":"N-for mylmethionyl-tRNA(Met)","label_x":8975.8046875,"label_y":5381.191650390625,"node_is_primary":true},"2078485":{"node_type":"metabolite","x":8895.1708984375,"y":5542.841064453125,"bigg_id":"thfglu3_c","name":"tetrahydrofolate tri-L-glutamate","label_x":8556.7607421875,"label_y":5638.988037109375,"node_is_primary":true},"2078486":{"node_type":"metabolite","x":8941.228515625,"y":5100.849365234375,"bigg_id":"mettrna_c","name":"L-methionyl-tRNA(Met)","label_x":8973.5166015625,"label_y":5110.849365234375,"node_is_primary":true},"2078487":{"node_type":"metabolite","x":8858.9404296875,"y":5412.380615234375,"bigg_id":"h_c","name":"H+","label_x":8705.193359375,"label_y":5429.358154296875,"node_is_primary":false},"2078488":{"node_type":"multimarker","x":9444.033944935867,"y":5422.588569107251},"2078489":{"node_type":"midmarker","x":9610.89829417715,"y":5348.958593445271},"2078490":{"node_type":"multimarker","x":9786.967837651786,"y":5265.58274439738},"2078491":{"node_type":"metabolite","x":10044.538629280247,"y":5066.55063829411,"bigg_id":"mlthfglu3_c","name":"5,10-methylenetetrahydrofolate tri-L-glutamate","label_x":10087.615777717747,"label_y":5084.89731798161,"node_is_primary":true},"2078492":{"node_type":"metabolite","x":9346.584298390919,"y":5547.259048082165,"bigg_id":"ser__L_c","name":"L-Serine","label_x":9171.219064015919,"label_y":5638.529555894665,"node_is_primary":true},"2078493":{"node_type":"metabolite","x":9836.429568762618,"y":5170.214570013022,"bigg_id":"h2o_c","name":"H2O","label_x":9656.148318762618,"label_y":5130.064179388022,"node_is_primary":false},"2078494":{"node_type":"metabolite","x":9946.942934613913,"y":5297.232799551434,"bigg_id":"gly_c","name":"Glycine","label_x":9986.859926801413,"label_y":5326.283092520184,"node_is_primary":true},"2078495":{"node_type":"multimarker","x":9761.367958040633,"y":4820.182797489493},"2078496":{"node_type":"midmarker","x":9536.745020277041,"y":4721.458530482149},"2078497":{"node_type":"multimarker","x":9386.747493328372,"y":4670.055276804892},"2078499":{"node_type":"metabolite","x":10043.723657849894,"y":4837.334896501022,"bigg_id":"nadp_c","name":"NADP+","label_x":10073.723657849894,"label_y":4847.334896501022,"node_is_primary":true},"2078500":{"node_type":"metabolite","x":9363.62068284618,"y":4569.979084575936,"bigg_id":"nadph_c","name":"NADPH","label_x":9398.92927659618,"label_y":4574.503010357186,"node_is_primary":true},"2078501":{"node_type":"multimarker","x":8738.784168570917,"y":4480.734286806369},"2078502":{"node_type":"midmarker","x":8737.365784262041,"y":4423.246172603467},"2078503":{"node_type":"multimarker","x":8736.370992544873,"y":4354.060764877557},"2078505":{"node_type":"metabolite","x":8689.315144099106,"y":4587.095117624492,"bigg_id":"h2o_c","name":"H2O","label_x":8415.717487849106,"label_y":4596.271875436992,"node_is_primary":false},"2078506":{"node_type":"metabolite","x":8653.629110558115,"y":4208.115133040107,"bigg_id":"h_c","name":"H+","label_x":8494.756063683115,"label_y":4217.409078352607,"node_is_primary":false},"2078507":{"node_type":"metabolite","x":5540.6298828125,"y":5317.6943359375,"bigg_id":"h2o_c","name":"H2O","label_x":5381.69775390625,"label_y":5381.87353515625,"node_is_primary":false},"2078508":{"node_type":"multimarker","x":5676.7724609375,"y":5439.35888671875},"2078509":{"node_type":"midmarker","x":5676.7724609375,"y":5469.08349609375},"2078510":{"node_type":"multimarker","x":5675.38330078125,"y":5515.478515625},"2078511":{"node_type":"metabolite","x":5673.994140625,"y":5728.8310546875,"bigg_id":"sprm_c","name":"spermine","label_x":5705.38330078125,"label_y":5749.9443359375,"node_is_primary":true},"2078512":{"node_type":"metabolite","x":5754.28173828125,"y":5581.86181640625,"bigg_id":"adp_c","name":"ADP","label_x":5792.6162109375,"label_y":5601.5859375,"node_is_primary":true},"2078513":{"node_type":"metabolite","x":5571.615234375,"y":5687.1484375,"bigg_id":"pi_c","name":"Phosphate","label_x":5410.71435546875,"label_y":5755.1376953125,"node_is_primary":false},"2078514":{"node_type":"metabolite","x":5680.65283203125,"y":5243.77880859375,"bigg_id":"sprm_e","name":"spermine","label_x":5712.0419921875,"label_y":5262.1142578125,"node_is_primary":true},"2078515":{"node_type":"metabolite","x":5750.68701171875,"y":5371.5859375,"bigg_id":"atp_c","name":"ATP","label_x":5790.41064453125,"label_y":5392.69921875,"node_is_primary":true},"2078516":{"node_type":"metabolite","x":5526.50439453125,"y":5598.89013671875,"bigg_id":"h_c","name":"H+","label_x":5382.853515625,"label_y":5642.23095703125,"node_is_primary":false},"2078517":{"node_type":"metabolite","x":6394.45361328125,"y":-1232.650390625,"bigg_id":"ade_e","name":"Adenine","label_x":6305.462890625,"label_y":-1279.857421875,"node_is_primary":true},"2078518":{"node_type":"multimarker","x":6394.45361328125,"y":-1102.650390625},"2078519":{"node_type":"midmarker","x":6394.45361328125,"y":-1082.650390625},"2078520":{"node_type":"multimarker","x":6394.45361328125,"y":-1062.650390625},"2078521":{"node_type":"metabolite","x":6394.45361328125,"y":-875.443359375,"bigg_id":"ade_c","name":"Adenine","label_x":6218.794921875,"label_y":-800.0272216796875,"node_is_primary":true},"2078522":{"node_type":"metabolite","x":6464.6904296875,"y":-1204.275146484375,"bigg_id":"h_e","name":"H+","label_x":6494.6904296875,"label_y":-1194.275146484375,"node_is_primary":false},"2078523":{"node_type":"metabolite","x":6483.85791015625,"y":-966.1455688476562,"bigg_id":"h_c","name":"H+","label_x":6513.85791015625,"label_y":-956.1455688476562,"node_is_primary":false},"2078524":{"node_type":"multimarker","x":6393.04150390625,"y":-517.1607666015625},"2078525":{"node_type":"midmarker","x":6391.6298828125,"y":-477.0889892578125},"2078526":{"node_type":"multimarker","x":6392.16552734375,"y":-420.8673095703125},"2078527":{"node_type":"metabolite","x":6392.16552734375,"y":-198.68658447265625,"bigg_id":"amp_c","name":"AMP","label_x":6427.81396484375,"label_y":-181.62631225585938,"node_is_primary":true},"2078528":{"node_type":"metabolite","x":6429.876953125,"y":-356.20098876953125,"bigg_id":"ppi_c","name":"Diphosphate","label_x":6459.876953125,"label_y":-346.20098876953125,"node_is_primary":false},"2078529":{"node_type":"metabolite","x":6554.68603515625,"y":-600.2959594726562,"bigg_id":"prpp_c","name":"5-Phospho-alpha-D-ribose 1-diphosphate","label_x":6584.6171875,"label_y":-577.724609375,"node_is_primary":true},"2078530":{"node_type":"multimarker","x":5943.538128844224,"y":-810.4498419899276},"2078531":{"node_type":"midmarker","x":6042.301596528922,"y":-842.3488758612434},"2078532":{"node_type":"multimarker","x":6131.765743592294,"y":-859.2780059844686},"2078533":{"node_type":"metabolite","x":6062.2591827243905,"y":-660.1055517073104,"bigg_id":"pi_c","name":"Phosphate","label_x":6049.8460967868905,"label_y":-590.6799535627791,"node_is_primary":false},"2078534":{"node_type":"metabolite","x":6197.658242680828,"y":-949.2320029494311,"bigg_id":"r1p_c","name":"D-ribose 1-phosphate","label_x":6075.341348149578,"label_y":-1005.2618491408375,"node_is_primary":true},"2078535":{"node_type":"metabolite","x":5845.7323500956745,"y":-657.1096758071341,"bigg_id":"adn_c","name":"Adenosine","label_x":5778.6757094706745,"label_y":-566.5325884047903,"node_is_primary":true},"2078536":{"node_type":"multimarker","x":5527.0873305644245,"y":-655.7205156508841},"2078537":{"node_type":"midmarker","x":5549.8651625956745,"y":-655.7205156508841},"2078538":{"node_type":"multimarker","x":5568.4750258769245,"y":-655.7203935805716},"2078539":{"node_type":"metabolite","x":5689.0380141581745,"y":-706.0190386001028,"bigg_id":"adp_c","name":"ADP","label_x":5579.3016860331745,"label_y":-751.5759844008841,"node_is_primary":true},"2078540":{"node_type":"metabolite","x":5334.7474868144245,"y":-513.3757280532278,"bigg_id":"h2o_c","name":"H2O","label_x":5051.8451430644245,"label_y":-477.2091020766653,"node_is_primary":false},"2078541":{"node_type":"metabolite","x":5739.8812758769245,"y":-445.38177053369657,"bigg_id":"pi_c","name":"Phosphate","label_x":5669.9169204081745,"label_y":-345.85894338525907,"node_is_primary":false},"2078542":{"node_type":"metabolite","x":5419.0277602519245,"y":-704.0557207290091,"bigg_id":"atp_c","name":"ATP","label_x":5294.0101821269245,"label_y":-753.7803301040091,"node_is_primary":true},"2078543":{"node_type":"metabolite","x":5331.7938735331745,"y":-658.4989580336966,"bigg_id":"adn_e","name":"Adenosine","label_x":5159.5428969706745,"label_y":-573.4699968520559,"node_is_primary":true},"2078544":{"node_type":"metabolite","x":5593.6981704081745,"y":-846.2304643813528,"bigg_id":"h_c","name":"H+","label_x":5543.6981704081745,"label_y":-886.2304643813528,"node_is_primary":false},"2078545":{"node_type":"multimarker","x":7146.610105812846,"y":-817.8467977249398},"2078546":{"node_type":"midmarker","x":7042.733201353241,"y":-849.9687260698993},"2078547":{"node_type":"multimarker","x":6920.240596730041,"y":-865.0082571797672},"2078548":{"node_type":"metabolite","x":7300.332226182509,"y":-833.237537916737,"bigg_id":"pi_c","name":"Phosphate","label_x":7210.792187120009,"label_y":-756.942127760487,"node_is_primary":false},"2078549":{"node_type":"metabolite","x":6804.678761984036,"y":-946.5090691936166,"bigg_id":"2dr1p_c","name":"2-Deoxy-D-ribose 1-phosphate","label_x":6736.609426046536,"label_y":-991.9035394084603,"node_is_primary":true},"2078550":{"node_type":"metabolite","x":7259.152477359447,"y":-659.6924104721514,"bigg_id":"dad_2_c","name":"Deoxyadenosine","label_x":6883.830700015697,"label_y":-638.9318513901202,"node_is_primary":true},"2078551":{"node_type":"multimarker","x":7626.753551578197,"y":-660.6726961166827},"2078552":{"node_type":"midmarker","x":7606.753551578197,"y":-660.6726961166827},"2078553":{"node_type":"multimarker","x":7586.753551578197,"y":-660.6726961166827},"2078554":{"node_type":"metabolite","x":7844.599254703197,"y":-659.7735872299639,"bigg_id":"dad_2_e","name":"Deoxyadenosine","label_x":7896.177379703197,"label_y":-641.0178499252764,"node_is_primary":true},"2078555":{"node_type":"metabolite","x":7489.888317203197,"y":-723.5555696518389,"bigg_id":"adp_c","name":"ADP","label_x":7417.005504703197,"label_y":-763.5555696518389,"node_is_primary":true},"2078556":{"node_type":"metabolite","x":7728.232555484447,"y":-628.6399812729327,"bigg_id":"h2o_c","name":"H2O","label_x":7737.916637515697,"label_y":-564.0117464096514,"node_is_primary":false},"2078557":{"node_type":"metabolite","x":7398.169078921947,"y":-518.3279085190264,"bigg_id":"pi_c","name":"Phosphate","label_x":7255.208141421947,"label_y":-456.58999347996394,"node_is_primary":false},"2078558":{"node_type":"metabolite","x":7723.618297671947,"y":-716.7804842026202,"bigg_id":"atp_c","name":"ATP","label_x":7733.186168765697,"label_y":-755.9714021713702,"node_is_primary":true},"2078559":{"node_type":"metabolite","x":7479.576305484447,"y":-826.7546663315264,"bigg_id":"h_c","name":"H+","label_x":7431.864391421947,"label_y":-866.7546663315264,"node_is_primary":false},"2078560":{"node_type":"multimarker","x":7301.925426578197,"y":-488.9152498276202},"2078561":{"node_type":"midmarker","x":7303.337535953197,"y":-468.9152498276202},"2078562":{"node_type":"multimarker","x":7303.337535953197,"y":-416.43801594090144},"2078563":{"node_type":"metabolite","x":7363.056285953197,"y":-291.4966707260577,"bigg_id":"h_c","name":"H+","label_x":7393.056285953197,"label_y":-281.4966707260577,"node_is_primary":false},"2078564":{"node_type":"metabolite","x":7256.374157046947,"y":-194.53909015965144,"bigg_id":"damp_c","name":"DAMP","label_x":6885.351207828197,"label_y":-179.42678547215144,"node_is_primary":true},"2078565":{"node_type":"metabolite","x":7362.931285953197,"y":-330.8467683823077,"bigg_id":"adp_c","name":"ADP","label_x":7308.149547671947,"label_y":-259.5244112045733,"node_is_primary":true},"2078566":{"node_type":"metabolite","x":7353.896129703197,"y":-548.7135286362139,"bigg_id":"atp_c","name":"ATP","label_x":7313.822399234447,"label_y":-576.3507661850421,"node_is_primary":true},"2078567":{"node_type":"multimarker","x":7206.609508609447,"y":-435.30764484715144},"2078568":{"node_type":"midmarker","x":7206.609508609447,"y":-468.01614094090144},"2078569":{"node_type":"multimarker","x":7206.609508609447,"y":-488.01614094090144},"2078570":{"node_type":"metabolite","x":7123.338024234447,"y":-595.8719148666827,"bigg_id":"pi_c","name":"Phosphate","label_x":6934.702770328197,"label_y":-555.6350984604327,"node_is_primary":false},"2078572":{"node_type":"metabolite","x":7139.618785953197,"y":-266.55422687840144,"bigg_id":"h2o_c","name":"H2O","label_x":6823.058239078197,"label_y":-249.5765047104327,"node_is_primary":false},"2078573":{"node_type":"multimarker","x":7252.672985171947,"y":-24.902249339338937},"2078574":{"node_type":"midmarker","x":7252.672985171947,"y":-4.902249339338937},"2078575":{"node_type":"multimarker","x":7252.672985171947,"y":15.097750660661063},"2078576":{"node_type":"metabolite","x":7251.797008609447,"y":263.3484220473798,"bigg_id":"dadp_c","name":"DADP","label_x":7155.318981265697,"label_y":221.6942472426923,"node_is_primary":true},"2078577":{"node_type":"metabolite","x":7315.894176578197,"y":123.55447673487981,"bigg_id":"adp_c","name":"ADP","label_x":7345.894176578197,"label_y":144.9958829848798,"node_is_primary":true},"2078578":{"node_type":"metabolite","x":7318.257946109447,"y":-130.9579744369952,"bigg_id":"atp_c","name":"ATP","label_x":7348.257946109447,"label_y":-116.38143635105769,"node_is_primary":true},"2078579":{"node_type":"multimarker","x":6394.45361328125,"y":27.42120361328125},"2078580":{"node_type":"midmarker","x":6394.45361328125,"y":47.42120361328125},"2078581":{"node_type":"multimarker","x":6394.45361328125,"y":97.65802001953125},"2078582":{"node_type":"metabolite","x":6551.85986328125,"y":-78.6719970703125,"bigg_id":"atp_c","name":"ATP","label_x":6581.85986328125,"label_y":-68.6719970703125,"node_is_primary":true},"2078583":{"node_type":"metabolite","x":6392.16552734375,"y":266.065673828125,"bigg_id":"adp_c","name":"ADP","label_x":6206.74609375,"label_y":325.30921936035156,"node_is_primary":true},"2078584":{"node_type":"multimarker","x":6721.93359375,"y":264.6993408203125},"2078585":{"node_type":"midmarker","x":6836.541015625,"y":264.6993408203125},"2078586":{"node_type":"multimarker","x":6946.91259765625,"y":263.28729248046875},"2078587":{"node_type":"metabolite","x":7035.5234375,"y":127.43182373046875,"bigg_id":"trdox_c","name":"Oxidized thioredoxin","label_x":6875.50146484375,"label_y":97.17913818359375,"node_is_primary":true},"2078589":{"node_type":"metabolite","x":6981.34423828125,"y":333.9765625,"bigg_id":"h2o_c","name":"H2O","label_x":6707.53271484375,"label_y":382.0443115234375,"node_is_primary":false},"2078590":{"node_type":"metabolite","x":6631.0302734375,"y":136.61386108398438,"bigg_id":"trdrd_c","name":"Reduced thioredoxin","label_x":6490.119140625,"label_y":99.32388305664062,"node_is_primary":true},"2078591":{"node_type":"multimarker","x":6393.0654296875,"y":424.912109375},"2078592":{"node_type":"midmarker","x":6393.0654296875,"y":508.4544677734375},"2078593":{"node_type":"multimarker","x":6393.0654296875,"y":565.1678466796875},"2078594":{"node_type":"metabolite","x":6506.3232421875,"y":627.654052734375,"bigg_id":"pyr_c","name":"Pyruvate","label_x":6439.31494140625,"label_y":703.7333374023438,"node_is_primary":true},"2078595":{"node_type":"metabolite","x":6517.12744140625,"y":330.13812255859375,"bigg_id":"pep_c","name":"Phosphoenolpyruvate","label_x":6415.44091796875,"label_y":404.71173095703125,"node_is_primary":true},"2078596":{"node_type":"metabolite","x":6391.947265625,"y":715.1477661132812,"bigg_id":"atp_c","name":"ATP","label_x":6274.6455078125,"label_y":797.2494506835938,"node_is_primary":true},"2078597":{"node_type":"metabolite","x":6315.435546875,"y":356.689208984375,"bigg_id":"h_c","name":"H+","label_x":6188.93896484375,"label_y":420.57421875,"node_is_primary":false},"2078598":{"node_type":"multimarker","x":7251.819957828197,"y":392.09274577784856},"2078599":{"node_type":"midmarker","x":7251.819957828197,"y":472.73141765284856},"2078600":{"node_type":"multimarker","x":7250.407848453197,"y":540.7412443130048},"2078601":{"node_type":"metabolite","x":7251.797496890697,"y":707.9529142348798,"bigg_id":"datp_c","name":"DATP","label_x":7147.044078921947,"label_y":797.1378507583173,"node_is_primary":true},"2078602":{"node_type":"metabolite","x":7159.714489078197,"y":642.4313077895673,"bigg_id":"pyr_c","name":"Pyruvate","label_x":6946.617809390697,"label_y":714.1216764419111,"node_is_primary":true},"2078603":{"node_type":"metabolite","x":7158.103160953197,"y":332.20724773097356,"bigg_id":"pep_c","name":"Phosphoenolpyruvate","label_x":6948.411754703197,"label_y":403.5945157973798,"node_is_primary":true},"2078604":{"node_type":"metabolite","x":7200.167614078197,"y":308.0001554458173,"bigg_id":"h_c","name":"H+","label_x":7051.253551578197,"label_y":292.25677776027044,"node_is_primary":false},"2078605":{"node_type":"metabolite","x":9701.6865234375,"y":-1104.4287109375,"bigg_id":"h_e","name":"H+","label_x":9538.6357421875,"label_y":-1099.08056640625,"node_is_primary":false},"2078606":{"node_type":"multimarker","x":9816.935546875,"y":-1013.6728515625},"2078607":{"node_type":"midmarker","x":9816.935546875,"y":-993.6728515625},"2078608":{"node_type":"multimarker","x":9816.935546875,"y":-973.6728515625},"2078609":{"node_type":"metabolite","x":9816.935546875,"y":-843.6728515625,"bigg_id":"gua_c","name":"Guanine","label_x":9834.568359375,"label_y":-764.7088012695312,"node_is_primary":true},"2078610":{"node_type":"metabolite","x":9820.3232421875,"y":-1192.915771484375,"bigg_id":"gua_e","name":"Guanine","label_x":9708.7177734375,"label_y":-1239.7138671875,"node_is_primary":true},"2078611":{"node_type":"metabolite","x":9857.38671875,"y":-886.2880859375,"bigg_id":"h_c","name":"H+","label_x":9887.38671875,"label_y":-876.2880859375,"node_is_primary":false},"2078612":{"node_type":"multimarker","x":9816.513671875,"y":-460.427490234375},"2078613":{"node_type":"midmarker","x":9816.513671875,"y":-440.427490234375},"2078614":{"node_type":"multimarker","x":9816.513671875,"y":-420.427490234375},"2078615":{"node_type":"metabolite","x":9869.5556640625,"y":-252.494384765625,"bigg_id":"ppi_c","name":"Diphosphate","label_x":9899.5556640625,"label_y":-242.494384765625,"node_is_primary":false},"2078616":{"node_type":"metabolite","x":9902.48828125,"y":-565.7523193359375,"bigg_id":"prpp_c","name":"5-Phospho-alpha-D-ribose 1-diphosphate","label_x":9877.4189453125,"label_y":-607.998291015625,"node_is_primary":true},"2078617":{"node_type":"metabolite","x":9816.935546875,"y":-186.32086181640625,"bigg_id":"gmp_c","name":"GMP","label_x":9853.80078125,"label_y":-174.03265380859375,"node_is_primary":true},"2078618":{"node_type":"multimarker","x":9351.055668426841,"y":-778.8363980588734},"2078619":{"node_type":"midmarker","x":9442.869978272201,"y":-802.6098926439902},"2078620":{"node_type":"multimarker","x":9562.810088900455,"y":-825.2290175027765},"2078621":{"node_type":"metabolite","x":9261.756355865084,"y":-617.7420089484234,"bigg_id":"pi_c","name":"Phosphate","label_x":9262.487801177584,"label_y":-561.6420943976422,"node_is_primary":false},"2078622":{"node_type":"metabolite","x":9148.45316294226,"y":-649.8984732486175,"bigg_id":"gsn_c","name":"Guanosine","label_x":9192.19925669226,"label_y":-623.9561514712738,"node_is_primary":true},"2078623":{"node_type":"metabolite","x":9603.209662623238,"y":-892.0148943935257,"bigg_id":"r1p_c","name":"D-ribose 1-phosphate","label_x":9553.209662623238,"label_y":-932.0148943935257,"node_is_primary":true},"2078624":{"node_type":"multimarker","x":8810.75882700476,"y":-648.1003775454925},"2078625":{"node_type":"midmarker","x":8830.75882700476,"y":-648.1003775454925},"2078626":{"node_type":"multimarker","x":8906.32718637976,"y":-648.1003775454925},"2078627":{"node_type":"metabolite","x":8653.30765512976,"y":-545.29605625643,"bigg_id":"h2o_c","name":"H2O","label_x":8332.87210825476,"label_y":-489.98813389314876,"node_is_primary":false},"2078628":{"node_type":"metabolite","x":9000.49515512976,"y":-703.9557852603363,"bigg_id":"adp_c","name":"ADP","label_x":8943.62992075476,"label_y":-741.6674551822113,"node_is_primary":true},"2078629":{"node_type":"metabolite","x":9017.26078012976,"y":-485.74155186189876,"bigg_id":"pi_c","name":"Phosphate","label_x":8918.41605356726,"label_y":-414.09787510408626,"node_is_primary":false},"2078630":{"node_type":"metabolite","x":8672.42386606726,"y":-648.1003775454925,"bigg_id":"gsn_e","name":"Guanosine","label_x":8382.09085825476,"label_y":-632.5319571353363,"node_is_primary":true},"2078631":{"node_type":"metabolite","x":8742.98538950476,"y":-703.3816885806488,"bigg_id":"atp_c","name":"ATP","label_x":8658.66117075476,"label_y":-745.6700186587738,"node_is_primary":true},"2078632":{"node_type":"metabolite","x":8959.11234262976,"y":-805.3100943423675,"bigg_id":"h_c","name":"H+","label_x":8909.11234262976,"label_y":-845.3100943423675,"node_is_primary":false},"2078633":{"node_type":"multimarker","x":9351.425562045455,"y":-305.8075095986517},"2078634":{"node_type":"midmarker","x":9239.778998476337,"y":-377.1561215951782},"2078635":{"node_type":"multimarker","x":9165.642200532262,"y":-476.2887912088938},"2078636":{"node_type":"metabolite","x":9247.227740026916,"y":-543.765113249416,"bigg_id":"pi_c","name":"Phosphate","label_x":9214.427935339416,"label_y":-480.26908053457225,"node_is_primary":false},"2078637":{"node_type":"metabolite","x":9459.512790849396,"y":-215.6384501352622,"bigg_id":"h2o_c","name":"H2O","label_x":9167.692478349396,"label_y":-178.8200907602622,"node_is_primary":false},"2078639":{"node_type":"multimarker","x":10494.97433548896,"y":-731.0695932191453},"2078640":{"node_type":"midmarker","x":10380.570220910777,"y":-777.132574839635},"2078641":{"node_type":"multimarker","x":10253.245844980262,"y":-809.4662551392536},"2078642":{"node_type":"metabolite","x":10603.850890346564,"y":-724.000752134657,"bigg_id":"pi_c","name":"Phosphate","label_x":10477.096007534064,"label_y":-757.022968931532,"node_is_primary":false},"2078643":{"node_type":"metabolite","x":10603.436061772725,"y":-659.2560543539915,"bigg_id":"dgsn_c","name":"Deoxyguanosine","label_x":10270.900905522725,"label_y":-613.2490353110228,"node_is_primary":true},"2078644":{"node_type":"metabolite","x":10123.575718506492,"y":-884.7256651197127,"bigg_id":"2dr1p_c","name":"2-Deoxy-D-ribose 1-phosphate","label_x":10005.504429443992,"label_y":-928.8932676587752,"node_is_primary":true},"2078645":{"node_type":"multimarker","x":10903.999538335225,"y":-659.2560543539915},"2078646":{"node_type":"midmarker","x":10883.999538335225,"y":-659.2560543539915},"2078647":{"node_type":"multimarker","x":10830.019069585225,"y":-659.2560543539915},"2078648":{"node_type":"metabolite","x":10703.259303960225,"y":-740.0685543539915,"bigg_id":"adp_c","name":"ADP","label_x":10653.259303960225,"label_y":-780.0685543539915,"node_is_primary":true},"2078649":{"node_type":"metabolite","x":11041.771999272725,"y":-612.8034786703978,"bigg_id":"h2o_c","name":"H2O","label_x":11063.874538335225,"label_y":-569.0707516196165,"node_is_primary":false},"2078650":{"node_type":"metabolite","x":10646.065944585225,"y":-572.7331051352415,"bigg_id":"pi_c","name":"Phosphate","label_x":10488.620632085225,"label_y":-512.0990719321165,"node_is_primary":false},"2078651":{"node_type":"metabolite","x":11027.643093022725,"y":-737.320385408679,"bigg_id":"atp_c","name":"ATP","label_x":10977.643093022725,"label_y":-777.320385408679,"node_is_primary":true},"2078652":{"node_type":"metabolite","x":11120.668483647725,"y":-659.2560543539915,"bigg_id":"dgsn_e","name":"Deoxyguanosine","label_x":11154.925319585225,"label_y":-657.1906246664915,"node_is_primary":true},"2078653":{"node_type":"metabolite","x":10725.146022710225,"y":-476.45161099461654,"bigg_id":"h_c","name":"H+","label_x":10626.301296147725,"label_y":-418.76362271336654,"node_is_primary":false},"2078654":{"node_type":"multimarker","x":10648.690944585225,"y":-471.5363888266478},"2078655":{"node_type":"midmarker","x":10651.017116460225,"y":-440.51765103367904},"2078656":{"node_type":"multimarker","x":10651.017116460225,"y":-420.51765103367904},"2078657":{"node_type":"metabolite","x":10698.552272710225,"y":-547.8270992758665,"bigg_id":"atp_c","name":"ATP","label_x":10650.221218022725,"label_y":-580.0243038657103,"node_is_primary":true},"2078658":{"node_type":"metabolite","x":10603.436061772725,"y":-189.93500943211654,"bigg_id":"dgmp_c","name":"DGMP","label_x":10238.485866460225,"label_y":-172.6091427328978,"node_is_primary":true},"2078659":{"node_type":"metabolite","x":10710.855007085225,"y":-333.5924191000853,"bigg_id":"adp_c","name":"ADP","label_x":10651.174343022725,"label_y":-261.65900845555404,"node_is_primary":true},"2078660":{"node_type":"metabolite","x":10949.491725835225,"y":-327.33808560399154,"bigg_id":"h_c","name":"H+","label_x":10974.410671147725,"label_y":-292.3639034750853,"node_is_primary":false},"2078661":{"node_type":"multimarker","x":10559.917507085225,"y":-426.1622738364134},"2078662":{"node_type":"midmarker","x":10559.917507085225,"y":-446.1622738364134},"2078663":{"node_type":"multimarker","x":10559.917507085225,"y":-466.1622738364134},"2078664":{"node_type":"metabolite","x":10477.599147710225,"y":-560.3251156332884,"bigg_id":"pi_c","name":"Phosphate","label_x":10291.289577397725,"label_y":-550.3251156332884,"node_is_primary":false},"2078666":{"node_type":"metabolite","x":10523.148952397725,"y":-313.28757901219467,"bigg_id":"h2o_c","name":"H2O","label_x":10253.106960210225,"label_y":-296.30979580906967,"node_is_primary":false},"2078667":{"node_type":"multimarker","x":9815.5458984375,"y":-0.135833740234375},"2078668":{"node_type":"midmarker","x":9815.546875,"y":19.864166259765625},"2078669":{"node_type":"multimarker","x":9815.546875,"y":44.100341796875},"2078670":{"node_type":"metabolite","x":9719.44921875,"y":-83.16696166992188,"bigg_id":"atp_c","name":"ATP","label_x":9457.7158203125,"label_y":-94.00503540039062,"node_is_primary":true},"2078671":{"node_type":"metabolite","x":9725.3388671875,"y":163.07284545898438,"bigg_id":"adp_c","name":"ADP","label_x":9434.431640625,"label_y":168.90524291992188,"node_is_primary":true},"2078672":{"node_type":"metabolite","x":9812.50390625,"y":253.94342041015625,"bigg_id":"gdp_c","name":"GDP","label_x":9753.10546875,"label_y":215.67803955078125,"node_is_primary":true},"2078673":{"node_type":"multimarker","x":10602.046413335225,"y":-72.14374966649154},"2078674":{"node_type":"midmarker","x":10602.046413335225,"y":-28.13883633641342},"2078675":{"node_type":"multimarker","x":10602.023952397725,"y":22.098804044445956},"2078676":{"node_type":"metabolite","x":10705.951686772725,"y":-144.10688443211654,"bigg_id":"atp_c","name":"ATP","label_x":10735.951686772725,"label_y":-138.27448697117904,"node_is_primary":true},"2078677":{"node_type":"metabolite","x":10704.539577397725,"y":92.6497683999147,"bigg_id":"adp_c","name":"ADP","label_x":10735.929225835225,"label_y":115.1525760171022,"node_is_primary":true},"2078678":{"node_type":"metabolite","x":10602.023952397725,"y":251.45427279444596,"bigg_id":"dgdp_c","name":"DGDP","label_x":10588.025905522725,"label_y":209.4317965981569,"node_is_primary":true},"2078679":{"node_type":"multimarker","x":10118.3505859375,"y":252.95901489257812},"2078680":{"node_type":"midmarker","x":10227.0947265625,"y":252.95901489257812},"2078681":{"node_type":"multimarker","x":10324.046875,"y":253.5137939453125},"2078682":{"node_type":"metabolite","x":10394.32421875,"y":88.85833740234375,"bigg_id":"trdox_c","name":"Oxidized thioredoxin","label_x":10222.07421875,"label_y":55.80438232421875,"node_is_primary":true},"2078684":{"node_type":"metabolite","x":10397.1025390625,"y":338.7445068359375,"bigg_id":"h2o_c","name":"H2O","label_x":10214.3369140625,"label_y":383.4678955078125,"node_is_primary":false},"2078685":{"node_type":"metabolite","x":10009.2451171875,"y":94.55758666992188,"bigg_id":"trdrd_c","name":"Reduced thioredoxin","label_x":9859.0146484375,"label_y":59.131988525390625,"node_is_primary":true},"2078686":{"node_type":"multimarker","x":9810.5556640625,"y":453.20111083984375},"2078687":{"node_type":"midmarker","x":9810.5556640625,"y":492.91796875},"2078688":{"node_type":"multimarker","x":9810.5556640625,"y":563.751953125},"2078689":{"node_type":"metabolite","x":9901.6943359375,"y":647.3895263671875,"bigg_id":"pyr_c","name":"Pyruvate","label_x":9928.6171875,"label_y":688.1142578125,"node_is_primary":true},"2078690":{"node_type":"metabolite","x":9902.238281250002,"y":382.02502441406256,"bigg_id":"pep_c","name":"Phosphoenolpyruvate","label_x":9832.373046875002,"label_y":347.87011718750006,"node_is_primary":true},"2078691":{"node_type":"metabolite","x":9812.6953125,"y":703.3040161132812,"bigg_id":"gtp_c","name":"GTP","label_x":9733.5673828125,"label_y":798.14990234375,"node_is_primary":true},"2078692":{"node_type":"metabolite","x":9769.679687499998,"y":360.03515624999994,"bigg_id":"h_c","name":"H+","label_x":9641.660156249998,"label_y":326.14932250976557,"node_is_primary":false},"2078693":{"node_type":"multimarker","x":10601.269069585225,"y":463.7852359292116},"2078694":{"node_type":"midmarker","x":10601.269069585225,"y":500.72987704249283},"2078695":{"node_type":"multimarker","x":10601.270046147725,"y":544.7347598549928},"2078696":{"node_type":"metabolite","x":10634.084499272725,"y":348.0248599526491,"bigg_id":"h_c","name":"H+","label_x":10623.306178960225,"label_y":428.80144076319596,"node_is_primary":false},"2078697":{"node_type":"metabolite","x":10525.361843022725,"y":633.2480044838991,"bigg_id":"pyr_c","name":"Pyruvate","label_x":10293.310085210225,"label_y":711.2755313393678,"node_is_primary":true},"2078698":{"node_type":"metabolite","x":10602.009303960225,"y":700.8531375405397,"bigg_id":"dgtp_c","name":"DGTP","label_x":10500.034694585225,"label_y":798.3733706948366,"node_is_primary":true},"2078699":{"node_type":"metabolite","x":10539.974147710225,"y":348.6049685952272,"bigg_id":"pep_c","name":"Phosphoenolpyruvate","label_x":10304.113796147725,"label_y":432.82036166163346,"node_is_primary":true},"2078700":{"node_type":"metabolite","x":6237.3818359375,"y":1266.303466796875,"bigg_id":"h_e","name":"H+","label_x":6160.39013671875,"label_y":1227.4593505859375,"node_is_primary":false},"2078701":{"node_type":"multimarker","x":6308.73876953125,"y":1368.58056640625},"2078702":{"node_type":"midmarker","x":6308.73876953125,"y":1388.58056640625},"2078703":{"node_type":"multimarker","x":6308.73876953125,"y":1408.58056640625},"2078704":{"node_type":"metabolite","x":6348.73876953125,"y":1498.58056640625,"bigg_id":"h_c","name":"H+","label_x":6355.4794921875,"label_y":1482.99560546875,"node_is_primary":false},"2078705":{"node_type":"metabolite","x":6308.73876953125,"y":1538.58056640625,"bigg_id":"ura_c","name":"Uracil","label_x":6343.31494140625,"label_y":1555.445556640625,"node_is_primary":true},"2078706":{"node_type":"metabolite","x":6313.00244140625,"y":1147.2862548828125,"bigg_id":"ura_e","name":"Uracil","label_x":6231.35888671875,"label_y":1106.1162109375,"node_is_primary":true},"2078707":{"node_type":"multimarker","x":6306.45068359375,"y":1744.093994140625},"2078708":{"node_type":"midmarker","x":6306.45068359375,"y":1764.093994140625},"2078709":{"node_type":"multimarker","x":6306.45068359375,"y":1784.093994140625},"2078710":{"node_type":"metabolite","x":6215.740234375,"y":1891.286376953125,"bigg_id":"ppi_c","name":"Diphosphate","label_x":6036.40869140625,"label_y":1940.826904296875,"node_is_primary":false},"2078711":{"node_type":"metabolite","x":6346.45068359375,"y":1654.093994140625,"bigg_id":"prpp_c","name":"5-Phospho-alpha-D-ribose 1-diphosphate","label_x":6376.45068359375,"label_y":1664.093994140625,"node_is_primary":true},"2078712":{"node_type":"metabolite","x":6307.55029296875,"y":1961.048583984375,"bigg_id":"ump_c","name":"UMP","label_x":6344.4150390625,"label_y":1977.9134521484375,"node_is_primary":true},"2078713":{"node_type":"multimarker","x":6305.26220703125,"y":2166.562255859375},"2078714":{"node_type":"midmarker","x":6305.26220703125,"y":2186.562255859375},"2078715":{"node_type":"multimarker","x":6305.26220703125,"y":2206.562255859375},"2078716":{"node_type":"metabolite","x":6302.9736328125,"y":2402.922119140625,"bigg_id":"udp_c","name":"UDP","label_x":6332.9736328125,"label_y":2412.922119140625,"node_is_primary":true},"2078717":{"node_type":"metabolite","x":6345.26220703125,"y":2076.562255859375,"bigg_id":"atp_c","name":"ATP","label_x":6372.9736328125,"label_y":2065.9677734375,"node_is_primary":true},"2078718":{"node_type":"metabolite","x":6345.26220703125,"y":2296.562255859375,"bigg_id":"adp_c","name":"ADP","label_x":6372.97412109375,"label_y":2327.156982421875,"node_is_primary":true},"2078719":{"node_type":"multimarker","x":6296.10888671875,"y":2601.570556640625},"2078720":{"node_type":"midmarker","x":6296.10888671875,"y":2621.570556640625},"2078721":{"node_type":"multimarker","x":6296.10888671875,"y":2641.570556640625},"2078722":{"node_type":"metabolite","x":6296.10888671875,"y":2815.0478515625,"bigg_id":"utp_c","name":"UTP","label_x":6070.4169921875,"label_y":2898.122802734375,"node_is_primary":true},"2078723":{"node_type":"metabolite","x":6336.10888671875,"y":2731.570556640625,"bigg_id":"pyr_c","name":"Pyruvate","label_x":6361.5322265625,"label_y":2764.453369140625,"node_is_primary":true},"2078724":{"node_type":"metabolite","x":6336.10888671875,"y":2511.570556640625,"bigg_id":"pep_c","name":"Phosphoenolpyruvate","label_x":6372.9736328125,"label_y":2505.552490234375,"node_is_primary":true},"2078725":{"node_type":"metabolite","x":6260.68505859375,"y":2541.318115234375,"bigg_id":"h_c","name":"H+","label_x":6089.31591796875,"label_y":2565.048095703125,"node_is_primary":false},"2078726":{"node_type":"multimarker","x":5962.451171875,"y":2402.922119140625},"2078727":{"node_type":"midmarker","x":5942.451171875,"y":2402.922119140625},"2078728":{"node_type":"multimarker","x":5922.451171875,"y":2402.922119140625},"2078729":{"node_type":"metabolite","x":5687.18994140625,"y":2402.922119140625,"bigg_id":"dudp_c","name":"DUDP","label_x":5387.767578125,"label_y":2376.65185546875,"node_is_primary":true},"2078730":{"node_type":"metabolite","x":5793.55029296875,"y":2321.643310546875,"bigg_id":"trdox_c","name":"Oxidized thioredoxin","label_x":5565.06494140625,"label_y":2281.64306640625,"node_is_primary":true},"2078731":{"node_type":"metabolite","x":5723.13330078125,"y":2460.6103515625,"bigg_id":"h2o_c","name":"H2O","label_x":5572.86279296875,"label_y":2532.47314453125,"node_is_primary":false},"2078732":{"node_type":"metabolite","x":6077.6220703125,"y":2323.931396484375,"bigg_id":"trdrd_c","name":"Reduced thioredoxin","label_x":5933.802734375,"label_y":2288.508056640625,"node_is_primary":true},"2078733":{"node_type":"multimarker","x":5680.32470703125,"y":2558.09326171875},"2078734":{"node_type":"midmarker","x":5680.32470703125,"y":2633.011962890625},"2078735":{"node_type":"multimarker","x":5678.03662109375,"y":2687.336181640625},"2078736":{"node_type":"metabolite","x":5678.03662109375,"y":2819.624267578125,"bigg_id":"dutp_c","name":"DUTP","label_x":5563.875,"label_y":2921.1552734375,"node_is_primary":true},"2078737":{"node_type":"metabolite","x":5518.9560546875,"y":2779.62451171875,"bigg_id":"pyr_c","name":"Pyruvate","label_x":5249.19140625,"label_y":2812.50732421875,"node_is_primary":true},"2078738":{"node_type":"metabolite","x":5525.82080078125,"y":2474.957763671875,"bigg_id":"pep_c","name":"Phosphoenolpyruvate","label_x":5233.17236328125,"label_y":2484.957763671875,"node_is_primary":true},"2078739":{"node_type":"metabolite","x":5491.50439453125,"y":2266.597900390625,"bigg_id":"h_c","name":"H+","label_x":5307.3330078125,"label_y":2285.525146484375,"node_is_primary":false},"2078740":{"node_type":"metabolite","x":7355.46923828125,"y":1196.302734375,"bigg_id":"h2o_c","name":"H2O","label_x":7085.5400390625,"label_y":1194.6357421875,"node_is_primary":false},"2078741":{"node_type":"multimarker","x":7429.81640625,"y":1278.625},"2078742":{"node_type":"midmarker","x":7429.81640625,"y":1298.625},"2078743":{"node_type":"multimarker","x":7429.81640625,"y":1318.625},"2078744":{"node_type":"metabolite","x":7508.716796875,"y":1415.489990234375,"bigg_id":"adp_c","name":"ADP","label_x":7497.52734375,"label_y":1382.0125732421875,"node_is_primary":true},"2078745":{"node_type":"metabolite","x":7375.86083984375,"y":1460.133544921875,"bigg_id":"pi_c","name":"Phosphate","label_x":7195.3388671875,"label_y":1536.49365234375,"node_is_primary":false},"2078746":{"node_type":"metabolite","x":7433.2041015625,"y":1140.5711669921875,"bigg_id":"uri_e","name":"Uridine","label_x":7380.08056640625,"label_y":1095.6524658203125,"node_is_primary":true},"2078747":{"node_type":"metabolite","x":7427.5283203125,"y":1510.40869140625,"bigg_id":"uri_c","name":"Uridine","label_x":7326.2451171875,"label_y":1609.320068359375,"node_is_primary":true},"2078748":{"node_type":"metabolite","x":7520.24853515625,"y":1216.08447265625,"bigg_id":"atp_c","name":"ATP","label_x":7506.77099609375,"label_y":1184.8953857421875,"node_is_primary":true},"2078749":{"node_type":"metabolite","x":7309.81640625,"y":1388.030517578125,"bigg_id":"h_c","name":"H+","label_x":7130.75537109375,"label_y":1451.0748291015625,"node_is_primary":false},"2078753":{"node_type":"metabolite","x":8045.5986328125,"y":1510.4085693359375,"bigg_id":"cytd_c","name":"Cytidine","label_x":7969.07421875,"label_y":1591.87548828125,"node_is_primary":true},"2078756":{"node_type":"multimarker","x":8047.88720703125,"y":1303.7960205078125},"2078757":{"node_type":"midmarker","x":8047.88720703125,"y":1316.93115234375},"2078758":{"node_type":"multimarker","x":8047.88720703125,"y":1336.93115234375},"2078759":{"node_type":"metabolite","x":8047.88720703125,"y":1144.04833984375,"bigg_id":"cytd_e","name":"Cytidine","label_x":7986.76416015625,"label_y":1092.7490234375,"node_is_primary":true},"2078760":{"node_type":"metabolite","x":8007.88720703125,"y":1213.7960205078125,"bigg_id":"h2o_c","name":"H2O","label_x":7758.6591796875,"label_y":1204.059814453125,"node_is_primary":false},"2078761":{"node_type":"metabolite","x":8122.30224609375,"y":1452.1021728515625,"bigg_id":"adp_c","name":"ADP","label_x":8156.8779296875,"label_y":1473.5433349609375,"node_is_primary":true},"2078762":{"node_type":"metabolite","x":8130.53662109375,"y":1372.162841796875,"bigg_id":"pi_c","name":"Phosphate","label_x":8166.64892578125,"label_y":1393.9052734375,"node_is_primary":false},"2078763":{"node_type":"metabolite","x":8126.78857421875,"y":1220.6607666015625,"bigg_id":"atp_c","name":"ATP","label_x":8159.07666015625,"label_y":1235.2373046875,"node_is_primary":true},"2078764":{"node_type":"metabolite","x":8123.6953125,"y":1522.293212890625,"bigg_id":"h_c","name":"H+","label_x":8204.03759765625,"label_y":1520.851806640625,"node_is_primary":false},"2078765":{"node_type":"multimarker","x":6833.4228515625,"y":2812.759521484375},"2078766":{"node_type":"midmarker","x":6853.4228515625,"y":2812.759521484375},"2078767":{"node_type":"multimarker","x":6873.4228515625,"y":2812.759521484375},"2078768":{"node_type":"metabolite","x":7050.37744140625,"y":2756.741455078125,"bigg_id":"adp_c","name":"ADP","label_x":6931.27685546875,"label_y":2709.801513671875,"node_is_primary":true},"2078769":{"node_type":"metabolite","x":6690.7548828125,"y":2635.531005859375,"bigg_id":"h2o_c","name":"H2O","label_x":6638.4287109375,"label_y":2604.834716796875,"node_is_primary":false},"2078770":{"node_type":"metabolite","x":7180.56005859375,"y":2859.7373046875,"bigg_id":"pi_c","name":"Phosphate","label_x":7198.01123046875,"label_y":2880.2109375,"node_is_primary":false},"2078771":{"node_type":"metabolite","x":6681.63916015625,"y":2875.679931640625,"bigg_id":"gln__L_c","name":"L-Glutamine","label_x":6312.77099609375,"label_y":2957.184814453125,"node_is_primary":true},"2078772":{"node_type":"metabolite","x":7043.5126953125,"y":2884.70556640625,"bigg_id":"glu__L_c","name":"L-Glutamate","label_x":7047.8359375,"label_y":2963.545166015625,"node_is_primary":true},"2078773":{"node_type":"metabolite","x":7395.72509765625,"y":2805.895263671875,"bigg_id":"ctp_c","name":"CTP","label_x":7389.2568359375,"label_y":2886.948486328125,"node_is_primary":true},"2078774":{"node_type":"metabolite","x":6688.50439453125,"y":2747.40869140625,"bigg_id":"atp_c","name":"ATP","label_x":6583.5859375,"label_y":2705.120361328125,"node_is_primary":true},"2078775":{"node_type":"metabolite","x":6518.1865234375,"y":2921.266357421875,"bigg_id":"h_c","name":"H+","label_x":6368.17236328125,"label_y":2878.940673828125,"node_is_primary":false},"2078776":{"node_type":"multimarker","x":7398.01318359375,"y":2583.2646484375},"2078777":{"node_type":"midmarker","x":7398.01318359375,"y":2603.2646484375},"2078778":{"node_type":"multimarker","x":7398.0126953125,"y":2673.607421875},"2078779":{"node_type":"metabolite","x":7398.01318359375,"y":2396.0576171875,"bigg_id":"cdp_c","name":"CDP","label_x":7120.18603515625,"label_y":2398.99755859375,"node_is_primary":true},"2078780":{"node_type":"metabolite","x":7504.46240234375,"y":2763.607177734375,"bigg_id":"pyr_c","name":"Pyruvate","label_x":7543.61572265625,"label_y":2771.31884765625,"node_is_primary":true},"2078781":{"node_type":"metabolite","x":7497.59912109375,"y":2479.53515625,"bigg_id":"pep_c","name":"Phosphoenolpyruvate","label_x":7541.32861328125,"label_y":2494.11181640625,"node_is_primary":true},"2078782":{"node_type":"metabolite","x":7431.03515625,"y":2453.72412109375,"bigg_id":"h_c","name":"H+","label_x":7261.49267578125,"label_y":2493.938720703125,"node_is_primary":false},"2078783":{"node_type":"multimarker","x":7395.724609375,"y":2159.697509765625},"2078784":{"node_type":"midmarker","x":7395.724609375,"y":2179.697509765625},"2078785":{"node_type":"multimarker","x":7395.724609375,"y":2199.697509765625},"2078786":{"node_type":"metabolite","x":7398.01318359375,"y":1970.2021484375,"bigg_id":"cmp_c","name":"CMP","label_x":7333.546875,"label_y":1924.6337890625,"node_is_primary":true},"2078787":{"node_type":"metabolite","x":7465.5615234375,"y":2298.850341796875,"bigg_id":"adp_c","name":"ADP","label_x":7500.1376953125,"label_y":2320.291748046875,"node_is_primary":true},"2078788":{"node_type":"metabolite","x":7470.13916015625,"y":2049.10302734375,"bigg_id":"atp_c","name":"ATP","label_x":7504.7158203125,"label_y":2061.391357421875,"node_is_primary":true},"2078789":{"node_type":"multimarker","x":7105.80662612961,"y":2535.828836864584},"2078790":{"node_type":"midmarker","x":7099.350566551232,"y":2383.3079650579034},"2078791":{"node_type":"multimarker","x":7101.559356379688,"y":2222.676649733673},"2078792":{"node_type":"metabolite","x":6986.504584316204,"y":2091.55641390881,"bigg_id":"ppi_c","name":"Diphosphate","label_x":6817.883002284954,"label_y":2044.578630705685,"node_is_primary":false},"2078794":{"node_type":"metabolite","x":7015.602827879798,"y":2617.541016913132,"bigg_id":"h2o_c","name":"H2O","label_x":6996.568159911048,"label_y":2584.192872381882,"node_is_primary":false},"2078795":{"node_type":"metabolite","x":7239.791746622488,"y":2045.568237283651,"bigg_id":"h_c","name":"H+","label_x":7129.318113809988,"label_y":2003.242309549276,"node_is_primary":false},"2078796":{"node_type":"multimarker","x":7993.1943359375,"y":2396.0576171875},"2078797":{"node_type":"midmarker","x":8041.10546875,"y":2396.0576171875},"2078798":{"node_type":"multimarker","x":8184.37890625,"y":2396.0576171875},"2078799":{"node_type":"metabolite","x":8274.37890625,"y":2356.0576171875,"bigg_id":"trdox_c","name":"Oxidized thioredoxin","label_x":8126.6904296875,"label_y":2325.361328125,"node_is_primary":true},"2078800":{"node_type":"metabolite","x":7903.1943359375,"y":2356.0576171875,"bigg_id":"trdrd_c","name":"Reduced thioredoxin","label_x":7774.1142578125,"label_y":2325.36083984375,"node_is_primary":true},"2078801":{"node_type":"metabolite","x":8292.9853515625,"y":2515.138671875,"bigg_id":"h2o_c","name":"H2O","label_x":8115.0595703125,"label_y":2579.804443359375,"node_is_primary":false},"2078802":{"node_type":"metabolite","x":8783.12548828125,"y":2393.731689453125,"bigg_id":"dcdp_c","name":"DCDP","label_x":8826.91455078125,"label_y":2417.610107421875,"node_is_primary":true},"2078803":{"node_type":"multimarker","x":8669.97802734375,"y":2114.5400390625},"2078804":{"node_type":"midmarker","x":8669.97802734375,"y":2134.5400390625},"2078805":{"node_type":"multimarker","x":8669.97802734375,"y":2166.16943359375},"2078806":{"node_type":"metabolite","x":8616.02294921875,"y":1998.9552001953125,"bigg_id":"atp_c","name":"ATP","label_x":8366.02099609375,"label_y":1981.37744140625,"node_is_primary":true},"2078807":{"node_type":"metabolite","x":8779.29443359375,"y":1951.977294921875,"bigg_id":"dcmp_c","name":"DCMP","label_x":8717.93212890625,"label_y":1893.6181640625,"node_is_primary":true},"2078808":{"node_type":"metabolite","x":8620.67529296875,"y":2281.75439453125,"bigg_id":"adp_c","name":"ADP","label_x":8361.45458984375,"label_y":2256.28515625,"node_is_primary":true},"2078809":{"node_type":"multimarker","x":8776.96923828125,"y":1691.266845703125},"2078810":{"node_type":"midmarker","x":8776.96923828125,"y":1711.266845703125},"2078811":{"node_type":"multimarker","x":8776.96923828125,"y":1731.266845703125},"2078812":{"node_type":"metabolite","x":8776.96923828125,"y":1507.77099609375,"bigg_id":"dcyt_c","name":"Deoxycytidine","label_x":8815.35888671875,"label_y":1515.112060546875,"node_is_primary":true},"2078813":{"node_type":"metabolite","x":8716.03662109375,"y":1911.977294921875,"bigg_id":"h_c","name":"H+","label_x":8566.94287109375,"label_y":1917.3255615234375,"node_is_primary":false},"2078814":{"node_type":"metabolite","x":8693.69677734375,"y":1839.959716796875,"bigg_id":"adp_c","name":"ADP","label_x":8414.43603515625,"label_y":1831.682373046875,"node_is_primary":true},"2078815":{"node_type":"metabolite","x":8696.93017578125,"y":1584.8175048828125,"bigg_id":"atp_c","name":"ATP","label_x":8430.29736328125,"label_y":1597.5562744140625,"node_is_primary":true},"2078816":{"node_type":"multimarker","x":8776.96923828125,"y":1283.5264892578125},"2078817":{"node_type":"midmarker","x":8776.96923828125,"y":1303.5264892578125},"2078818":{"node_type":"multimarker","x":8776.96923828125,"y":1323.5264892578125},"2078819":{"node_type":"metabolite","x":8776.96923828125,"y":1137.9937744140625,"bigg_id":"dcyt_e","name":"Deoxycytidine","label_x":8573.78466796875,"label_y":1083.8492431640625,"node_is_primary":true},"2078820":{"node_type":"metabolite","x":8708.72900390625,"y":1417.762451171875,"bigg_id":"adp_c","name":"ADP","label_x":8436.38134765625,"label_y":1417.0496826171875,"node_is_primary":true},"2078821":{"node_type":"metabolite","x":8709.05810546875,"y":1124.4979248046875,"bigg_id":"h2o_c","name":"H2O","label_x":8445.57470703125,"label_y":1144.7125244140625,"node_is_primary":false},"2078822":{"node_type":"metabolite","x":8816.96923828125,"y":1397.9937744140625,"bigg_id":"pi_c","name":"Phosphate","label_x":8770.21435546875,"label_y":1440.556396484375,"node_is_primary":false},"2078823":{"node_type":"metabolite","x":8712.47802734375,"y":1189.2901611328125,"bigg_id":"atp_c","name":"ATP","label_x":8451.92529296875,"label_y":1203.0311279296875,"node_is_primary":true},"2078824":{"node_type":"metabolite","x":8959.76806640625,"y":1395.667724609375,"bigg_id":"h_c","name":"H+","label_x":8989.76806640625,"label_y":1405.667724609375,"node_is_primary":false},"2078825":{"node_type":"multimarker","x":8678.96337890625,"y":2569.000244140625},"2078826":{"node_type":"midmarker","x":8678.96337890625,"y":2589.000244140625},"2078827":{"node_type":"multimarker","x":8678.96337890625,"y":2609.000244140625},"2078828":{"node_type":"metabolite","x":8681.74853515625,"y":2452.16845703125,"bigg_id":"h_c","name":"H+","label_x":8595.45361328125,"label_y":2417.97607421875,"node_is_primary":false},"2078829":{"node_type":"metabolite","x":8593.29052734375,"y":2751.246337890625,"bigg_id":"pyr_c","name":"Pyruvate","label_x":8326.76123046875,"label_y":2782.42724609375,"node_is_primary":true},"2078830":{"node_type":"metabolite","x":8599.42626953125,"y":2469.115966796875,"bigg_id":"pep_c","name":"Phosphoenolpyruvate","label_x":8313.12646484375,"label_y":2477.703857421875,"node_is_primary":true},"2078831":{"node_type":"metabolite","x":8784.53759765625,"y":2789.75146484375,"bigg_id":"dctp_c","name":"DCTP","label_x":8698.76025390625,"label_y":2893.54931640625,"node_is_primary":true},"2078832":{"node_type":"multimarker","x":8876.57080078125,"y":2623.9521484375},"2078833":{"node_type":"midmarker","x":8876.57080078125,"y":2603.9521484375},"2078834":{"node_type":"multimarker","x":8876.57080078125,"y":2583.9521484375},"2078835":{"node_type":"metabolite","x":8817.96435546875,"y":2491.6259765625,"bigg_id":"pi_c","name":"Phosphate","label_x":8847.96435546875,"label_y":2501.6259765625,"node_is_primary":false},"2078836":{"node_type":"metabolite","x":8897.96435546875,"y":2491.6259765625,"bigg_id":"h_c","name":"H+","label_x":8927.96435546875,"label_y":2501.6259765625,"node_is_primary":false},"2078837":{"node_type":"metabolite","x":8887.15478515625,"y":2711.6259765625,"bigg_id":"h2o_c","name":"H2O","label_x":8905.19384765625,"label_y":2728.35009765625,"node_is_primary":false},"2078839":{"node_type":"multimarker","x":8856.88818359375,"y":2175.603759765625},"2078840":{"node_type":"midmarker","x":8856.52880859375,"y":2142.44921875},"2078841":{"node_type":"multimarker","x":8854.56201171875,"y":2119.322509765625},"2078842":{"node_type":"metabolite","x":8787.14794921875,"y":2067.948974609375,"bigg_id":"pi_c","name":"Phosphate","label_x":8649.68212890625,"label_y":2126.7930908203125,"node_is_primary":false},"2078843":{"node_type":"metabolite","x":8909.01318359375,"y":2042.364013671875,"bigg_id":"h_c","name":"H+","label_x":8861.42919921875,"label_y":2126.536376953125,"node_is_primary":false},"2078845":{"node_type":"metabolite","x":8900.77880859375,"y":2326.489990234375,"bigg_id":"h2o_c","name":"H2O","label_x":8911.17529296875,"label_y":2357.75048828125,"node_is_primary":false},"2078846":{"node_type":"multimarker","x":9224.165119157715,"y":2615.9045992279634},"2078847":{"node_type":"midmarker","x":9234.819087717966,"y":2436.482428340582},"2078848":{"node_type":"multimarker","x":9235.32801692843,"y":2254.5528299618227},"2078849":{"node_type":"metabolite","x":9060.555753045028,"y":2149.082790408138,"bigg_id":"ppi_c","name":"Diphosphate","label_x":8876.244229607528,"label_y":2217.309841189388,"node_is_primary":false},"2078850":{"node_type":"metabolite","x":9423.3918998606,"y":2319.270858901825,"bigg_id":"h_c","name":"H+","label_x":9441.6780326731,"label_y":2356.68614210495,"node_is_primary":false},"2078852":{"node_type":"metabolite","x":9295.360043740973,"y":2764.0226688953708,"bigg_id":"h2o_c","name":"H2O","label_x":9332.815121865973,"label_y":2769.6242313953708,"node_is_primary":false},"2078853":{"node_type":"multimarker","x":9297.60791015625,"y":1808.5526123046875},"2078854":{"node_type":"midmarker","x":9434.70849609375,"y":1806.53564453125},"2078855":{"node_type":"multimarker","x":9552.13818359375,"y":1807.94775390625},"2078856":{"node_type":"metabolite","x":9628.01708984375,"y":1741.1185302734375,"bigg_id":"nh3_c","name":"NH3","label_x":9569.37646484375,"label_y":1714.3251953125,"node_is_primary":true},"2078857":{"node_type":"metabolite","x":10034.18896484375,"y":1949.1531982421875,"bigg_id":"dump_c","name":"DUMP","label_x":10077.22509765625,"label_y":1960.3231201171875,"node_is_primary":true},"2078858":{"node_type":"metabolite","x":9208.74755859375,"y":1615.0185546875,"bigg_id":"h2o_c","name":"H2O","label_x":9170.37744140625,"label_y":1580.4912109375,"node_is_primary":false},"2078859":{"node_type":"multimarker","x":10034.18896484375,"y":2493.6246337890625},"2078860":{"node_type":"midmarker","x":10034.18896484375,"y":2373.6104736328125},"2078861":{"node_type":"multimarker","x":10034.18896484375,"y":2246.6187744140625},"2078862":{"node_type":"metabolite","x":10134.66259765625,"y":2126.3819580078125,"bigg_id":"ppi_c","name":"Diphosphate","label_x":10164.66259765625,"label_y":2136.3819580078125,"node_is_primary":false},"2078863":{"node_type":"metabolite","x":10036.51513671875,"y":2777.8192138671875,"bigg_id":"dutp_c","name":"DUTP","label_x":9948.71337890625,"label_y":2883.0455322265625,"node_is_primary":true},"2078864":{"node_type":"metabolite","x":10074.18896484375,"y":2583.6246337890625,"bigg_id":"h2o_c","name":"H2O","label_x":10104.18896484375,"label_y":2593.6246337890625,"node_is_primary":false},"2078865":{"node_type":"metabolite","x":9961.62646484375,"y":2121.7301025390625,"bigg_id":"h_c","name":"H+","label_x":9875.33154296875,"label_y":2187.5518798828125,"node_is_primary":false},"2078866":{"node_type":"multimarker","x":10098.22802734375,"y":1690.435791015625},"2078867":{"node_type":"midmarker","x":10098.22802734375,"y":1710.435791015625},"2078868":{"node_type":"multimarker","x":10098.22802734375,"y":1730.435791015625},"2078869":{"node_type":"metabolite","x":10022.42529296875,"y":1815.2032470703125,"bigg_id":"h_c","name":"H+","label_x":9942.54150390625,"label_y":1883.01806640625,"node_is_primary":false},"2078870":{"node_type":"metabolite","x":10031.86181640625,"y":1493.3173828125,"bigg_id":"duri_c","name":"Deoxyuridine","label_x":10062.36083984375,"label_y":1499.2462158203125,"node_is_primary":true},"2078871":{"node_type":"metabolite","x":10150.93603515625,"y":1834.5562744140625,"bigg_id":"adp_c","name":"ADP","label_x":10178.11181640625,"label_y":1871.3851318359375,"node_is_primary":true},"2078872":{"node_type":"metabolite","x":10152.83642578125,"y":1587.727294921875,"bigg_id":"atp_c","name":"ATP","label_x":10185.16357421875,"label_y":1592.8310546875,"node_is_primary":true},"2078873":{"node_type":"multimarker","x":10031.86181640625,"y":1286.1884765625},"2078874":{"node_type":"midmarker","x":10031.86181640625,"y":1306.1884765625},"2078875":{"node_type":"multimarker","x":10031.86181640625,"y":1326.1884765625},"2078876":{"node_type":"metabolite","x":10031.86181640625,"y":1139.2437744140625,"bigg_id":"duri_e","name":"Deoxyuridine","label_x":9803.83935546875,"label_y":1079.4510498046875,"node_is_primary":true},"2078877":{"node_type":"metabolite","x":9962.20849609375,"y":1423.248779296875,"bigg_id":"adp_c","name":"ADP","label_x":9664.26123046875,"label_y":1428.76171875,"node_is_primary":true},"2078878":{"node_type":"metabolite","x":9966.27685546875,"y":1132.7255859375,"bigg_id":"h2o_c","name":"H2O","label_x":9701.71240234375,"label_y":1141.9769287109375,"node_is_primary":false},"2078879":{"node_type":"metabolite","x":10069.53564453125,"y":1418.514404296875,"bigg_id":"pi_c","name":"Phosphate","label_x":10099.53564453125,"label_y":1428.514404296875,"node_is_primary":false},"2078880":{"node_type":"metabolite","x":9965.95849609375,"y":1193.3641357421875,"bigg_id":"atp_c","name":"ATP","label_x":9698.01611328125,"label_y":1206.188232421875,"node_is_primary":true},"2078881":{"node_type":"metabolite","x":10203.03173828125,"y":1385.2884521484375,"bigg_id":"h_c","name":"H+","label_x":10233.03173828125,"label_y":1395.2884521484375,"node_is_primary":false},"2078882":{"node_type":"multimarker","x":9964.99853515625,"y":1728.7818603515625},"2078883":{"node_type":"midmarker","x":9964.99853515625,"y":1708.7818603515625},"2078884":{"node_type":"multimarker","x":9964.99853515625,"y":1688.7818603515625},"2078885":{"node_type":"metabolite","x":9908.71728515625,"y":1529.0045166015625,"bigg_id":"pi_c","name":"Phosphate","label_x":9727.05908203125,"label_y":1536.6785888671875,"node_is_primary":false},"2078887":{"node_type":"metabolite","x":9899.41357421875,"y":1809.4781494140625,"bigg_id":"h2o_c","name":"H2O","label_x":9661.93408203125,"label_y":1796.218994140625,"node_is_primary":false},"2078888":{"node_type":"metabolite","x":11277.43359375,"y":1216.5931396484375,"bigg_id":"h2o_c","name":"H2O","label_x":11307.43359375,"label_y":1226.5931396484375,"node_is_primary":false},"2078889":{"node_type":"multimarker","x":11216.470703125,"y":1282.136962890625},"2078890":{"node_type":"midmarker","x":11216.470703125,"y":1302.136962890625},"2078891":{"node_type":"multimarker","x":11216.470703125,"y":1322.136962890625},"2078892":{"node_type":"metabolite","x":11216.470703125,"y":1487.438232421875,"bigg_id":"thymd_c","name":"Thymidine","label_x":11257.767578125,"label_y":1490.3778076171875,"node_is_primary":true},"2078893":{"node_type":"metabolite","x":11133.6220703125,"y":1392.3682861328125,"bigg_id":"adp_c","name":"ADP","label_x":10850.146484375,"label_y":1409.4285888671875,"node_is_primary":true},"2078894":{"node_type":"metabolite","x":11139.255859375,"y":1472.610595703125,"bigg_id":"pi_c","name":"Phosphate","label_x":10948.236328125,"label_y":1494.3199462890625,"node_is_primary":false},"2078895":{"node_type":"metabolite","x":11216.93359375,"y":1141.3030395507812,"bigg_id":"thymd_e","name":"Thymidine","label_x":10873.146484375,"label_y":1079.4959716796875,"node_is_primary":true},"2078896":{"node_type":"metabolite","x":11142.58203125,"y":1194.9610595703125,"bigg_id":"atp_c","name":"ATP","label_x":10874.638671875,"label_y":1210.609375,"node_is_primary":true},"2078897":{"node_type":"metabolite","x":11035.998046875,"y":1316.7747802734375,"bigg_id":"h_c","name":"H+","label_x":10851.439453125,"label_y":1325.6103515625,"node_is_primary":false},"2078898":{"node_type":"multimarker","x":11294.1337890625,"y":1683.8046875},"2078899":{"node_type":"midmarker","x":11294.1337890625,"y":1703.8046875},"2078900":{"node_type":"multimarker","x":11294.1337890625,"y":1723.8046875},"2078901":{"node_type":"metabolite","x":11216.470703125,"y":1945.588134765625,"bigg_id":"dtmp_c","name":"DTMP","label_x":11246.470703125,"label_y":1955.588134765625,"node_is_primary":true},"2078902":{"node_type":"metabolite","x":11329.8974609375,"y":1579.6842041015625,"bigg_id":"atp_c","name":"ATP","label_x":11359.8974609375,"label_y":1589.6842041015625,"node_is_primary":true},"2078903":{"node_type":"metabolite","x":11334.1337890625,"y":1834.985595703125,"bigg_id":"adp_c","name":"ADP","label_x":11366.4599609375,"label_y":1856.6151123046875,"node_is_primary":true},"2078904":{"node_type":"metabolite","x":11228.5498046875,"y":1813.8046875,"bigg_id":"h_c","name":"H+","label_x":11139.6904296875,"label_y":1766.3199462890625,"node_is_primary":false},"2078905":{"node_type":"multimarker","x":11147.2802734375,"y":1725.2166748046875},"2078906":{"node_type":"midmarker","x":11147.2802734375,"y":1705.2166748046875},"2078907":{"node_type":"multimarker","x":11147.2802734375,"y":1685.2166748046875},"2078908":{"node_type":"metabolite","x":11107.2802734375,"y":1595.2166748046875,"bigg_id":"pi_c","name":"Phosphate","label_x":10972.0703125,"label_y":1568.50341796875,"node_is_primary":false},"2078910":{"node_type":"metabolite","x":11108.6923828125,"y":1808.156494140625,"bigg_id":"h2o_c","name":"H2O","label_x":10823.0498046875,"label_y":1827.7080078125,"node_is_primary":false},"2078911":{"node_type":"multimarker","x":11218.796875,"y":2145.365234375},"2078912":{"node_type":"midmarker","x":11218.796875,"y":2165.365234375},"2078913":{"node_type":"multimarker","x":11218.796875,"y":2185.365234375},"2078914":{"node_type":"metabolite","x":11218.796875,"y":2375.8388671875,"bigg_id":"dtdp_c","name":"DTDP","label_x":11253.4482421875,"label_y":2397.46826171875,"node_is_primary":true},"2078915":{"node_type":"metabolite","x":11258.796875,"y":2055.365234375,"bigg_id":"atp_c","name":"ATP","label_x":11288.796875,"label_y":2065.365234375,"node_is_primary":true},"2078916":{"node_type":"metabolite","x":11258.796875,"y":2275.365234375,"bigg_id":"adp_c","name":"ADP","label_x":11288.796875,"label_y":2285.365234375,"node_is_primary":true},"2078917":{"node_type":"multimarker","x":11218.796875,"y":2566.3125},"2078918":{"node_type":"midmarker","x":11218.796875,"y":2593.290283203125},"2078919":{"node_type":"multimarker","x":11218.796875,"y":2613.290283203125},"2078920":{"node_type":"metabolite","x":11221.123046875,"y":2787.482421875,"bigg_id":"dttp_c","name":"DTTP","label_x":11123.333984375,"label_y":2882.720458984375,"node_is_primary":true},"2078921":{"node_type":"metabolite","x":11258.796875,"y":2703.290283203125,"bigg_id":"pyr_c","name":"Pyruvate","label_x":11288.796875,"label_y":2713.290283203125,"node_is_primary":true},"2078922":{"node_type":"metabolite","x":11258.796875,"y":2476.3125,"bigg_id":"pep_c","name":"Phosphoenolpyruvate","label_x":11293.44921875,"label_y":2500.267822265625,"node_is_primary":true},"2078923":{"node_type":"metabolite","x":11178.796875,"y":2476.3125,"bigg_id":"h_c","name":"H+","label_x":11034.353515625,"label_y":2467.70556640625,"node_is_primary":false},"2078924":{"node_type":"metabolite","x":5504.6298828125,"y":756.7066650390625,"bigg_id":"trdox_c","name":"Oxidized thioredoxin","label_x":5378.79443359375,"label_y":715.53662109375,"node_is_primary":true},"2078925":{"node_type":"multimarker","x":5506.0419921875,"y":950.2491455078125},"2078926":{"node_type":"midmarker","x":5506.0419921875,"y":970.2491455078125},"2078927":{"node_type":"multimarker","x":5506.0419921875,"y":990.2491455078125},"2078928":{"node_type":"metabolite","x":5505.54345703125,"y":1158.3746337890625,"bigg_id":"trdrd_c","name":"Reduced thioredoxin","label_x":5395.98876953125,"label_y":1261.4110107421875,"node_is_primary":true},"2078929":{"node_type":"metabolite","x":5566.81787109375,"y":1060.0753173828125,"bigg_id":"nadp_c","name":"NADP+","label_x":5592.58154296875,"label_y":1085.60791015625,"node_is_primary":true},"2078930":{"node_type":"metabolite","x":5564.3984375,"y":868.7213745117188,"bigg_id":"nadph_c","name":"NADPH","label_x":5595.81005859375,"label_y":877.309326171875,"node_is_primary":true},"2078931":{"node_type":"metabolite","x":5429.7412109375,"y":815.7237548828125,"bigg_id":"h_c","name":"H+","label_x":5315.71142578125,"label_y":798.8947143554688,"node_is_primary":false},"2078932":{"node_type":"metabolite","x":5504.08740234375,"y":1494.8531494140625,"bigg_id":"ppi_c","name":"Diphosphate","label_x":5428.18359375,"label_y":1441.310791015625,"node_is_primary":true},"2078933":{"node_type":"multimarker","x":5504.08740234375,"y":1624.8531494140625},"2078934":{"node_type":"midmarker","x":5504.08740234375,"y":1644.8531494140625},"2078935":{"node_type":"multimarker","x":5504.08740234375,"y":1664.8531494140625},"2078936":{"node_type":"metabolite","x":5504.08740234375,"y":1828.7425537109375,"bigg_id":"pi_c","name":"Phosphate","label_x":5435.24365234375,"label_y":1923.4656982421875,"node_is_primary":true},"2078937":{"node_type":"metabolite","x":5598.404296875,"y":1565.6337890625,"bigg_id":"h2o_c","name":"H2O","label_x":5639.701171875,"label_y":1582.694091796875,"node_is_primary":false},"2078938":{"node_type":"metabolite","x":5600.72998046875,"y":1792.6114501953125,"bigg_id":"h_c","name":"H+","label_x":5630.72998046875,"label_y":1802.6114501953125,"node_is_primary":false},"2078945":{"node_type":"multimarker","x":3657.2203072770853,"y":2668.8440730017246},"2078946":{"node_type":"midmarker","x":3703.8369493154873,"y":2787.274411535055},"2078947":{"node_type":"multimarker","x":3744.9919823329483,"y":2901.2618903224616},"2078948":{"node_type":"metabolite","x":3302.8107319302353,"y":2074.8566285753946,"bigg_id":"acald_c","name":"Acetaldehyde","label_x":2928.6278706021103,"label_y":2093.0756227160196,"node_is_primary":true},"2078949":{"node_type":"metabolite","x":2652.567566545252,"y":2750.908665043035,"bigg_id":"lpl_PdhC_c","name":"lipoyl-PdhC","label_x":2159.420593889002,"label_y":2746.468235355535,"node_is_primary":true},"2078951":{"node_type":"metabolite","x":3680.109628879903,"y":2418.5103346160427,"bigg_id":"coa_c","name":"CoA","label_x":3710.109628879903,"label_y":2428.5103346160427,"node_is_primary":true},"2078961":{"node_type":"multimarker","x":2361.5579732421875,"y":3512.905415039062},"2078962":{"node_type":"midmarker","x":2381.5579732421875,"y":3512.905415039062},"2078963":{"node_type":"multimarker","x":2401.5579732421875,"y":3512.905415039062},"2078965":{"node_type":"metabolite","x":2512.9505513671875,"y":3673.392963867187,"bigg_id":"co2_c","name":"CO2","label_x":2479.2318013671875,"label_y":3752.014301757812,"node_is_primary":true},"2078966":{"node_type":"metabolite","x":2798.5779927734375,"y":3507.378559570312,"bigg_id":"acdhlpl_PdhC_c","name":"S-acetyldihydrolipoyl-PdhC","label_x":2574.2606099609375,"label_y":3604.795795898437,"node_is_primary":true},"2078967":{"node_type":"metabolite","x":2271.5579732421875,"y":3552.905415039062,"bigg_id":"h_c","name":"H+","label_x":2186.2564595703125,"label_y":3607.512836914062,"node_is_primary":false},"2078968":{"node_type":"multimarker","x":3024.8524068359375,"y":3507.378315429687},"2078969":{"node_type":"midmarker","x":3278.9986470703125,"y":3506.521381835937},"2078970":{"node_type":"multimarker","x":3512.6490376953125,"y":3504.139057617187},"2078971":{"node_type":"metabolite","x":3286.9216197968694,"y":3141.61259639418,"bigg_id":"dhlpl_PdhC_c","name":"dihydrolipoyl-PdhC","label_x":2671.8010143281194,"label_y":3194.12333858168,"node_is_primary":true},"2078972":{"node_type":"metabolite","x":2927.3926900390625,"y":3461.075092773437,"bigg_id":"coa_c","name":"CoA","label_x":2738.7017720703125,"label_y":3413.120258789062,"node_is_primary":true},"2078974":{"node_type":"multimarker","x":3018.0634353132064,"y":2974.7369256145676},"2078975":{"node_type":"midmarker","x":2989.651113709184,"y":2956.447070639589},"2078976":{"node_type":"multimarker","x":2959.824973745782,"y":2936.5932508208607},"2078978":{"node_type":"metabolite","x":2636.8080294683414,"y":3092.085104258701,"bigg_id":"h_c","name":"H+","label_x":2534.4906466558414,"label_y":3168.368795664951,"node_is_primary":false},"2078979":{"node_type":"metabolite","x":3169.617147489627,"y":2989.0642254028867,"bigg_id":"nad_c","name":"NAD+","label_x":3201.538778349002,"label_y":3007.5283367310117,"node_is_primary":true},"2078980":{"node_type":"metabolite","x":2844.960613430748,"y":2552.620876436351,"bigg_id":"nadh_c","name":"NADH","label_x":2884.181804836998,"label_y":2575.574001436351,"node_is_primary":true},"2078981":{"node_type":"metabolite","x":3474.774658203125,"y":1599.518798828125,"bigg_id":"2dr5p_c","name":"2-Deoxy-D-ribose 5-phosphate","label_x":3266.1376953125,"label_y":1685.7696533203125,"node_is_primary":true},"2078982":{"node_type":"multimarker","x":3344.774658203125,"y":1599.518798828125},"2078983":{"node_type":"midmarker","x":3324.774658203125,"y":1599.518798828125},"2078984":{"node_type":"multimarker","x":2807.731689453125,"y":1600.9307861328125},"2078987":{"node_type":"multimarker","x":3424.893913236805,"y":2000.6097203788422},"2078988":{"node_type":"midmarker","x":3491.2442034462074,"y":1970.7355582994478},"2078989":{"node_type":"multimarker","x":3579.8572762537233,"y":1942.3994025589998},"2078990":{"node_type":"metabolite","x":3774.0024425358956,"y":1905.9391204078297,"bigg_id":"acald_e","name":"Acetaldehyde","label_x":3642.1032726140206,"label_y":1869.1682463843922,"node_is_primary":true},"2078998":{"node_type":"multimarker","x":2844.960613430748,"y":2404.618435030101},"2078999":{"node_type":"midmarker","x":2844.960613430748,"y":2384.618435030101},"2079000":{"node_type":"multimarker","x":2844.960613430748,"y":2364.618435030101},"2079001":{"node_type":"metabolite","x":3000.737713040123,"y":2479.559841280101,"bigg_id":"h_c","name":"H+","label_x":3017.460125149498,"label_y":2509.823513155101,"node_is_primary":false},"2079002":{"node_type":"metabolite","x":2738.107097805748,"y":2490.382351045726,"bigg_id":"o2_c","name":"O2","label_x":2509.931316555748,"label_y":2507.360134248851,"node_is_primary":true},"2079003":{"node_type":"metabolite","x":2715.700115383873,"y":2287.839870576976,"bigg_id":"h2o_c","name":"H2O","label_x":2552.649578274498,"label_y":2269.928981905101,"node_is_primary":false},"2079004":{"node_type":"metabolite","x":2844.950603665123,"y":2234.878933076976,"bigg_id":"nad_c","name":"NAD+","label_x":2884.953777493248,"label_y":2257.253200655101,"node_is_primary":true},"2079005":{"node_type":"multimarker","x":3862.23095703125,"y":1600.930908203125},"2079006":{"node_type":"midmarker","x":3842.23095703125,"y":1600.930908203125},"2079007":{"node_type":"multimarker","x":3822.23095703125,"y":1600.930908203125},"2079008":{"node_type":"metabolite","x":4109.431396484375,"y":1600.930908203125,"bigg_id":"2dr1p_c","name":"2-Deoxy-D-ribose 1-phosphate","label_x":4145.566162109375,"label_y":1628.7093505859375,"node_is_primary":true},"2079009":{"node_type":"multimarker","x":9551.17529296875,"y":2043.7608642578125},"2079010":{"node_type":"midmarker","x":9464.80810546875,"y":2043.7608642578125},"2079011":{"node_type":"multimarker","x":9357.26123046875,"y":2043.7608642578125},"2079012":{"node_type":"metabolite","x":9847.33349609375,"y":2031.5155029296875,"bigg_id":"atp_c","name":"ATP","label_x":9695.66650390625,"label_y":2101.6549072265625,"node_is_primary":true},"2079014":{"node_type":"metabolite","x":9696.90771484375,"y":1975.26904296875,"bigg_id":"h2o_c","name":"H2O","label_x":9723.66357421875,"label_y":1979.461181640625,"node_is_primary":false},"2079015":{"node_type":"metabolite","x":9267.26123046875,"y":2083.7608642578125,"bigg_id":"pi_c","name":"Phosphate","label_x":9217.26123046875,"label_y":2043.7608642578125,"node_is_primary":false},"2079016":{"node_type":"metabolite","x":9246.32861328125,"y":1887.4654541015625,"bigg_id":"h_c","name":"H+","label_x":9196.32861328125,"label_y":1863.7467041015625,"node_is_primary":false},"2079017":{"node_type":"metabolite","x":9226.31103515625,"y":1980.2432861328125,"bigg_id":"glu__L_c","name":"L-Glutamate","label_x":9077.55029296875,"label_y":1933.2655029296875,"node_is_primary":true},"2079018":{"node_type":"metabolite","x":9219.25048828125,"y":2103.5787353515625,"bigg_id":"adp_c","name":"ADP","label_x":9029.45654296875,"label_y":2149.714111328125,"node_is_primary":true},"2079019":{"node_type":"metabolite","x":9625.64306640625,"y":1930.8212890625,"bigg_id":"gln__L_c","name":"L-Glutamine","label_x":9517.74951171875,"label_y":1900.7054443359375,"node_is_primary":true},"2079026":{"node_type":"metabolite","x":-3197.690185546875,"y":2579.832275390625,"bigg_id":"chsterol_e","name":"cholesterol","label_x":-3448.32373046875,"label_y":2533.869873046875,"node_is_primary":true},"2079027":{"node_type":"multimarker","x":-3197.690185546875,"y":2709.832275390625},"2079028":{"node_type":"midmarker","x":-3197.690185546875,"y":2729.832275390625},"2079029":{"node_type":"multimarker","x":-3197.690185546875,"y":2749.832275390625},"2079030":{"node_type":"metabolite","x":-3197.690185546875,"y":2879.832275390625,"bigg_id":"chsterol_c","name":"cholesterol","label_x":-3439.705078125,"label_y":2974.118408203125,"node_is_primary":true},"2079031":{"node_type":"metabolite","x":-2366.91064453125,"y":2576.1630859375,"bigg_id":"tag_e","name":"triacylglycerol","label_x":-2493.30517578125,"label_y":2515.6962890625,"node_is_primary":true},"2079032":{"node_type":"multimarker","x":-2366.91064453125,"y":2706.1630859375},"2079033":{"node_type":"midmarker","x":-2366.91064453125,"y":2726.1630859375},"2079034":{"node_type":"multimarker","x":-2366.91064453125,"y":2746.1630859375},"2079035":{"node_type":"metabolite","x":-2366.91064453125,"y":2876.1630859375,"bigg_id":"tag_c","name":"triacylglycerol","label_x":-2503.29296875,"label_y":2965.113037109375,"node_is_primary":true},"2079036":{"node_type":"multimarker","x":4498.527189453125,"y":4228.725727539062},"2079037":{"node_type":"midmarker","x":4498.527189453125,"y":4248.725727539062},"2079038":{"node_type":"multimarker","x":4498.527189453125,"y":4268.725727539062},"2079039":{"node_type":"metabolite","x":4538.527189453125,"y":4358.725727539062,"bigg_id":"h_e","name":"H+","label_x":4568.527189453125,"label_y":4368.725727539062,"node_is_primary":false},"2079040":{"node_type":"metabolite","x":4538.527189453125,"y":4138.725727539062,"bigg_id":"h_c","name":"H+","label_x":4568.527189453125,"label_y":4148.725727539062,"node_is_primary":false},"2079041":{"node_type":"metabolite","x":4498.527189453125,"y":4398.725727539062,"bigg_id":"ac_e","name":"Acetate","label_x":4258.825041015625,"label_y":4420.022114257812,"node_is_primary":true},"2079042":{"node_type":"multimarker","x":1626.9490865234375,"y":4217.257465820312},"2079043":{"node_type":"midmarker","x":1626.9490865234375,"y":4237.257465820312},"2079044":{"node_type":"multimarker","x":1626.9490865234375,"y":4257.257465820312},"2079045":{"node_type":"metabolite","x":1666.9490865234375,"y":4347.257465820312,"bigg_id":"h_e","name":"H+","label_x":1696.9490865234375,"label_y":4357.257465820312,"node_is_primary":false},"2079046":{"node_type":"metabolite","x":1626.9490865234375,"y":4387.257465820312,"bigg_id":"lac__L_e","name":"L-Lactate","label_x":1223.4487203125,"label_y":4426.910297851562,"node_is_primary":true},"2079047":{"node_type":"metabolite","x":1666.9490865234375,"y":4127.257465820312,"bigg_id":"h_c","name":"H+","label_x":1696.9490865234375,"label_y":4137.257465820312,"node_is_primary":false},"2079048":{"node_type":"multimarker","x":-2103.848512242205,"y":-1030.3899331220794},"2079049":{"node_type":"midmarker","x":-2103.848512242205,"y":-1010.3899331220794},"2079050":{"node_type":"multimarker","x":-2103.848512242205,"y":-990.3899331220794},"2079051":{"node_type":"metabolite","x":-2103.848512242205,"y":-1160.3899331220794,"bigg_id":"fa_e","name":"fatty acid","label_x":-2071.024293492205,"label_y":-1137.6814370283294,"node_is_primary":true},"2079052":{"node_type":"multimarker","x":-576.4247391773328,"y":-522.5479759757708},"2079053":{"node_type":"midmarker","x":-576.4247391773328,"y":-502.5479759757708},"2079054":{"node_type":"multimarker","x":-576.4247391773326,"y":-482.5479759757708},"2079055":{"node_type":"metabolite","x":-576.4247391773328,"y":-652.5479759757708,"bigg_id":"glyc_e","name":"Glycerol","label_x":-540.7765458179578,"label_y":-641.135927635927,"node_is_primary":true},"2079056":{"node_type":"multimarker","x":469.3412374023437,"y":160.86853618164062},"2079057":{"node_type":"midmarker","x":449.3412374023437,"y":160.86853618164062},"2079058":{"node_type":"multimarker","x":429.3412374023437,"y":160.86853618164062},"2079060":{"node_type":"multimarker","x":1621.9947408203125,"y":961.9225828125},"2079061":{"node_type":"midmarker","x":1621.9947408203125,"y":981.9225828125},"2079062":{"node_type":"multimarker","x":1621.9947408203125,"y":1001.9225828125},"2079063":{"node_type":"metabolite","x":1538.2906392578125,"y":896.9368650390625,"bigg_id":"atp_c","name":"ATP","label_x":1269.1089986328125,"label_y":900.9361326171875,"node_is_primary":true},"2079064":{"node_type":"metabolite","x":1658.20018515625,"y":1120.4319822265625,"bigg_id":"h_c","name":"H+","label_x":1688.20018515625,"label_y":1130.4319822265625,"node_is_primary":false},"2079066":{"node_type":"metabolite","x":1534.84569296875,"y":1084.20725078125,"bigg_id":"adp_c","name":"ADP","label_x":1246.804433203125,"label_y":1095.921850390625,"node_is_primary":true},"2079073":{"node_type":"multimarker","x":7408.816064078969,"y":354.3925455825529},"2079074":{"node_type":"midmarker","x":7409.674103036265,"y":461.70657675531464},"2079075":{"node_type":"multimarker","x":7409.542357193491,"y":557.0013335560867},"2079077":{"node_type":"metabolite","x":7513.77089782818,"y":276.93020232277473,"bigg_id":"13dpg_c","name":"3-Phospho-D-glyceroyl phosphate","label_x":7538.60927673443,"label_y":310.35699065285286,"node_is_primary":true},"2079078":{"node_type":"metabolite","x":7511.444159080734,"y":677.3632427687751,"bigg_id":"3pg_c","name":"3-Phospho-D-glycerate","label_x":7537.593084861984,"label_y":706.3534161086187,"node_is_primary":true},"2079079":{"node_type":"multimarker","x":6204.58782011024,"y":354.7490990084589},"2079080":{"node_type":"midmarker","x":6204.027949829722,"y":451.6086389330177},"2079081":{"node_type":"multimarker","x":6202.052166103451,"y":546.9921378066557},"2079083":{"node_type":"metabolite","x":6074.353158367607,"y":242.45029910153585,"bigg_id":"13dpg_c","name":"3-Phospho-D-glyceroyl phosphate","label_x":5859.952767742607,"label_y":198.01704104489522,"node_is_primary":true},"2079084":{"node_type":"metabolite","x":6088.570984543838,"y":689.2908781474973,"bigg_id":"3pg_c","name":"3-Phospho-D-glycerate","label_x":5897.967957200088,"label_y":751.5608976787474,"node_is_primary":true},"2079085":{"node_type":"multimarker","x":10797.136111999384,"y":348.1855453924048},"2079086":{"node_type":"midmarker","x":10796.868347408503,"y":457.49049791444315},"2079087":{"node_type":"multimarker","x":10795.282453154035,"y":545.6673023883122},"2079088":{"node_type":"metabolite","x":10899.361606735501,"y":253.8690649851618,"bigg_id":"13dpg_c","name":"3-Phospho-D-glyceroyl phosphate","label_x":10927.024692673001,"label_y":288.70787113750555,"node_is_primary":true},"2079090":{"node_type":"metabolite","x":10895.589596259042,"y":666.9203035047542,"bigg_id":"3pg_c","name":"3-Phospho-D-glycerate","label_x":10926.076900946542,"label_y":698.9350129774105,"node_is_primary":true},"2079091":{"node_type":"multimarker","x":9594.971762659194,"y":344.12593132391885},"2079092":{"node_type":"midmarker","x":9593.334440096996,"y":443.38293874033633},"2079093":{"node_type":"multimarker","x":9591.972814078372,"y":521.8113892703875},"2079094":{"node_type":"metabolite","x":9480.950278104896,"y":257.99118214418894,"bigg_id":"13dpg_c","name":"3-Phospho-D-glyceroyl phosphate","label_x":9068.052817167396,"label_y":275.88534718325144,"node_is_primary":true},"2079096":{"node_type":"metabolite","x":9478.466129442593,"y":635.4482278633241,"bigg_id":"3pg_c","name":"3-Phospho-D-glycerate","label_x":9171.473941942593,"label_y":653.3424539375428,"node_is_primary":true},"2079101":{"node_type":"metabolite","x":-3617.305160522461,"y":3874.35791015625,"bigg_id":"h_e","name":"H+","label_x":-3587.305160522461,"label_y":3884.35791015625,"node_is_primary":true},"2079102":{"node_type":"multimarker","x":-3617.305160522461,"y":4004.35791015625},"2079103":{"node_type":"midmarker","x":-3617.305160522461,"y":4080.83984375},"2079104":{"node_type":"multimarker","x":-3617.305160522461,"y":4192.62353515625},"2079105":{"node_type":"metabolite","x":-3617.305160522461,"y":4322.62353515625,"bigg_id":"h_c","name":"H+","label_x":-3587.305160522461,"label_y":4332.62353515625,"node_is_primary":true},"2079115":{"node_type":"metabolite","x":-3052.8853149414062,"y":4206.4443359375,"bigg_id":"atp_c","name":"ATP","label_x":-3022.8853149414062,"label_y":4216.4443359375,"node_is_primary":true},"2079116":{"node_type":"multimarker","x":-3122.0761108398438,"y":4137.162109375},"2079117":{"node_type":"midmarker","x":-3122.0761108398438,"y":4080.44873046875},"2079118":{"node_type":"multimarker","x":-3122.0761108398438,"y":4060.44873046875},"2079119":{"node_type":"metabolite","x":-3119.2520141601562,"y":3871.142578125,"bigg_id":"h_e","name":"H+","label_x":-3089.2520141601562,"label_y":3881.142578125,"node_is_primary":true},"2079120":{"node_type":"metabolite","x":-3190.5707397460938,"y":4257.154296875,"bigg_id":"h2o_c","name":"H2O","label_x":-3160.5707397460938,"label_y":4267.154296875,"node_is_primary":false},"2079121":{"node_type":"metabolite","x":-3188.2448120117188,"y":3948.76953125,"bigg_id":"pi_c","name":"Phosphate","label_x":-3158.2448120117188,"label_y":3958.76953125,"node_is_primary":false},"2079122":{"node_type":"metabolite","x":-3121.6135864257812,"y":4317.53369140625,"bigg_id":"h_c","name":"H+","label_x":-3090.2015991210938,"label_y":4351.53857421875,"node_is_primary":true},"2079123":{"node_type":"metabolite","x":-3048.1867065429688,"y":3969.037109375,"bigg_id":"adp_c","name":"ADP","label_x":-3018.1867065429688,"label_y":3979.037109375,"node_is_primary":true},"2079124":{"node_type":"metabolite","x":-2616.4342041015625,"y":3878.02001953125,"bigg_id":"na1_e","name":"Sodium","label_x":-2586.4342041015625,"label_y":3888.02001953125,"node_is_primary":true},"2079125":{"node_type":"multimarker","x":-2616.4342041015625,"y":4008.02001953125},"2079126":{"node_type":"midmarker","x":-2616.4342041015625,"y":4063.3212890625},"2079127":{"node_type":"multimarker","x":-2616.4342041015625,"y":4182.1650390625},"2079128":{"node_type":"metabolite","x":-2616.4342041015625,"y":4317.8134765625,"bigg_id":"na1_c","name":"Sodium","label_x":-2586.4342041015625,"label_y":4327.8134765625,"node_is_primary":true},"2079129":{"node_type":"metabolite","x":-2044.552490234375,"y":4229.62060546875,"bigg_id":"h_e","name":"H+","label_x":-2014.552490234375,"label_y":4239.62060546875,"node_is_primary":true},"2079130":{"node_type":"multimarker","x":-2143.396240234375,"y":4149.04248046875},"2079131":{"node_type":"midmarker","x":-2143.396240234375,"y":4095.1533203125},"2079132":{"node_type":"multimarker","x":-2143.396240234375,"y":4058.20849609375},"2079133":{"node_type":"metabolite","x":-2040.31640625,"y":3974.80615234375,"bigg_id":"h_c","name":"H+","label_x":-2010.31640625,"label_y":3984.80615234375,"node_is_primary":true},"2079134":{"node_type":"metabolite","x":-2145.2708740234375,"y":3876.42529296875,"bigg_id":"na1_e","name":"Sodium","label_x":-2115.2708740234375,"label_y":3886.42529296875,"node_is_primary":true},"2079135":{"node_type":"metabolite","x":-2143.858642578125,"y":4320.94189453125,"bigg_id":"na1_c","name":"Sodium","label_x":-2113.858642578125,"label_y":4330.94189453125,"node_is_primary":true},"2079147":{"node_type":"metabolite","x":-1190.26025390625,"y":3886.49169921875,"bigg_id":"atp_c","name":"ATP","label_x":-1160.26025390625,"label_y":3896.49169921875,"node_is_primary":true},"2079148":{"node_type":"multimarker","x":-1372.415283203125,"y":3941.65234375},"2079149":{"node_type":"midmarker","x":-1372.415283203125,"y":4052.02392578125},"2079150":{"node_type":"multimarker","x":-1372.415283203125,"y":4162.39599609375},"2079151":{"node_type":"metabolite","x":-1558.806640625,"y":4247.2099609375,"bigg_id":"na1_e","name":"Sodium","label_x":-1761.79541015625,"label_y":4322.16455078125,"node_is_primary":true},"2079152":{"node_type":"metabolite","x":-1169.5042724609375,"y":3741.833740234375,"bigg_id":"h2o_c","name":"H2O","label_x":-1139.5042724609375,"label_y":3751.833740234375,"node_is_primary":false},"2079153":{"node_type":"metabolite","x":-1129.9639892578125,"y":4361.89013671875,"bigg_id":"pi_c","name":"Phosphate","label_x":-1099.9639892578125,"label_y":4371.89013671875,"node_is_primary":false},"2079154":{"node_type":"metabolite","x":-1530.9393310546875,"y":4406.08251953125,"bigg_id":"h_c","name":"H+","label_x":-1500.9393310546875,"label_y":4416.08251953125,"node_is_primary":false},"2079155":{"node_type":"metabolite","x":-1372.390869140625,"y":4354.0634765625,"bigg_id":"k_c","name":"Potassium","label_x":-1342.390869140625,"label_y":4364.0634765625,"node_is_primary":true},"2079156":{"node_type":"metabolite","x":-1556.44482421875,"y":3889.77783203125,"bigg_id":"na1_c","name":"Sodium","label_x":-1753.78515625,"label_y":3841.8837890625,"node_is_primary":true},"2079157":{"node_type":"metabolite","x":-1192.57275390625,"y":4258.04443359375,"bigg_id":"adp_c","name":"ADP","label_x":-1162.57275390625,"label_y":4268.04443359375,"node_is_primary":true},"2079158":{"node_type":"metabolite","x":-1370.978271484375,"y":3805.05517578125,"bigg_id":"k_e","name":"Potassium","label_x":-1340.5625,"label_y":3817.87890625,"node_is_primary":true},"2079159":{"node_type":"metabolite","x":-3621.5748901367188,"y":4575.875,"bigg_id":"cl_e","name":"Chloride","label_x":-3591.5748901367188,"label_y":4585.875,"node_is_primary":true},"2079160":{"node_type":"multimarker","x":-3621.5748901367188,"y":4705.875},"2079161":{"node_type":"midmarker","x":-3621.5748901367188,"y":4837.4267578125},"2079162":{"node_type":"multimarker","x":-3621.5748291015625,"y":4960.50732421875},"2079163":{"node_type":"metabolite","x":-3621.5748291015625,"y":5087.68310546875,"bigg_id":"cl_c","name":"Chloride","label_x":-3591.5748291015625,"label_y":5097.68310546875,"node_is_primary":true},"2079164":{"node_type":"metabolite","x":-2977.8823852539062,"y":4571.83984375,"bigg_id":"mg2_e","name":"Magnesium","label_x":-2947.8823852539062,"label_y":4581.83984375,"node_is_primary":true},"2079165":{"node_type":"multimarker","x":-2977.8823852539062,"y":4739.96533203125},"2079166":{"node_type":"midmarker","x":-2977.8823852539062,"y":4813.623046875},"2079167":{"node_type":"multimarker","x":-2977.8823852539062,"y":4899.9892578125},"2079168":{"node_type":"metabolite","x":-2977.8823852539062,"y":5082.2353515625,"bigg_id":"mg2_c","name":"Magnesium","label_x":-2947.8823852539062,"label_y":5092.2353515625,"node_is_primary":true},"2079169":{"node_type":"metabolite","x":-3081.9118041992188,"y":4666.90966796875,"bigg_id":"atp_c","name":"ATP","label_x":-3313.1416625976562,"label_y":4633.1357421875,"node_is_primary":true},"2079170":{"node_type":"metabolite","x":-3072.2831420898438,"y":4541.814453125,"bigg_id":"h2o_c","name":"H2O","label_x":-3351.5228271484375,"label_y":4544.75439453125,"node_is_primary":false},"2079171":{"node_type":"metabolite","x":-2810.8619995117188,"y":4982.775390625,"bigg_id":"pi_c","name":"Phosphate","label_x":-2780.8619995117188,"label_y":4992.775390625,"node_is_primary":false},"2079172":{"node_type":"metabolite","x":-3097.8681030273438,"y":5173.5,"bigg_id":"h_c","name":"H+","label_x":-3067.8681030273438,"label_y":5183.5,"node_is_primary":false},"2079173":{"node_type":"metabolite","x":-3097.8823852539062,"y":4989.9892578125,"bigg_id":"adp_c","name":"ADP","label_x":-3340.4087524414062,"label_y":5069.1796875,"node_is_primary":true},"2079174":{"node_type":"metabolite","x":-2283.3788452148438,"y":4657.40966796875,"bigg_id":"atp_c","name":"ATP","label_x":-2516.0208129882812,"label_y":4623.63623046875,"node_is_primary":true},"2079175":{"node_type":"multimarker","x":-2169.5571899414062,"y":4746.4599609375},"2079176":{"node_type":"midmarker","x":-2169.0025024414062,"y":4808.82177734375},"2079177":{"node_type":"multimarker","x":-2169.0025024414062,"y":4879.6552734375},"2079178":{"node_type":"metabolite","x":-2167.5905151367188,"y":5073.19775390625,"bigg_id":"ca2_c","name":"Calcium","label_x":-2137.5905151367188,"label_y":5083.19775390625,"node_is_primary":true},"2079179":{"node_type":"metabolite","x":-1998.7369384765625,"y":4652.060546875,"bigg_id":"h2o_c","name":"H2O","label_x":-1968.7369384765625,"label_y":4662.060546875,"node_is_primary":false},"2079180":{"node_type":"metabolite","x":-2080.1436767578125,"y":4976.7265625,"bigg_id":"pi_c","name":"Phosphate","label_x":-2050.1436767578125,"label_y":4986.7265625,"node_is_primary":false},"2079181":{"node_type":"metabolite","x":-2281.0909423828125,"y":5102.3251953125,"bigg_id":"h_c","name":"H+","label_x":-2362.7344970703125,"label_y":5170.47314453125,"node_is_primary":false},"2079182":{"node_type":"metabolite","x":-2169.4649047851562,"y":4585.302734375,"bigg_id":"ca2_e","name":"Calcium","label_x":-2139.4649047851562,"label_y":4595.302734375,"node_is_primary":true},"2079183":{"node_type":"metabolite","x":-2289.0025024414062,"y":4969.6552734375,"bigg_id":"adp_c","name":"ADP","label_x":-2537.1769409179688,"label_y":5046.021484375,"node_is_primary":true},"2079184":{"node_type":"metabolite","x":-1479.9640502929688,"y":4657.025390625,"bigg_id":"atp_c","name":"ATP","label_x":-1715.7128295898438,"label_y":4628.44921875,"node_is_primary":true},"2079185":{"node_type":"multimarker","x":-1377.4562377929688,"y":4740.7802734375},"2079186":{"node_type":"midmarker","x":-1378.6845092773438,"y":4820.64111328125},"2079187":{"node_type":"multimarker","x":-1380.0621948242188,"y":4886.9326171875},"2079188":{"node_type":"metabolite","x":-1308.051513671875,"y":4585.05078125,"bigg_id":"h2o_c","name":"H2O","label_x":-1278.051513671875,"label_y":4595.05078125,"node_is_primary":false},"2079189":{"node_type":"metabolite","x":-1380.8698120117188,"y":5056.2216796875,"bigg_id":"pi_c","name":"Phosphate","label_x":-1350.8698120117188,"label_y":5066.2216796875,"node_is_primary":true},"2079190":{"node_type":"metabolite","x":-1133.6083984375,"y":5002.7529296875,"bigg_id":"h_c","name":"H+","label_x":-1103.6083984375,"label_y":5012.7529296875,"node_is_primary":false},"2079191":{"node_type":"metabolite","x":-1375.1630249023438,"y":4575.083984375,"bigg_id":"pi_e","name":"Phosphate","label_x":-1345.1630249023438,"label_y":4585.083984375,"node_is_primary":true},"2079192":{"node_type":"metabolite","x":-1486.6796264648438,"y":4960.24072265625,"bigg_id":"adp_c","name":"ADP","label_x":-1738.7162475585938,"label_y":5037.1064453125,"node_is_primary":true},"2079193":{"node_type":"multimarker","x":-2103.848512242205,"y":-681.5264687666106},"2079194":{"node_type":"midmarker","x":-2103.848512242205,"y":-656.3829751142669},"2079195":{"node_type":"multimarker","x":-2103.848512242205,"y":-629.5248818525481},"2079196":{"node_type":"metabolite","x":-2043.0288100937673,"y":-553.6515908369231,"bigg_id":"adp_c","name":"ADP","label_x":-2013.0288100937673,"label_y":-543.6515908369231,"node_is_primary":true},"2079198":{"node_type":"metabolite","x":-2039.8453384140798,"y":-742.3798012861419,"bigg_id":"atp_c","name":"ATP","label_x":-2009.8453384140798,"label_y":-732.3798012861419,"node_is_primary":true},"2079199":{"node_type":"metabolite","x":-2852.6982421875,"y":7088.9833984375,"bigg_id":"h_e","name":"H+","label_x":-2990.1640625,"label_y":7161.783203125,"node_is_primary":false},"2079200":{"node_type":"multimarker","x":-2672.765380859375,"y":6975.86083984375},"2079201":{"node_type":"midmarker","x":-2672.765380859375,"y":6955.86083984375},"2079202":{"node_type":"multimarker","x":-2672.765380859375,"y":6935.86083984375},"2079203":{"node_type":"metabolite","x":-2672.765380859375,"y":6757.85107421875,"bigg_id":"AA_c","name":"AA","label_x":-2637.026123046875,"label_y":6780.56005859375,"node_is_primary":true},"2079204":{"node_type":"metabolite","x":-2867.11328125,"y":6859.2197265625,"bigg_id":"h_c","name":"H+","label_x":-2983.6455078125,"label_y":6834.3310546875,"node_is_primary":false},"2079205":{"node_type":"metabolite","x":-2673.227783203125,"y":7113.87060546875,"bigg_id":"AA_e","name":"AA","label_x":-2760.74755859375,"label_y":7219.1015625,"node_is_primary":true},"2079231":{"node_type":"multimarker","x":-3149.180908203125,"y":6759.26318359375},"2079232":{"node_type":"midmarker","x":-3129.180908203125,"y":6759.26318359375},"2079233":{"node_type":"multimarker","x":-3109.180908203125,"y":6759.26318359375},"2079234":{"node_type":"metabolite","x":-3649.138916015625,"y":6757.8515625,"bigg_id":"Peptide_c","name":"Peptide","label_x":-4111.623291015625,"label_y":6762.5390625,"node_is_primary":true},"2079235":{"node_type":"metabolite","x":-3435.57177734375,"y":6605.52783203125,"bigg_id":"h2o_c","name":"H2O","label_x":-3485.57177734375,"label_y":6565.52783203125,"node_is_primary":false},"2079236":{"node_type":"multimarker","x":-3649.138916015625,"y":6971.62548828125},"2079237":{"node_type":"midmarker","x":-3649.138916015625,"y":6943.15283203125},"2079238":{"node_type":"multimarker","x":-3649.138916015625,"y":6914.6806640625},"2079239":{"node_type":"metabolite","x":-3820.460205078125,"y":6589.1611328125,"bigg_id":"h_c","name":"H+","label_x":-3895.126220703125,"label_y":6557.294921875,"node_is_primary":false},"2079240":{"node_type":"metabolite","x":-3649.138916015625,"y":7119.98193359375,"bigg_id":"Peptide_e","name":"Peptide","label_x":-4121.009521484375,"label_y":7146.92626953125,"node_is_primary":true},"2079241":{"node_type":"metabolite","x":-3379.71142578125,"y":7263.87841796875,"bigg_id":"h2o_c","name":"H2O","label_x":-3349.71142578125,"label_y":7273.87841796875,"node_is_primary":false},"2079242":{"node_type":"metabolite","x":-3757.413330078125,"y":6862.28955078125,"bigg_id":"adp_c","name":"ADP","label_x":-4039.476806640625,"label_y":6863.81689453125,"node_is_primary":true},"2079243":{"node_type":"metabolite","x":-3893.986328125,"y":7237.17919921875,"bigg_id":"pi_c","name":"Phosphate","label_x":-4065.01123046875,"label_y":7302.49365234375,"node_is_primary":false},"2079244":{"node_type":"metabolite","x":-3757.990966796875,"y":7014.2607421875,"bigg_id":"atp_c","name":"ATP","label_x":-4021.697998046875,"label_y":7003.080078125,"node_is_primary":true},"2079245":{"node_type":"metabolite","x":201.552978515625,"y":7304.52099609375,"bigg_id":"h2o_c","name":"H2O","label_x":43.154296875,"label_y":7374.99462890625,"node_is_primary":false},"2079246":{"node_type":"multimarker","x":330.4052734375,"y":7230.48388671875},"2079247":{"node_type":"midmarker","x":330.4052734375,"y":7210.48388671875},"2079248":{"node_type":"multimarker","x":330.4052734375,"y":7190.48388671875},"2079249":{"node_type":"metabolite","x":409.6927490234375,"y":7351.06591796875,"bigg_id":"atp_c","name":"ATP","label_x":441.7384033203125,"label_y":7372.46337890625,"node_is_primary":true},"2079250":{"node_type":"metabolite","x":163.87890625,"y":7039.869140625,"bigg_id":"pi_c","name":"Phosphate","label_x":-31.734130859375,"label_y":7054.52099609375,"node_is_primary":false},"2079251":{"node_type":"metabolite","x":330.615234375,"y":7454.1708984375,"bigg_id":"met__L_c","name":"L-Methionine","label_x":362.941162109375,"label_y":7473.474609375,"node_is_primary":true},"2079252":{"node_type":"metabolite","x":166.799072265625,"y":6933.509765625,"bigg_id":"ppi_c","name":"Diphosphate","label_x":-100.917236328125,"label_y":6959.79150390625,"node_is_primary":false},"2079253":{"node_type":"metabolite","x":330.4052734374998,"y":7060.48388671875,"bigg_id":"amet_c","name":"S-Adenosyl-L-methionine","label_x":362.7312011718748,"label_y":7084.439453125,"node_is_primary":true},"2079254":{"node_type":"multimarker","x":330.4052734374998,"y":6883.9658203125},"2079255":{"node_type":"midmarker","x":330.4052734374998,"y":6863.9658203125},"2079256":{"node_type":"multimarker","x":330.4052734374998,"y":6843.9658203125},"2079257":{"node_type":"metabolite","x":696.5119628906248,"y":6732.8916015625,"bigg_id":"h_c","name":"H+","label_x":726.5119628906248,"label_y":6742.8916015625,"node_is_primary":false},"2079258":{"node_type":"metabolite","x":410.4298095703123,"y":6976.7900390625,"bigg_id":"Nucleic acid site_c","name":"Nucleic acid site","label_x":447.4075927734373,"label_y":7003.07177734375,"node_is_primary":true},"2079259":{"node_type":"metabolite","x":411.3548583984373,"y":6770.90966796875,"bigg_id":"Modified nucleic acid site_c","name":"Modified nucleic acid site","label_x":441.3548583984373,"label_y":6780.90966796875,"node_is_primary":true},"2079260":{"node_type":"metabolite","x":330.4052734374998,"y":6644.1884765625,"bigg_id":"ahcys_c","name":"S-Adenosyl-L-homocysteine","label_x":367.3830566406248,"label_y":6665.81787109375,"node_is_primary":true},"2079261":{"node_type":"multimarker","x":330.4052734374998,"y":6514.1884765625},"2079262":{"node_type":"midmarker","x":330.4052734374998,"y":6494.1884765625},"2079263":{"node_type":"multimarker","x":330.4052734374998,"y":6474.1884765625},"2079264":{"node_type":"metabolite","x":333.6010742187498,"y":6286.9150390625,"bigg_id":"hcys__L_c","name":"L-Homocysteine","label_x":363.6010742187498,"label_y":6296.9150390625,"node_is_primary":true},"2079265":{"node_type":"metabolite","x":505.3496093749998,"y":6378.41357421875,"bigg_id":"adn_c","name":"Adenosine","label_x":535.3496093749998,"label_y":6388.41357421875,"node_is_primary":true},"2079266":{"node_type":"metabolite","x":198.76733398437477,"y":6592.41796875,"bigg_id":"h2o_c","name":"H2O","label_x":-3.8234863281252274,"label_y":6662.8916015625,"node_is_primary":false},"2079267":{"node_type":"multimarker","x":333.6010742187498,"y":6156.9150390625},"2079268":{"node_type":"midmarker","x":333.6010742187498,"y":6136.9150390625},"2079269":{"node_type":"multimarker","x":333.6010742187498,"y":6116.9150390625},"2079270":{"node_type":"metabolite","x":333.60107421874955,"y":5986.9150390625,"bigg_id":"hcys__L_e","name":"L-homocysteine","label_x":370.57861328124955,"label_y":5999.24072265625,"node_is_primary":true},"2079271":{"node_type":"multimarker","x":1392.23631796875,"y":3517.103413085937},"2079272":{"node_type":"midmarker","x":1348.816640234375,"y":3517.103168945312},"2079273":{"node_type":"multimarker","x":1302.7947896484375,"y":3517.103413085937},"2079274":{"node_type":"metabolite","x":1129.59862265625,"y":3517.103413085937,"bigg_id":"pyr_e","name":"Pyruvate","label_x":924.5045064453125,"label_y":3594.274311523437,"node_is_primary":true},"2079275":{"node_type":"metabolite","x":1452.0508931640625,"y":3468.629291992187,"bigg_id":"h_c","name":"H+","label_x":1378.1107076171875,"label_y":3432.792622070312,"node_is_primary":false},"2079276":{"node_type":"metabolite","x":1240.89842734375,"y":3466.027241210937,"bigg_id":"h_e","name":"H+","label_x":1192.4598287109375,"label_y":3432.272602539062,"node_is_primary":false},"2079287":{"node_type":"multimarker","x":-2669.941162109375,"y":6548.62255859375},"2079288":{"node_type":"midmarker","x":-2669.941162109375,"y":6528.62255859375},"2079289":{"node_type":"multimarker","x":-2669.941162109375,"y":6508.62255859375},"2079290":{"node_type":"metabolite","x":-2497.34228515625,"y":6411.76416015625,"bigg_id":"ppi_c","name":"Diphosphate","label_x":-2470.771240234375,"label_y":6426.05078125,"node_is_primary":false},"2079291":{"node_type":"metabolite","x":-2576.20947265625,"y":6647.19482421875,"bigg_id":"tRNA_c","name":"tRNA","label_x":-2546.20947265625,"label_y":6670.9111328125,"node_is_primary":true},"2079292":{"node_type":"metabolite","x":-2668.517578125,"y":6351.7568359375,"bigg_id":"AA-tRNA_c","name":"AA-tRNA","label_x":-2833.114501953125,"label_y":6317.1796875,"node_is_primary":true},"2079293":{"node_type":"metabolite","x":-2750.814208984375,"y":6616.3330078125,"bigg_id":"atp_c","name":"ATP","label_x":-3008.851318359375,"label_y":6609.18798828125,"node_is_primary":true},"2079295":{"node_type":"metabolite","x":-2747.093994140625,"y":6449.7734375,"bigg_id":"amp_c","name":"AMP","label_x":-3046.27978515625,"label_y":6433.19873046875,"node_is_primary":true},"2079317":{"node_type":"metabolite","x":4449.393310546875,"y":7209.23681640625,"bigg_id":"h2o_c","name":"H2O","label_x":4179.350830078125,"label_y":7240.169921875,"node_is_primary":false},"2079318":{"node_type":"multimarker","x":4678.8720703125,"y":7178.42578125},"2079319":{"node_type":"midmarker","x":4678.8720703125,"y":7126.70751953125},"2079320":{"node_type":"multimarker","x":4678.8720703125,"y":7067.27392578125},"2079321":{"node_type":"metabolite","x":4549.4267578125,"y":7004.99658203125,"bigg_id":"ppi_c","name":"Diphosphate","label_x":4329.9658203125,"label_y":6990.13623046875,"node_is_primary":false},"2079322":{"node_type":"metabolite","x":5039.209716796875,"y":7329.29052734375,"bigg_id":"gtp_c","name":"GTP","label_x":4999.06689453125,"label_y":7409.837890625,"node_is_primary":true},"2079323":{"node_type":"metabolite","x":4789.748779296875,"y":6996.990234375,"bigg_id":"adp_c","name":"ADP","label_x":4824.892578125,"label_y":7015.5634765625,"node_is_primary":true},"2079324":{"node_type":"metabolite","x":4370.827392578125,"y":7340.43505859375,"bigg_id":"atp_c","name":"ATP","label_x":4193.523681640625,"label_y":7415.333984375,"node_is_primary":true},"2079325":{"node_type":"metabolite","x":5114.2763671875,"y":7043.77392578125,"bigg_id":"h_c","name":"H+","label_x":5144.2763671875,"label_y":7053.77392578125,"node_is_primary":false},"2079326":{"node_type":"metabolite","x":5057.04736328125,"y":6892.58984375,"bigg_id":"pi_c","name":"Phosphate","label_x":5096.205322265625,"label_y":6914.73681640625,"node_is_primary":false},"2079327":{"node_type":"metabolite","x":4588.8447265625,"y":7337.86328125,"bigg_id":"utp_c","name":"UTP","label_x":4461.7666015625,"label_y":7415.888671875,"node_is_primary":true},"2079328":{"node_type":"metabolite","x":4808.577392578125,"y":7333.57666015625,"bigg_id":"ctp_c","name":"CTP","label_x":4726.12451171875,"label_y":7416.998046875,"node_is_primary":true},"2079329":{"node_type":"metabolite","x":4681.703369140625,"y":6896.69189453125,"bigg_id":"RNA_c","name":"RNA","label_x":4711.703369140625,"label_y":6906.69189453125,"node_is_primary":true},"2079330":{"node_type":"multimarker","x":4681.703369140625,"y":6766.69189453125},"2079331":{"node_type":"midmarker","x":4681.703369140625,"y":6746.69189453125},"2079332":{"node_type":"multimarker","x":4681.703369140625,"y":6726.69189453125},"2079333":{"node_type":"metabolite","x":4556.980224609375,"y":6499.72314453125,"bigg_id":"ump_c","name":"UMP","label_x":4455.203857421875,"label_y":6455.474609375,"node_is_primary":true},"2079334":{"node_type":"metabolite","x":4585.881591796875,"y":6856.69189453125,"bigg_id":"h2o_c","name":"H2O","label_x":4308.861572265625,"label_y":6859.71435546875,"node_is_primary":false},"2079335":{"node_type":"metabolite","x":4862.908447265625,"y":6501.134765625,"bigg_id":"cmp_c","name":"CMP","label_x":4768.94921875,"label_y":6454.55908203125,"node_is_primary":true},"2079336":{"node_type":"metabolite","x":5120.851806640625,"y":6497.84814453125,"bigg_id":"gmp_c","name":"GMP","label_x":5110.400146484375,"label_y":6451.3662109375,"node_is_primary":true},"2079337":{"node_type":"metabolite","x":4801.703369140625,"y":6636.69189453125,"bigg_id":"h_c","name":"H+","label_x":4646.724365234375,"label_y":6657.98828125,"node_is_primary":false},"2079338":{"node_type":"metabolite","x":4328.178466796875,"y":6501.134765625,"bigg_id":"amp_c","name":"AMP","label_x":4135.71923828125,"label_y":6453.24072265625,"node_is_primary":true},"2079339":{"node_type":"metabolite","x":6095.58544921875,"y":7323.23876953125,"bigg_id":"dctp_c","name":"DCTP","label_x":5987.204345703125,"label_y":7409.48876953125,"node_is_primary":true},"2079340":{"node_type":"multimarker","x":5928.963623046875,"y":7132.51953125},"2079341":{"node_type":"midmarker","x":5928.963623046875,"y":7088.51416015625},"2079342":{"node_type":"multimarker","x":5928.963623046875,"y":7047.33349609375},"2079343":{"node_type":"metabolite","x":5930.37548828125,"y":6860.8515625,"bigg_id":"DNA_c","name":"DNA","label_x":5823.406494140625,"label_y":6822.841796875,"node_is_primary":true},"2079344":{"node_type":"metabolite","x":5738.528076171875,"y":6843.7802734375,"bigg_id":"h_c","name":"H+","label_x":5598.736083984375,"label_y":6821.2177734375,"node_is_primary":false},"2079345":{"node_type":"metabolite","x":5503.47314453125,"y":7321.36328125,"bigg_id":"datp_c","name":"DATP","label_x":5351.318115234375,"label_y":7406.20263671875,"node_is_primary":true},"2079346":{"node_type":"metabolite","x":5703.498046875,"y":6971.4541015625,"bigg_id":"adp_c","name":"ADP","label_x":5422.846435546875,"label_y":6985.68994140625,"node_is_primary":true},"2079347":{"node_type":"metabolite","x":5700.673828125,"y":7171.685546875,"bigg_id":"atp_c","name":"ATP","label_x":5435.364013671875,"label_y":7169.34326171875,"node_is_primary":true},"2079348":{"node_type":"metabolite","x":6048.963623046875,"y":7257.82080078125,"bigg_id":"h2o_c","name":"H2O","label_x":6029.541259765625,"label_y":7245.2275390625,"node_is_primary":false},"2079349":{"node_type":"metabolite","x":6383.133544921875,"y":7322.775390625,"bigg_id":"dgtp_c","name":"DGTP","label_x":6305.817626953125,"label_y":7407.615234375,"node_is_primary":true},"2079350":{"node_type":"metabolite","x":6143.992431640625,"y":6866.95947265625,"bigg_id":"ppi_c","name":"Diphosphate","label_x":6173.992431640625,"label_y":6876.95947265625,"node_is_primary":false},"2079351":{"node_type":"metabolite","x":5785.347900390625,"y":7322.77490234375,"bigg_id":"dttp_c","name":"DTTP","label_x":5672.730712890625,"label_y":7407.61376953125,"node_is_primary":true},"2079352":{"node_type":"metabolite","x":6158.866943359375,"y":6978.60302734375,"bigg_id":"pi_c","name":"Phosphate","label_x":6188.866943359375,"label_y":6988.60302734375,"node_is_primary":false},"2079353":{"node_type":"metabolite","x":-737.615966796875,"y":7191.22412109375,"bigg_id":"glu__L_c","name":"L-Glutamate","label_x":-707.615966796875,"label_y":7201.22412109375,"node_is_primary":true},"2079354":{"node_type":"multimarker","x":-866.269287109375,"y":7064.9892578125},"2079355":{"node_type":"midmarker","x":-866.269287109375,"y":7044.9892578125},"2079356":{"node_type":"multimarker","x":-866.269287109375,"y":7024.9892578125},"2079357":{"node_type":"metabolite","x":-702.8076171875,"y":6934.3251953125,"bigg_id":"ppi_c","name":"Diphosphate","label_x":-672.8076171875,"label_y":6944.3251953125,"node_is_primary":false},"2079358":{"node_type":"metabolite","x":-867.172119140625,"y":7265.96875,"bigg_id":"trnagln_c","name":"TRNA(Gln)","label_x":-1024.79541015625,"label_y":7353.4990234375,"node_is_primary":true},"2079359":{"node_type":"metabolite","x":-986.356689453125,"y":6933.22900390625,"bigg_id":"amp_c","name":"AMP","label_x":-1292.390869140625,"label_y":6933.98095703125,"node_is_primary":true},"2079360":{"node_type":"metabolite","x":-993.40234375,"y":7188.43896484375,"bigg_id":"atp_c","name":"ATP","label_x":-1263.537109375,"label_y":7209.90673828125,"node_is_primary":true},"2079361":{"node_type":"metabolite","x":-864.7021484375,"y":6847.49169921875,"bigg_id":"glutrnagln_c","name":"L-glutamyl-tRNA(Gln)","label_x":-835.1728515625,"label_y":6890.43896484375,"node_is_primary":true},"2079362":{"node_type":"multimarker","x":-1021.780517578125,"y":6575.064453125},"2079363":{"node_type":"midmarker","x":-1021.7802734375,"y":6541.0126953125},"2079364":{"node_type":"multimarker","x":-1021.260009765625,"y":6497.669921875},"2079365":{"node_type":"metabolite","x":-849.9345703125,"y":6191.8154296875,"bigg_id":"glntrna_c","name":"L-Glutaminyl-tRNA(Gln)","label_x":-1015.2685546875,"label_y":6158.51220703125,"node_is_primary":true},"2079366":{"node_type":"metabolite","x":-996.01513671875,"y":6785.84033203125,"bigg_id":"h2o_c","name":"H2O","label_x":-1161.199951171875,"label_y":6853.8232421875,"node_is_primary":false},"2079367":{"node_type":"metabolite","x":-1123.318603515625,"y":6697.52490234375,"bigg_id":"gln__L_c","name":"L-Glutamine","label_x":-1313.5986328125,"label_y":6775.91455078125,"node_is_primary":true},"2079368":{"node_type":"metabolite","x":-1122.448974609375,"y":6404.140625,"bigg_id":"glu__L_c","name":"L-Glutamate","label_x":-1375.801025390625,"label_y":6358.60009765625,"node_is_primary":true},"2079369":{"node_type":"metabolite","x":-855.99609375,"y":6421.1923828125,"bigg_id":"adp_c","name":"ADP","label_x":-978.41357421875,"label_y":6374.48291015625,"node_is_primary":true},"2079370":{"node_type":"metabolite","x":-859.87158203125,"y":6629.2705078125,"bigg_id":"atp_c","name":"ATP","label_x":-977.140869140625,"label_y":6587.41748046875,"node_is_primary":true},"2079371":{"node_type":"metabolite","x":-961.01171875,"y":6489.08544921875,"bigg_id":"h_c","name":"H+","label_x":-931.01171875,"label_y":6499.08544921875,"node_is_primary":false},"2079372":{"node_type":"metabolite","x":-940.697021484375,"y":6286.72265625,"bigg_id":"pi_c","name":"Phosphate","label_x":-1117.809814453125,"label_y":6268.8056640625,"node_is_primary":false},"2079373":{"node_type":"multimarker","x":-686.9111328125,"y":6574.060546875},"2079374":{"node_type":"midmarker","x":-686.390869140625,"y":6535.84521484375},"2079375":{"node_type":"multimarker","x":-686.390625,"y":6497.6298828125},"2079377":{"node_type":"metabolite","x":-746.54052734375,"y":6245.5830078125,"bigg_id":"h_c","name":"H+","label_x":-816.16357421875,"label_y":6284.48974609375,"node_is_primary":false},"2079378":{"node_type":"metabolite","x":-596.049560546875,"y":6687.6083984375,"bigg_id":"asn__L_c","name":"L-Asparagine","label_x":-683.250244140625,"label_y":6773.859375,"node_is_primary":true},"2079381":{"node_type":"metabolite","x":-591.133056640625,"y":6405.9150390625,"bigg_id":"asp__L_c","name":"L-Aspartate","label_x":-662.80078125,"label_y":6356.609375,"node_is_primary":true},"2079382":{"node_type":"metabolite","x":-597.2509765625,"y":6250.23486328125,"bigg_id":"pi_c","name":"Phosphate","label_x":-567.2509765625,"label_y":6260.23486328125,"node_is_primary":false},"2079383":{"node_type":"metabolite","x":-744.7021484375,"y":6807.49169921875,"bigg_id":"h2o_c","name":"H2O","label_x":-714.7021484375,"label_y":6817.49169921875,"node_is_primary":false},"2079384":{"node_type":"metabolite","x":3502.080078125,"y":7339.4765625,"bigg_id":"h2o_c","name":"H2O","label_x":3532.080078125,"label_y":7349.4765625,"node_is_primary":false},"2079385":{"node_type":"multimarker","x":3382.0555419921875,"y":7164.29150390625},"2079386":{"node_type":"midmarker","x":3383.467529296875,"y":7101.92919921875},"2079387":{"node_type":"multimarker","x":3383.467529296875,"y":7053.6884765625},"2079388":{"node_type":"metabolite","x":3192.4632568359375,"y":7256.1162109375,"bigg_id":"atp_c","name":"ATP","label_x":2925.9321899414062,"label_y":7257.6435546875,"node_is_primary":true},"2079389":{"node_type":"metabolite","x":3198.026123046875,"y":6974.984375,"bigg_id":"adp_c","name":"ADP","label_x":2914.55029296875,"label_y":6966.62744140625,"node_is_primary":true},"2079390":{"node_type":"metabolite","x":3230.0162353515625,"y":6823.89501953125,"bigg_id":"tRNA_c","name":"tRNA","label_x":2887.564208984375,"label_y":6821.35791015625,"node_is_primary":true},"2079391":{"node_type":"metabolite","x":3379.6939697265625,"y":7439.27001953125,"bigg_id":"AA-tRNA_c","name":"AA-tRNA","label_x":3185.9793701171875,"label_y":7538.61572265625,"node_is_primary":true},"2079392":{"node_type":"metabolite","x":3383.4429931640625,"y":6691.16259765625,"bigg_id":"protein_c","name":"protein","label_x":2940.1510009765625,"label_y":6698.43212890625,"node_is_primary":true},"2079393":{"node_type":"metabolite","x":3597.588134765625,"y":7095.00927734375,"bigg_id":"h_c","name":"H+","label_x":3540.0408935546875,"label_y":7054.17578125,"node_is_primary":false},"2079394":{"node_type":"metabolite","x":3557.5635986328125,"y":6962.2763671875,"bigg_id":"for_c","name":"Formate","label_x":3592.2154541015625,"label_y":6967.624
[truncated: 2,047 more chars]
